# Supplementary material for: Quantifying the impact of current and future concentrations of air pollutants on respiratory disease risk in England
Source: Environ Health. 2017 Mar 27;16:29. doi: 10.1186/s12940-017-0237-1 (PMC5368918; doi:10.1186/s12940-017-0237-1)
Supplement: Supplementary file 2 — Study data. This is a .zip file containing the data used in the study. The file also contains a read-me document summarising the content of the file. (ZIP 5070 kb) [file 12940_2017_237_MOESM2_ESM.zip]

Archive with 9 entries (8 files):
- Data/
- Data/current_data.csv
- Data/rcp2.6_temporal_max_spat_max_data.csv
- Data/rcp2.6_temporal_max_spat_mean_data.csv
- Data/rcp6.0_temporal_max_spat_max_data.csv
- Data/rcp6.0_temporal_max_spat_mean_data.csv
- Data/rcp8.5_temporal_max_spat_max_data.csv
- Data/rcp8.5_temporal_max_spat_mean_data.csv
- Data/README.docx
