# Supplementary material for: Quantifying the impact of current and future concentrations of air pollutants on respiratory disease risk in England
Source: Environ Health. 2017 Mar 27;16:29. doi: 10.1186/s12940-017-0237-1 (PMC5368918; doi:10.1186/s12940-017-0237-1)
Supplement: Supplementary file 2 — Study data. This is a .zip file containing the data used in the study. The file also contains a read-me document summarising the content of the file. (ZIP 5070 kb) [file 12940_2017_237_MOESM2_ESM.zip › Data/current_data.csv]

LAD11CDO	LAD11CD	time_period	month	year	resp_o	resp_expected	ozone.mean.mean	ozone.max.mean	ozone.mean.max	ozone.max.max	so2.mean.mean	so2.max.mean	so2.mean.max	so2.max.max	no2.mean.mean	no2.max.mean	no2.mean.max	no2.max.max	pm10.mean.mean	pm10.max.mean	pm10.mean.max	pm10.max.max	pm25.mean.mean	pm25.max.mean	pm25.mean.max	pm25.max.max	temperature_kelvin	JSA	MPP	EnewR
00AB	E09000002	1	1	2007	186	201.4691533	35.02136279	35.02136279	57.29981865	57.29981865	2.312600551	2.312600551	5.481228898	5.481228898	32.2029418	32.2029418	56.78394065	56.78394065	19.96001565	19.96001565	31.0611296	31.0611296	9.438263622	9.438263622	16.55023538	16.55023538	280.6115236	19.9216852	185000	135.5668047
00AB	E09000002	2	2	2007	188	201.4691533	27.79714123	27.79714123	53.99298801	53.99298801	4.111648388	4.111648388	11.73717654	11.73717654	40.25036329	40.25036329	65.33601747	65.33601747	26.03492845	26.03492845	41.58138248	41.58138248	12.72960296	12.72960296	24.78323906	24.78323906	279.3976079	19.9216852	185000	135.5668047
00AB	E09000002	3	3	2007	182	201.4691533	41.18956383	41.18956383	70.5027883	70.5027883	2.862251063	2.862251063	7.173197808	7.173197808	37.89480808	37.89480808	64.48315122	64.48315122	32.80490264	32.80490264	50.48030792	50.48030792	16.78370465	16.78370465	28.94924287	28.94924287	280.7868694	19.9216852	185000	135.5668047
00AB	E09000002	4	4	2007	154	201.4691533	50.95367212	50.95367212	87.87970797	87.87970797	3.443014381	3.443014381	9.850328036	9.850328036	34.08960284	34.08960284	64.54952335	64.54952335	32.19337576	32.19337576	46.70944646	46.70944646	16.63121619	16.63121619	29.50160936	29.50160936	285.2572818	19.9216852	185000	135.5668047
00AB	E09000002	5	5	2007	147	201.4691533	54.65659639	54.65659639	79.72356144	79.72356144	2.011568799	2.011568799	6.536278444	6.536278444	23.98518328	23.98518328	47.0191958	47.0191958	20.05818134	20.05818134	29.90766144	29.90766144	10.17375748	10.17375748	18.32362766	18.32362766	286.3907608	19.9216852	185000	135.5668047
00AB	E09000002	6	6	2007	116	201.4691533	46.57865776	46.57865776	79.34498243	79.34498243	4.186284532	4.186284532	11.15360621	11.15360621	27.45329111	27.45329111	51.19191177	51.19191177	21.86433382	21.86433382	36.38259842	36.38259842	13.03119119	13.03119119	28.31310034	28.31310034	288.7926913	19.9216852	185000	135.5668047
00AB	E09000002	7	7	2007	129	201.4691533	42.37208285	42.37208285	67.41054424	67.41054424	2.146972636	2.146972636	6.324985293	6.324985293	20.92516811	20.92516811	39.5894489	39.5894489	17.01118987	17.01118987	26.59790297	26.59790297	9.621791962	9.621791962	17.5974442	17.5974442	289.511952	19.9216852	185000	135.5668047
00AB	E09000002	8	8	2007	113	201.4691533	42.04283149	42.04283149	69.9791912	69.9791912	2.153730727	2.153730727	6.019288832	6.019288832	23.98991797	23.98991797	45.25962214	45.25962214	19.60553308	19.60553308	30.425961	30.425961	11.21024364	11.21024364	23.35188604	23.35188604	290.1345762	19.9216852	185000	135.5668047
00AB	E09000002	9	9	2007	121	201.4691533	32.07074006	32.07074006	55.2358743	55.2358743	2.038760777	2.038760777	6.61646957	6.61646957	27.39881382	27.39881382	50.09091167	50.09091167	20.70540306	20.70540306	31.5029295	31.5029295	10.36805487	10.36805487	19.82445695	19.82445695	288.3612714	19.9216852	185000	135.5668047
00AB	E09000002	10	10	2007	148	201.4691533	17.51176207	17.51176207	40.66354555	40.66354555	2.651955372	2.651955372	8.382882553	8.382882553	41.7400815	41.7400815	64.07813189	64.07813189	28.85929582	28.85929582	46.64289001	46.64289001	16.37325556	16.37325556	30.76708369	30.76708369	284.4813659	19.9216852	185000	135.5668047
00AB	E09000002	11	11	2007	208	201.4691533	20.54288517	20.54288517	43.24208813	43.24208813	2.276441736	2.276441736	5.263808616	5.263808616	43.52890171	43.52890171	67.5359506	67.5359506	26.49200276	26.49200276	47.59713796	47.59713796	12.8528547	12.8528547	23.23418856	23.23418856	280.5255978	19.9216852	185000	135.5668047
00AB	E09000002	12	12	2007	213	201.4691533	26.57356707	26.57356707	40.60677721	40.60677721	4.771833658	4.771833658	10.81933913	10.81933913	42.17372471	42.17372471	62.16424887	62.16424887	27.42936726	27.42936726	42.0740095	42.0740095	13.36888305	13.36888305	21.55868758	21.55868758	278.5502307	19.9216852	185000	135.5668047
00AB	E09000002	13	1	2008	178	212.4443852	36.0217492	36.0217492	58.76484803	58.76484803	2.79117719	2.79117719	8.746304639	8.746304639	34.10750591	34.10750591	59.29645957	59.29645957	19.16738914	19.16738914	36.96261566	36.96261566	11.64530035	11.64530035	27.49452233	27.49452233	280.3795308	20.7296849	190000	142.9519408
00AB	E09000002	14	2	2008	150	212.4443852	26.51596228	26.51596228	49.60631512	49.60631512	7.310688928	7.310688928	20.90575838	20.90575838	48.02511995	48.02511995	73.30237724	73.30237724	29.0721821	29.0721821	44.43202479	44.43202479	14.81647038	14.81647038	27.14385246	27.14385246	278.7667488	20.7296849	190000	142.9519408
00AB	E09000002	15	3	2008	140	212.4443852	49.60430937	49.60430937	75.24310936	75.24310936	2.430436942	2.430436942	8.821746313	8.821746313	32.75223954	32.75223954	59.41484753	59.41484753	14.77630784	14.77630784	25.3475255	25.3475255	9.368872584	9.368872584	18.11750846	18.11750846	279.4464102	20.7296849	190000	142.9519408
00AB	E09000002	16	4	2008	162	212.4443852	52.92162618	52.92162618	79.83350881	79.83350881	2.454442525	2.454442525	8.420456521	8.420456521	34.51413896	34.51413896	62.88656394	62.88656394	20.44292106	20.44292106	31.83135773	31.83135773	11.95284518	11.95284518	22.39787763	22.39787763	281.967694	20.7296849	190000	142.9519408
00AB	E09000002	17	5	2008	165	212.4443852	67.82311047	67.82311047	104.9838555	104.9838555	4.694958134	4.694958134	15.01684772	15.01684772	30.34980426	30.34980426	54.03903174	54.03903174	26.77258617	26.77258617	43.39584572	43.39584572	15.52471185	15.52471185	30.90720987	30.90720987	287.6022089	20.7296849	190000	142.9519408
00AB	E09000002	18	6	2008	163	212.4443852	51.8916459	51.8916459	80.5957358	80.5957358	2.684582122	2.684582122	8.259862693	8.259862693	24.67579171	24.67579171	49.81758534	49.81758534	17.35928164	17.35928164	28.19418503	28.19418503	11.76627998	11.76627998	22.60669622	22.60669622	288.9307057	20.7296849	190000	142.9519408
00AB	E09000002	19	7	2008	132	212.4443852	45.02924241	45.02924241	80.3099017	80.3099017	3.880013148	3.880013148	12.44886319	12.44886319	27.48565421	27.48565421	52.37767712	52.37767712	16.46550879	16.46550879	27.05574362	27.05574362	12.29351557	12.29351557	21.87053682	21.87053682	290.7040536	20.7296849	190000	142.9519408
00AB	E09000002	20	8	2008	110	212.4443852	36.64897238	36.64897238	60.46961572	60.46961572	3.045040308	3.045040308	8.559894766	8.559894766	24.33900769	24.33900769	46.7265761	46.7265761	15.45639424	15.45639424	24.56087712	24.56087712	11.65439375	11.65439375	20.18471601	20.18471601	290.3139902	20.7296849	190000	142.9519408
00AB	E09000002	21	9	2008	119	212.4443852	31.70758778	31.70758778	61.26142845	61.26142845	4.442922517	4.442922517	15.45663444	15.45663444	31.80350809	31.80350809	56.76340974	56.76340974	21.0804929	21.0804929	32.79112768	32.79112768	14.68780099	14.68780099	25.80796178	25.80796178	287.0395401	20.7296849	190000	142.9519408
00AB	E09000002	22	10	2008	153	212.4443852	24.79768809	24.79768809	50.78668804	50.78668804	2.737404439	2.737404439	9.320951512	9.320951512	35.67995021	35.67995021	58.97902778	58.97902778	17.7868609	17.7868609	29.51907121	29.51907121	12.44548614	12.44548614	27.18825903	27.18825903	283.6570843	20.7296849	190000	142.9519408
00AB	E09000002	23	11	2008	199	212.4443852	23.06538598	23.06538598	40.13069973	40.13069973	3.840820896	3.840820896	9.689185357	9.689185357	35.94003624	35.94003624	53.37058036	53.37058036	17.89754575	17.89754575	26.37479369	26.37479369	13.4475077	13.4475077	23.10186911	23.10186911	280.8975496	20.7296849	190000	142.9519408
00AB	E09000002	24	12	2008	285	212.4443852	17.08499704	17.08499704	32.86645391	32.86645391	4.121250875	4.121250875	10.28075312	10.28075312	41.15581915	41.15581915	58.90186107	58.90186107	20.728374	20.728374	29.38464922	29.38464922	17.06968716	17.06968716	25.71239093	25.71239093	277.1866746	20.7296849	190000	142.9519408
00AB	E09000002	25	1	2009	192	219.0931977	23.80371099	23.80371099	43.49258064	43.49258064	4.36674688	4.36674688	10.78418521	10.78418521	43.75614598	43.75614598	63.8397637	63.8397637	25.27820555	25.27820555	36.24046643	36.24046643	21.12100217	21.12100217	31.86739334	31.86739334	276.2800758	22.1017908	160000	147.4258677
00AB	E09000002	26	2	2009	130	219.0931977	20.1107195	20.1107195	41.48622959	41.48622959	2.770133232	2.770133232	7.486527413	7.486527413	46.82463719	46.82463719	68.11901365	68.11901365	21.62162154	21.62162154	30.83512354	30.83512354	18.86475904	18.86475904	28.23587441	28.23587441	277.4152506	22.1017908	160000	147.4258677
00AB	E09000002	27	3	2009	159	219.0931977	40.69474762	40.69474762	68.55165912	68.55165912	2.921027733	2.921027733	7.530338303	7.530338303	38.07014898	38.07014898	64.04414565	64.04414565	25.25675956	25.25675956	37.26600998	37.26600998	19.21861296	19.21861296	30.55289711	30.55289711	280.3123056	22.1017908	160000	147.4258677
00AB	E09000002	28	4	2009	167	219.0931977	47.91263411	47.91263411	78.48879712	78.48879712	2.810995437	2.810995437	8.597079684	8.597079684	33.75916646	33.75916646	61.22797743	61.22797743	29.35686235	29.35686235	45.77134247	45.77134247	24.63819208	24.63819208	41.85193316	41.85193316	284.2149008	22.1017908	160000	147.4258677
00AB	E09000002	29	5	2009	166	219.0931977	56.28383054	56.28383054	80.16455386	80.16455386	2.014289973	2.014289973	5.563046982	5.563046982	22.61800835	22.61800835	41.04490785	41.04490785	19.15002413	19.15002413	30.00797121	30.00797121	14.00291935	14.00291935	23.61162444	23.61162444	286.3901333	22.1017908	160000	147.4258677
00AB	E09000002	30	6	2009	148	219.0931977	54.99484826	54.99484826	84.86332308	84.86332308	3.185324239	3.185324239	10.81381304	10.81381304	26.02053318	26.02053318	44.62515977	44.62515977	18.62079391	18.62079391	28.1696997	28.1696997	15.61661352	15.61661352	24.98117237	24.98117237	288.7872145	22.1017908	160000	147.4258677
00AB	E09000002	31	7	2009	145	219.0931977	42.11924261	42.11924261	63.56941075	63.56941075	2.164757574	2.164757574	5.344962635	5.344962635	18.7211289	18.7211289	34.08600961	34.08600961	14.14349478	14.14349478	20.50989022	20.50989022	11.73194022	11.73194022	17.31609535	17.31609535	289.8035691	22.1017908	160000	147.4258677
00AB	E09000002	32	8	2009	122	219.0931977	36.9037467	36.9037467	65.77457545	65.77457545	1.857593844	1.857593844	4.979928344	4.979928344	21.70744223	21.70744223	44.55915531	44.55915531	16.46692259	16.46692259	25.19918709	25.19918709	13.44583226	13.44583226	20.61327765	20.61327765	291.3371156	22.1017908	160000	147.4258677
00AB	E09000002	33	9	2009	120	219.0931977	33.83847576	33.83847576	54.48063939	54.48063939	1.252277924	1.252277924	4.314971324	4.314971324	26.13216547	26.13216547	46.50115484	46.50115484	20.0733455	20.0733455	30.70759548	30.70759548	14.38650294	14.38650294	23.57943376	23.57943376	288.6150227	22.1017908	160000	147.4258677
00AB	E09000002	34	10	2009	184	219.0931977	20.68707679	20.68707679	45.54619765	45.54619765	2.67334708	2.67334708	6.830395195	6.830395195	35.37323363	35.37323363	57.77813542	57.77813542	22.83289409	22.83289409	34.28016029	34.28016029	16.97175005	16.97175005	28.00828478	28.00828478	285.301755	22.1017908	160000	147.4258677
00AB	E09000002	35	11	2009	204	219.0931977	37.03079868	37.03079868	57.69887541	57.69887541	2.319817401	2.319817401	4.644865354	4.644865354	28.30291095	28.30291095	50.6955759	50.6955759	17.74985052	17.74985052	28.16075519	28.16075519	13.1967305	13.1967305	22.56232669	22.56232669	282.7192738	22.1017908	160000	147.4258677
00AB	E09000002	36	12	2009	247	219.0931977	24.80449859	24.80449859	43.75659938	43.75659938	2.764290557	2.764290557	7.340517267	7.340517267	38.30868591	38.30868591	57.80160203	57.80160203	18.55319213	18.55319213	27.57914688	27.57914688	14.95372908	14.95372908	22.93515861	22.93515861	277.2324591	22.1017908	160000	147.4258677
00AB	E09000002	37	1	2010	184	226.2734577	19.7866374	19.7866374	38.51674289	38.51674289	4.701945691	4.701945691	8.921755587	8.921755587	42.92698208	42.92698208	61.415383	61.415383	25.66494803	25.66494803	35.52648926	35.52648926	23.07225522	23.07225522	32.62542143	32.62542143	274.9195521	21.6574586	170000	152.2574009
00AB	E09000002	38	2	2010	141	226.2734577	30.72022108	30.72022108	53.99035495	53.99035495	3.3514751	3.3514751	7.74822775	7.74822775	37.6124937	37.6124937	61.44450896	61.44450896	21.30991733	21.30991733	32.29811668	32.29811668	18.13605281	18.13605281	29.40667898	29.40667898	276.7269038	21.6574586	170000	152.2574009
00AB	E09000002	39	3	2010	164	226.2734577	45.91912106	45.91912106	70.53944557	70.53944557	2.82010681	2.82010681	6.503477573	6.503477573	32.15049141	32.15049141	57.4973115	57.4973115	20.95707731	20.95707731	31.59059721	31.59059721	15.5681409	15.5681409	24.91908276	24.91908276	279.9008364	21.6574586	170000	152.2574009
00AB	E09000002	40	4	2010	176	226.2734577	52.35725064	52.35725064	82.50404854	82.50404854	4.61187782	4.61187782	12.11006587	12.11006587	32.36469265	32.36469265	55.72544746	55.72544746	24.89331982	24.89331982	39.29049695	39.29049695	18.19416853	18.19416853	32.10084928	32.10084928	283.1435165	21.6574586	170000	152.2574009
00AB	E09000002	41	5	2010	173	226.2734577	51.45444903	51.45444903	77.39980513	77.39980513	3.928895661	3.928895661	11.48092787	11.48092787	25.84527031	25.84527031	51.65290143	51.65290143	20.45206083	20.45206083	30.80603021	30.80603021	15.2029448	15.2029448	26.16062044	26.16062044	284.9725517	21.6574586	170000	152.2574009
00AB	E09000002	42	6	2010	139	226.2734577	51.26237182	51.26237182	84.91058477	84.91058477	3.692781449	3.692781449	10.78767709	10.78767709	25.90620754	25.90620754	47.04837688	47.04837688	22.5598522	22.5598522	34.79361089	34.79361089	18.09507201	18.09507201	28.708225	28.708225	289.8999483	21.6574586	170000	152.2574009
00AB	E09000002	43	7	2010	120	226.2734577	45.86942845	45.86942845	77.32440678	77.32440678	2.145587622	2.145587622	5.293169745	5.293169745	19.37294241	19.37294241	38.18448162	38.18448162	15.7795994	15.7795994	22.69150162	22.69150162	10.50263981	10.50263981	16.25601639	16.25601639	292.5369565	21.6574586	170000	152.2574009
00AB	E09000002	44	8	2010	108	226.2734577	37.08529104	37.08529104	60.81122749	60.81122749	2.049422859	2.049422859	4.58266564	4.58266564	20.36430975	20.36430975	41.56306371	41.56306371	16.05685785	16.05685785	23.52121092	23.52121092	9.739708701	9.739708701	16.82358979	16.82358979	290.1784294	21.6574586	170000	152.2574009
00AB	E09000002	45	9	2010	167	226.2734577	35.10800428	35.10800428	61.60678825	61.60678825	2.464345372	2.464345372	6.248224227	6.248224227	28.55813985	28.55813985	49.05310122	49.05310122	19.30701591	19.30701591	29.07107401	29.07107401	12.49422051	12.49422051	21.75882317	21.75882317	287.9453293	21.6574586	170000	152.2574009
00AB	E09000002	46	10	2010	205	226.2734577	30.61344533	30.61344533	53.03765389	53.03765389	2.984799053	2.984799053	6.026578057	6.026578057	30.46330552	30.46330552	52.23151533	52.23151533	19.90511767	19.90511767	28.90395558	28.90395558	13.4348525	13.4348525	22.73313568	22.73313568	284.6257164	21.6574586	170000	152.2574009
00AB	E09000002	47	11	2010	234	226.2734577	23.9928757	23.9928757	43.66843313	43.66843313	3.179914916	3.179914916	7.383538985	7.383538985	37.74092447	37.74092447	60.0272171	60.0272171	21.99263275	21.99263275	35.50927626	35.50927626	18.60936371	18.60936371	35.63040628	35.63040628	279.6072002	21.6574586	170000	152.2574009
00AB	E09000002	48	12	2010	300	226.2734577	18.06858	18.06858	33.86180322	33.86180322	3.92300937	3.92300937	9.181002255	9.181002255	45.70435927	45.70435927	64.94523941	64.94523941	23.20545035	23.20545035	32.33837497	32.33837497	19.37634161	19.37634161	29.41384952	29.41384952	274.3409836	21.6574586	170000	152.2574009
00AB	E09000002	49	1	2011	252	228.425574	30.32481154	30.32481154	51.402644	51.402644	3.219022755	3.219022755	6.437262204	6.437262204	37.50382365	37.50382365	56.92739456	56.92739456	20.77302166	20.77302166	29.18983352	29.18983352	14.55607014	14.55607014	22.67710677	22.67710677	278.1168258	17.8717409	170000	153.7055409
00AB	E09000002	50	2	2011	159	228.425574	33.58715309	33.58715309	50.90422416	50.90422416	3.379306269	3.379306269	6.280660357	6.280660357	33.86412029	33.86412029	52.6332627	52.6332627	27.82534855	27.82534855	38.01768037	38.01768037	21.23753257	21.23753257	31.29132806	31.29132806	280.3011941	17.8717409	170000	153.7055409
00AB	E09000002	51	3	2011	169	228.425574	34.93098996	34.93098996	60.86774198	60.86774198	4.142336078	4.142336078	9.38740931	9.38740931	37.94740267	37.94740267	60.1771135	60.1771135	38.00815664	38.00815664	54.82001637	54.82001637	29.80134661	29.80134661	46.11022082	46.11022082	280.5518606	17.8717409	170000	153.7055409
00AB	E09000002	52	4	2011	177	228.425574	55.07791486	55.07791486	93.92846082	93.92846082	3.430843166	3.430843166	7.167156378	7.167156378	34.54459279	34.54459279	62.75245228	62.75245228	34.41356416	34.41356416	49.59469382	49.59469382	28.31149836	28.31149836	44.28946295	44.28946295	286.5874018	17.8717409	170000	153.7055409
00AB	E09000002	53	5	2011	151	228.425574	60.45439356	60.45439356	82.04106571	82.04106571	3.140000714	3.140000714	5.762427107	5.762427107	20.36719671	20.36719671	36.11166366	36.11166366	21.41336892	21.41336892	34.53231356	34.53231356	12.25245292	12.25245292	18.30077039	18.30077039	287.1309926	17.8717409	170000	153.7055409
00AB	E09000002	54	6	2011	160	228.425574	46.89897398	46.89897398	69.42753398	69.42753398	2.371511146	2.371511146	4.30808777	4.30808777	19.31023898	19.31023898	36.12678967	36.12678967	18.33890268	18.33890268	29.04162661	29.04162661	10.81976358	10.81976358	16.79768985	16.79768985	289.1296727	17.8717409	170000	153.7055409
00AB	E09000002	55	7	2011	184	228.425574	49.0970934	49.0970934	74.01521375	74.01521375	2.187187434	2.187187434	4.282674859	4.282674859	18.81043879	18.81043879	35.07994719	35.07994719	15.50055444	15.50055444	23.94460146	23.94460146	11.4455145	11.4455145	19.40153937	19.40153937	289.8512334	17.8717409	170000	153.7055409
00AB	E09000002	56	8	2011	140	228.425574	37.86742434	37.86742434	61.98146709	61.98146709	1.231747769	1.231747769	3.268762906	3.268762906	22.50041911	22.50041911	39.82918013	39.82918013	13.92266774	13.92266774	20.85367812	20.85367812	10.60572228	10.60572228	16.48207474	16.48207474	290.5164694	17.8717409	170000	153.7055409
00AB	E09000002	57	9	2011	192	228.425574	36.87455427	36.87455427	61.96631641	61.96631641	2.160732707	2.160732707	4.046014182	4.046014182	26.46181683	26.46181683	44.89192317	44.89192317	18.56370113	18.56370113	27.01830441	27.01830441	12.36399298	12.36399298	21.06353234	21.06353234	289.7385745	17.8717409	170000	153.7055409
00AB	E09000002	58	10	2011	181	228.425574	33.65470442	33.65470442	57.2956562	57.2956562	2.434269575	2.434269575	5.09078927	5.09078927	30.68578571	30.68578571	49.72698076	49.72698076	18.33299424	18.33299424	25.25079336	25.25079336	14.41528651	14.41528651	21.60750192	21.60750192	286.9446746	17.8717409	170000	153.7055409
00AB	E09000002	59	11	2011	243	228.425574	19.9998182	19.9998182	34.93122066	34.93122066	4.059197858	4.059197858	9.934628256	9.934628256	33.89319941	33.89319941	51.04097144	51.04097144	28.21618992	28.21618992	40.41856778	40.41856778	23.47789416	23.47789416	37.05571601	37.05571601	283.6736393	17.8717409	170000	153.7055409
00AB	E09000002	60	12	2011	310	228.425574	35.53526693	35.53526693	55.28600133	55.28600133	2.437232419	2.437232419	4.876198903	4.876198903	30.50485003	30.50485003	48.91307222	48.91307222	13.48467057	13.48467057	19.29871965	19.29871965	8.113214613	8.113214613	13.06956614	13.06956614	279.7849409	17.8717409	170000	153.7055409
00AC	E09000003	1	1	2007	328	279.8453754	40.66539229	40.66539229	61.68080951	61.68080951	2.237735281	2.237735281	5.65890829	5.65890829	25.77532367	25.77532367	47.7312547	47.7312547	16.71287891	16.71287891	24.62265596	24.62265596	8.3488019	8.3488019	14.70186203	14.70186203	280.4250686	10.906598	295000	188.3054687
00AC	E09000003	2	2	2007	278	279.8453754	29.43257607	29.43257607	55.38288621	55.38288621	3.197114255	3.197114255	10.597794	10.597794	36.15232846	36.15232846	63.76495586	63.76495586	20.21083691	20.21083691	32.82994734	32.82994734	11.99694388	11.99694388	24.22904842	24.22904842	279.2150225	10.906598	295000	188.3054687
00AC	E09000003	3	3	2007	227	279.8453754	47.49077563	47.49077563	75.34542035	75.34542035	2.05441472	2.05441472	5.705210113	5.705210113	30.09690613	30.09690613	56.64239305	56.64239305	29.25805568	29.25805568	44.63025976	44.63025976	15.30751095	15.30751095	26.68340294	26.68340294	280.6814256	10.906598	295000	188.3054687
00AC	E09000003	4	4	2007	233	279.8453754	57.54341871	57.54341871	93.3121081	93.3121081	2.348773217	2.348773217	6.864563392	6.864563392	28.80921997	28.80921997	60.14159368	60.14159368	28.20771769	28.20771769	41.36304518	41.36304518	14.67566135	14.67566135	26.19134258	26.19134258	285.559608	10.906598	295000	188.3054687
00AC	E09000003	5	5	2007	195	279.8453754	58.21424648	58.21424648	83.0918109	83.0918109	1.387889718	1.387889718	4.454209862	4.454209862	20.45158956	20.45158956	43.65906568	43.65906568	17.21934942	17.21934942	26.09055836	26.09055836	9.148760628	9.148760628	16.85617875	16.85617875	286.3423562	10.906598	295000	188.3054687
00AC	E09000003	6	6	2007	206	279.8453754	51.36858004	51.36858004	84.30991321	84.30991321	2.314065532	2.314065532	7.173886908	7.173886908	23.7556821	23.7556821	50.14428958	50.14428958	19.04060234	19.04060234	31.45533749	31.45533749	12.03854737	12.03854737	25.16559596	25.16559596	288.8172696	10.906598	295000	188.3054687
00AC	E09000003	7	7	2007	136	279.8453754	45.573232	45.573232	70.05884478	70.05884478	1.668856226	1.668856226	5.432679103	5.432679103	17.27410044	17.27410044	37.47637629	37.47637629	15.18715377	15.18715377	23.65009412	23.65009412	9.14141837	9.14141837	17.63321098	17.63321098	289.3125772	10.906598	295000	188.3054687
00AC	E09000003	8	8	2007	68	279.8453754	46.10253798	46.10253798	73.08341562	73.08341562	2.056046722	2.056046722	5.44142923	5.44142923	20.18735856	20.18735856	40.84856338	40.84856338	17.30936753	17.30936753	27.32160144	27.32160144	10.20925582	10.20925582	21.31175309	21.31175309	290.0673568	10.906598	295000	188.3054687
00AC	E09000003	9	9	2007	88	279.8453754	36.22159032	36.22159032	59.31544698	59.31544698	1.995901454	1.995901454	6.232397286	6.232397286	22.40741073	22.40741073	42.79594014	42.79594014	18.48978664	18.48978664	29.74248422	29.74248422	8.86088536	8.86088536	18.05192467	18.05192467	288.3870804	10.906598	295000	188.3054687
00AC	E09000003	10	10	2007	76	279.8453754	20.98537086	20.98537086	44.94758689	44.94758689	2.537171288	2.537171288	7.964024448	7.964024448	39.19857564	39.19857564	61.69847685	61.69847685	26.86741131	26.86741131	41.17824118	41.17824118	14.72661318	14.72661318	27.85460294	27.85460294	284.4225446	10.906598	295000	188.3054687
00AC	E09000003	11	11	2007	92	279.8453754	25.30933782	25.30933782	47.53338342	47.53338342	3.113632277	3.113632277	6.610139354	6.610139354	40.12787078	40.12787078	65.27961	65.27961	24.74367968	24.74367968	42.46026478	42.46026478	11.6162547	11.6162547	21.03370008	21.03370008	280.3747509	10.906598	295000	188.3054687
00AC	E09000003	12	12	2007	151	279.8453754	27.87268658	27.87268658	41.45751937	41.45751937	4.741206719	4.741206719	9.979061488	9.979061488	42.00300426	42.00300426	63.63401807	63.63401807	26.34189216	26.34189216	39.61173371	39.61173371	12.78068602	12.78068602	21.84592382	21.84592382	278.334838	10.906598	295000	188.3054687
00AC	E09000003	13	1	2008	278	294.0196219	37.97912862	37.97912862	60.70722125	60.70722125	3.350189847	3.350189847	9.562657152	9.562657152	31.82839029	31.82839029	55.02783554	55.02783554	18.49242811	18.49242811	35.42101783	35.42101783	11.2468084	11.2468084	26.66599532	26.66599532	280.1864197	11.3273336	280000	197.8431934
00AC	E09000003	14	2	2008	231	294.0196219	28.70982539	28.70982539	51.27429005	51.27429005	5.883206832	5.883206832	16.58251094	16.58251094	47.24223562	47.24223562	70.74790034	70.74790034	29.26901984	29.26901984	43.2996248	43.2996248	14.52199425	14.52199425	26.38762443	26.38762443	278.5653686	11.3273336	280000	197.8431934
00AC	E09000003	15	3	2008	276	294.0196219	56.24093719	56.24093719	79.64883201	79.64883201	2.507274906	2.507274906	8.832117757	8.832117757	26.75687964	26.75687964	50.55934854	50.55934854	14.53245697	14.53245697	24.63692299	24.63692299	8.809476717	8.809476717	17.01480418	17.01480418	279.327013	11.3273336	280000	197.8431934
00AC	E09000003	16	4	2008	274	294.0196219	57.6396376	57.6396376	85.94801534	85.94801534	1.956305328	1.956305328	5.909611857	5.909611857	28.61995113	28.61995113	52.85415173	52.85415173	19.68573997	19.68573997	29.81012519	29.81012519	11.34712302	11.34712302	21.41277062	21.41277062	281.8744651	11.3273336	280000	197.8431934
00AC	E09000003	17	5	2008	233	294.0196219	72.17739575	72.17739575	109.2019073	109.2019073	2.681830415	2.681830415	7.909422861	7.909422861	28.67862463	28.67862463	51.75250324	51.75250324	25.36506319	25.36506319	40.51399212	40.51399212	14.07193912	14.07193912	29.11092469	29.11092469	287.7642841	11.3273336	280000	197.8431934
00AC	E09000003	18	6	2008	213	294.0196219	59.48486206	59.48486206	88.48975004	88.48975004	2.302134179	2.302134179	6.396788685	6.396788685	17.57634118	17.57634118	39.25842199	39.25842199	16.83753418	16.83753418	27.96066043	27.96066043	11.2936832	11.2936832	22.4119764	22.4119764	288.8711925	11.3273336	280000	197.8431934
00AC	E09000003	19	7	2008	186	294.0196219	50.44841114	50.44841114	83.38171608	83.38171608	2.642533165	2.642533165	6.787740531	6.787740531	20.6672922	20.6672922	41.96568212	41.96568212	15.85074329	15.85074329	27.27883459	27.27883459	11.60405818	11.60405818	20.90010432	20.90010432	290.5857277	11.3273336	280000	197.8431934
00AC	E09000003	20	8	2008	183	294.0196219	40.00327209	40.00327209	65.26724031	65.26724031	2.455048307	2.455048307	6.360138301	6.360138301	19.69499636	19.69499636	40.43617442	40.43617442	14.56547712	14.56547712	23.07695629	23.07695629	10.86947323	10.86947323	18.22610164	18.22610164	290.1975043	11.3273336	280000	197.8431934
00AC	E09000003	21	9	2008	213	294.0196219	33.45233169	33.45233169	62.91340714	62.91340714	2.265900528	2.265900528	7.02910951	7.02910951	28.85641758	28.85641758	52.33931802	52.33931802	20.29567828	20.29567828	33.21528794	33.21528794	14.85793491	14.85793491	26.69428485	26.69428485	286.9948214	11.3273336	280000	197.8431934
00AC	E09000003	22	10	2008	269	294.0196219	27.96921809	27.96921809	53.52767268	53.52767268	2.966690279	2.966690279	7.687157293	7.687157293	31.21732359	31.21732359	54.18995303	54.18995303	15.9902405	15.9902405	25.93484519	25.93484519	11.52381981	11.52381981	24.20831067	24.20831067	283.4387721	11.3273336	280000	197.8431934
00AC	E09000003	23	11	2008	329	294.0196219	28.0614735	28.0614735	46.12170553	46.12170553	2.537663752	2.537663752	6.162960215	6.162960215	30.7302196	30.7302196	48.48858871	48.48858871	16.94067909	16.94067909	26.04484167	26.04484167	12.66564084	12.66564084	20.91624279	20.91624279	280.6927865	11.3273336	280000	197.8431934
00AC	E09000003	24	12	2008	503	294.0196219	20.10641339	20.10641339	36.53631999	36.53631999	3.462345987	3.462345987	8.204476075	8.204476075	36.84085802	36.84085802	53.52105713	53.52105713	20.39961174	20.39961174	29.45522253	29.45522253	15.9818083	15.9818083	23.61999167	23.61999167	277.1479377	11.3273336	280000	197.8431934
00AC	E09000003	25	1	2009	332	302.7416741	24.52044927	24.52044927	43.14614653	43.14614653	3.492628307	3.492628307	7.052243225	7.052243225	41.57194033	41.57194033	61.42427444	61.42427444	24.71279382	24.71279382	34.73185207	34.73185207	19.36880442	19.36880442	28.97714784	28.97714784	276.1728126	12.372093	290000	203.7121849
00AC	E09000003	26	2	2009	249	302.7416741	27.12532235	27.12532235	48.61646175	48.61646175	2.531770074	2.531770074	5.638319182	5.638319182	38.58483927	38.58483927	59.55294003	59.55294003	20.31288344	20.31288344	29.65791144	29.65791144	15.61895741	15.61895741	23.5996387	23.5996387	277.2536632	12.372093	290000	203.7121849
00AC	E09000003	27	3	2009	275	302.7416741	47.28071923	47.28071923	74.64138782	74.64138782	2.425305604	2.425305604	5.504026498	5.504026498	32.1399532	32.1399532	58.68059878	58.68059878	23.81003683	23.81003683	34.88993992	34.88993992	16.25921193	16.25921193	25.75131292	25.75131292	280.27698	12.372093	290000	203.7121849
00AC	E09000003	28	4	2009	264	302.7416741	54.05678699	54.05678699	85.73720093	85.73720093	1.884890028	1.884890028	4.899520938	4.899520938	30.62582486	30.62582486	60.20776399	60.20776399	27.05336866	27.05336866	43.48523528	43.48523528	21.39673329	21.39673329	36.87841371	36.87841371	284.2300939	12.372093	290000	203.7121849
00AC	E09000003	29	5	2009	241	302.7416741	63.59790497	63.59790497	87.26690994	87.26690994	1.833648231	1.833648231	3.880837398	3.880837398	17.84013514	17.84013514	32.79690527	32.79690527	17.22990241	17.22990241	26.41076565	26.41076565	11.51968231	11.51968231	19.48932414	19.48932414	286.3575899	12.372093	290000	203.7121849
00AC	E09000003	30	6	2009	225	302.7416741	61.86892345	61.86892345	91.92586276	91.92586276	1.804390248	1.804390248	4.976118159	4.976118159	22.40853901	22.40853901	41.50150401	41.50150401	17.27218772	17.27218772	26.21101122	26.21101122	13.02189967	13.02189967	21.46563546	21.46563546	288.9721505	12.372093	290000	203.7121849
00AC	E09000003	31	7	2009	214	302.7416741	46.19814324	46.19814324	69.85250904	69.85250904	1.746877485	1.746877485	3.544565562	3.544565562	15.09152402	15.09152402	28.74423532	28.74423532	12.91797088	12.91797088	19.60895012	19.60895012	8.812137384	8.812137384	14.06345543	14.06345543	289.6981881	12.372093	290000	203.7121849
00AC	E09000003	32	8	2009	216	302.7416741	38.12205764	38.12205764	65.65988061	65.65988061	2.478791166	2.478791166	4.538282118	4.538282118	19.48638411	19.48638411	40.25755815	40.25755815	14.8152354	14.8152354	23.83518927	23.83518927	10.01498008	10.01498008	17.61846973	17.61846973	291.1229783	12.372093	290000	203.7121849
00AC	E09000003	33	9	2009	221	302.7416741	40.88795138	40.88795138	60.29521726	60.29521726	1.257652667	1.257652667	3.511930327	3.511930327	18.512676	18.512676	35.93437316	35.93437316	16.06545871	16.06545871	24.55699657	24.55699657	9.651553189	9.651553189	16.71600431	16.71600431	288.4987102	12.372093	290000	203.7121849
00AC	E09000003	34	10	2009	326	302.7416741	24.46015128	24.46015128	48.9260324	48.9260324	2.204103372	2.204103372	5.365994165	5.365994165	32.61477556	32.61477556	54.18025386	54.18025386	20.75796894	20.75796894	31.17527531	31.17527531	13.30731997	13.30731997	23.88184427	23.88184427	285.2046153	12.372093	290000	203.7121849
00AC	E09000003	35	11	2009	309	302.7416741	38.72940767	38.72940767	58.19713017	58.19713017	2.643880335	2.643880335	4.84707888	4.84707888	26.2342395	26.2342395	49.00421969	49.00421969	16.9990789	16.9990789	27.50787773	27.50787773	10.10221744	10.10221744	18.48646407	18.48646407	282.4174356	12.372093	290000	203.7121849
00AC	E09000003	36	12	2009	419	302.7416741	27.52404237	27.52404237	45.70400197	45.70400197	2.122096008	2.122096008	5.538611412	5.538611412	37.64557492	37.64557492	58.83418822	58.83418822	17.7157191	17.7157191	26.60511075	26.60511075	12.15879172	12.15879172	19.2722219	19.2722219	277.052203	12.372093	290000	203.7121849
00AC	E09000003	37	1	2010	320	311.8350072	23.31059969	23.31059969	41.44426998	41.44426998	3.79793416	3.79793416	7.651539568	7.651539568	38.55846775	38.55846775	55.10181864	55.10181864	24.23676017	24.23676017	33.23834871	33.23834871	19.28117809	19.28117809	26.72866218	26.72866218	274.7458948	12.0137931	325000	209.831008
00AC	E09000003	38	2	2010	259	311.8350072	32.21410291	32.21410291	54.03892204	54.03892204	2.167166605	2.167166605	5.8521333	5.8521333	37.189091	37.189091	62.01287801	62.01287801	20.41895511	20.41895511	30.85144288	30.85144288	14.92066181	14.92066181	24.81367155	24.81367155	276.6387193	12.0137931	325000	209.831008
00AC	E09000003	39	3	2010	304	311.8350072	48.88531514	48.88531514	71.8272886	71.8272886	1.606143473	1.606143473	4.180876013	4.180876013	29.13174863	29.13174863	54.26119484	54.26119484	19.05431922	19.05431922	27.86301336	27.86301336	12.62896882	12.62896882	20.32658572	20.32658572	279.7368406	12.0137931	325000	209.831008
00AC	E09000003	40	4	2010	268	311.8350072	56.96866119	56.96866119	86.98262533	86.98262533	2.41223862	2.41223862	5.98793847	5.98793847	28.45213954	28.45213954	51.05646826	51.05646826	22.90645631	22.90645631	37.28192304	37.28192304	15.58015493	15.58015493	28.52277664	28.52277664	283.2072209	12.0137931	325000	209.831008
00AC	E09000003	41	5	2010	277	311.8350072	56.94840194	56.94840194	84.08665196	84.08665196	1.456305014	1.456305014	4.331893771	4.331893771	21.1553	21.1553	43.56698055	43.56698055	19.02766793	19.02766793	28.62631549	28.62631549	11.73423898	11.73423898	20.64381396	20.64381396	285.0769193	12.0137931	325000	209.831008
00AC	E09000003	42	6	2010	252	311.8350072	57.37264284	57.37264284	91.42599017	91.42599017	1.686431124	1.686431124	4.558295478	4.558295478	22.41816002	22.41816002	43.13868774	43.13868774	20.77164974	20.77164974	32.07542102	32.07542102	13.8076662	13.8076662	23.12126462	23.12126462	289.911189	12.0137931	325000	209.831008
00AC	E09000003	43	7	2010	201	311.8350072	49.54282481	49.54282481	79.88525009	79.88525009	1.058297198	1.058297198	3.475649591	3.475649591	16.27393141	16.27393141	31.30199786	31.30199786	14.01515381	14.01515381	20.26980231	20.26980231	8.834007855	8.834007855	14.06762129	14.06762129	292.1500048	12.0137931	325000	209.831008
00AC	E09000003	44	8	2010	216	311.8350072	41.61462409	41.61462409	65.45778693	65.45778693	0.995273602	0.995273602	3.315709739	3.315709739	17.41067999	17.41067999	34.98522482	34.98522482	14.17867651	14.17867651	21.42505689	21.42505689	8.378573227	8.378573227	14.89330101	14.89330101	289.9175216	12.0137931	325000	209.831008
00AC	E09000003	45	9	2010	304	311.8350072	38.38524414	38.38524414	65.04517632	65.04517632	1.663543647	1.663543647	4.554376153	4.554376153	26.18416581	26.18416581	46.67536316	46.67536316	16.67602305	16.67602305	25.69948489	25.69948489	10.62054413	10.62054413	18.43562318	18.43562318	287.7723788	12.0137931	325000	209.831008
00AC	E09000003	46	10	2010	326	311.8350072	32.75754844	32.75754844	55.39030327	55.39030327	2.089092278	2.089092278	4.982008626	4.982008626	28.77084089	28.77084089	48.90239389	48.90239389	17.99300631	17.99300631	27.00628674	27.00628674	12.58707853	12.58707853	20.48222166	20.48222166	284.4363489	12.0137931	325000	209.831008
00AC	E09000003	47	11	2010	358	311.8350072	26.13670024	26.13670024	44.63543262	44.63543262	2.261762567	2.261762567	5.124482671	5.124482671	36.86297181	36.86297181	60.29944477	60.29944477	20.00988746	20.00988746	33.48673474	33.48673474	15.28184869	15.28184869	27.24726578	27.24726578	279.4367332	12.0137931	325000	209.831008
00AC	E09000003	48	12	2010	482	311.8350072	20.05371889	20.05371889	35.83829264	35.83829264	3.072403369	3.072403369	7.618660542	7.618660542	44.6728622	44.6728622	62.65923309	62.65923309	22.04714365	22.04714365	31.90563869	31.90563869	17.58560165	17.58560165	25.91601209	25.91601209	274.168309	12.0137931	325000	209.831008
00AC	E09000003	49	1	2011	345	315.7881826	30.60776726	30.60776726	51.66655473	51.66655473	2.381963999	2.381963999	5.309897442	5.309897442	36.88428906	36.88428906	55.65599731	55.65599731	18.8419371	18.8419371	26.98951583	26.98951583	13.49063528	13.49063528	19.97749581	19.97749581	277.9127868	9.4230098	322500	212.4910646
00AC	E09000003	50	2	2011	268	315.7881826	34.28201437	34.28201437	50.85674078	50.85674078	2.166030314	2.166030314	4.13350253	4.13350253	33.7816129	33.7816129	51.17180433	51.17180433	24.70994479	24.70994479	35.10179567	35.10179567	18.92891024	18.92891024	28.22663093	28.22663093	280.171764	9.4230098	322500	212.4910646
00AC	E09000003	51	3	2011	315	315.7881826	38.42444395	38.42444395	64.73056479	64.73056479	2.578546644	2.578546644	5.857762383	5.857762383	37.13257002	37.13257002	60.85895797	60.85895797	35.13624097	35.13624097	50.74013501	50.74013501	28.93697652	28.93697652	42.95428581	42.95428581	280.6608461	9.4230098	322500	212.4910646
00AC	E09000003	52	4	2011	300	315.7881826	61.22494487	61.22494487	97.26483269	97.26483269	2.410659622	2.410659622	5.374304094	5.374304094	31.69806943	31.69806943	60.64484069	60.64484069	31.24720913	31.24720913	46.13783391	46.13783391	24.7562778	24.7562778	39.62429511	39.62429511	286.4573302	9.4230098	322500	212.4910646
00AC	E09000003	53	5	2011	259	315.7881826	64.97418235	64.97418235	86.26290574	86.26290574	1.792038749	1.792038749	3.61092922	3.61092922	19.16619999	19.16619999	34.31687537	34.31687537	19.17602083	19.17602083	28.18675746	28.18675746	12.03411324	12.03411324	18.18220618	18.18220618	286.9138326	9.4230098	322500	212.4910646
00AC	E09000003	54	6	2011	254	315.7881826	50.58110081	50.58110081	75.26439972	75.26439972	1.473759022	1.473759022	3.07218134	3.07218134	18.82020093	18.82020093	31.37599252	31.37599252	16.42414639	16.42414639	25.01743209	25.01743209	9.649000647	9.649000647	14.47834692	14.47834692	288.9368704	9.4230098	322500	212.4910646
00AC	E09000003	55	7	2011	220	315.7881826	53.37447837	53.37447837	80.46099004	80.46099004	1.783069031	1.783069031	3.761134701	3.761134701	18.52656146	18.52656146	33.35160954	33.35160954	16.0748515	16.0748515	23.91829106	23.91829106	10.55142605	10.55142605	17.85882688	17.85882688	289.7538895	9.4230098	322500	212.4910646
00AC	E09000003	56	8	2011	230	315.7881826	41.20156927	41.20156927	64.88069399	64.88069399	1.532387765	1.532387765	3.338810465	3.338810465	21.40230736	21.40230736	40.22792668	40.22792668	13.90959363	13.90959363	20.35671406	20.35671406	9.328166496	9.328166496	15.48961181	15.48961181	290.3258266	9.4230098	322500	212.4910646
00AC	E09000003	57	9	2011	206	315.7881826	37.77244588	37.77244588	62.98023332	62.98023332	1.63300857	1.63300857	3.379322751	3.379322751	26.05251508	26.05251508	43.42897409	43.42897409	18.91371034	18.91371034	27.12267516	27.12267516	12.50857116	12.50857116	19.16578509	19.16578509	289.5608591	9.4230098	322500	212.4910646
00AC	E09000003	58	10	2011	295	315.7881826	34.37306837	34.37306837	58.67351163	58.67351163	2.201848813	2.201848813	4.500853646	4.500853646	30.07317849	30.07317849	49.83500333	49.83500333	18.77750659	18.77750659	26.06497792	26.06497792	13.29703829	13.29703829	20.51095286	20.51095286	286.842637	9.4230098	322500	212.4910646
00AC	E09000003	59	11	2011	295	315.7881826	19.24310955	19.24310955	35.25164682	35.25164682	3.105548135	3.105548135	6.935155344	6.935155344	38.91267167	38.91267167	56.70929419	56.70929419	28.792997	28.792997	40.36224111	40.36224111	22.34591846	22.34591846	32.63348475	32.63348475	283.5528656	9.4230098	322500	212.4910646
00AC	E09000003	60	12	2011	400	315.7881826	38.39361214	38.39361214	57.46425678	57.46425678	2.349668838	2.349668838	4.541880131	4.541880131	28.86090936	28.86090936	47.24524596	47.24524596	13.87847286	13.87847286	19.58344469	19.58344469	8.290272754	8.290272754	13.04131577	13.04131577	279.5857346	9.4230098	322500	212.4910646
00AD	E09000004	1	1	2007	168	230.7422217	40.4505614	40.4505614	59.2519031	59.2519031	2.528910836	2.528910836	5.342748273	5.342748273	27.42870447	27.42870447	47.72165831	47.72165831	20.61953337	20.61953337	33.96891551	33.96891551	9.212599199	9.212599199	16.04458618	16.04458618	280.5304405	10.808078	212000	155.2643925
00AD	E09000004	2	2	2007	153	230.7422217	32.49102818	32.49102818	56.50516926	56.50516926	4.333968439	4.333968439	10.99063575	10.99063575	35.42135652	35.42135652	58.3519909	58.3519909	27.48163516	27.48163516	45.54698406	45.54698406	12.19268083	12.19268083	23.9126154	23.9126154	279.3866043	10.808078	212000	155.2643925
00AD	E09000004	3	3	2007	155	230.7422217	44.06881851	44.06881851	72.802181	72.802181	3.707995406	3.707995406	7.951079022	7.951079022	34.7968777	34.7968777	60.70810576	60.70810576	33.25476157	33.25476157	51.73112672	51.73112672	16.50370292	16.50370292	28.50370001	28.50370001	280.713028	10.808078	212000	155.2643925
00AD	E09000004	4	4	2007	170	230.7422217	50.88506965	50.88506965	86.99016342	86.99016342	4.792492538	4.792492538	11.60894907	11.60894907	33.45095948	33.45095948	62.50925229	62.50925229	33.01516733	33.01516733	47.70079085	47.70079085	17.04941101	17.04941101	29.40705207	29.40705207	285.1217357	10.808078	212000	155.2643925
00AD	E09000004	5	5	2007	139	230.7422217	56.30568741	56.30568741	81.57554122	81.57554122	2.811368727	2.811368727	7.473716359	7.473716359	22.07362257	22.07362257	43.28598576	43.28598576	20.55935825	20.55935825	31.59148567	31.59148567	10.03939115	10.03939115	17.84652836	17.84652836	286.2542795	10.808078	212000	155.2643925
00AD	E09000004	6	6	2007	124	230.7422217	49.99160961	49.99160961	82.40130361	82.40130361	4.231323609	4.231323609	10.04754242	10.04754242	23.86416249	23.86416249	46.30356817	46.30356817	23.14684057	23.14684057	36.89123902	36.89123902	13.07933727	13.07933727	27.30681471	27.30681471	288.6042129	10.808078	212000	155.2643925
00AD	E09000004	7	7	2007	109	230.7422217	47.01109648	47.01109648	72.154858	72.154858	2.399961773	2.399961773	5.976777692	5.976777692	17.09310431	17.09310431	33.19575777	33.19575777	17.95193091	17.95193091	28.16469457	28.16469457	9.187759279	9.187759279	16.44317126	16.44317126	289.3710375	10.808078	212000	155.2643925
00AD	E09000004	8	8	2007	121	230.7422217	44.08044569	44.08044569	72.53624602	72.53624602	2.652390768	2.652390768	6.600034414	6.600034414	21.9861465	21.9861465	41.61093318	41.61093318	20.55761365	20.55761365	31.43961171	31.43961171	11.1765082	11.1765082	22.52008632	22.52008632	289.966077	10.808078	212000	155.2643925
00AD	E09000004	9	9	2007	128	230.7422217	34.04268545	34.04268545	58.13208122	58.13208122	2.577928207	2.577928207	6.746942616	6.746942616	25.25364482	25.25364482	45.28688081	45.28688081	21.65774307	21.65774307	33.79241276	33.79241276	10.60106528	10.60106528	19.42098945	19.42098945	288.1760153	10.808078	212000	155.2643925
00AD	E09000004	10	10	2007	191	230.7422217	18.36761466	18.36761466	42.0099064	42.0099064	2.439676615	2.439676615	8.515752221	8.515752221	39.78347713	39.78347713	60.63352253	60.63352253	28.17672185	28.17672185	46.6441048	46.6441048	15.90151969	15.90151969	28.96858508	28.96858508	284.4397016	10.808078	212000	155.2643925
00AD	E09000004	11	11	2007	200	230.7422217	23.89223842	23.89223842	45.83819354	45.83819354	1.822455324	1.822455324	4.583822934	4.583822934	39.69417784	39.69417784	63.88284035	63.88284035	25.79482345	25.79482345	48.34350192	48.34350192	12.13769872	12.13769872	22.39173326	22.39173326	280.5110928	10.808078	212000	155.2643925
00AD	E09000004	12	12	2007	266	230.7422217	30.61164292	30.61164292	44.5873243	44.5873243	3.451007226	3.451007226	8.219163667	8.219163667	36.93883911	36.93883911	55.10666395	55.10666395	27.15605013	27.15605013	42.9120348	42.9120348	12.63768966	12.63768966	20.29998419	20.29998419	278.4769235	10.808078	212000	155.2643925
00AD	E09000004	13	1	2008	198	243.4306759	44.77561744	44.77561744	62.94752675	62.94752675	2.348374431	2.348374431	7.38520641	7.38520641	24.7338233	24.7338233	45.45093758	45.45093758	18.68445921	18.68445921	36.76879514	36.76879514	10.93433815	10.93433815	26.80185352	26.80185352	280.2941366	11.6253362	210000	163.8023407
00AD	E09000004	14	2	2008	163	243.4306759	31.0474616	31.0474616	53.33478559	53.33478559	7.425396259	7.425396259	22.41423016	22.41423016	42.22210794	42.22210794	67.36401946	67.36401946	28.47140824	28.47140824	44.8494604	44.8494604	14.57208972	14.57208972	26.70790722	26.70790722	278.7210593	11.6253362	210000	163.8023407
00AD	E09000004	15	3	2008	188	243.4306759	55.60019029	55.60019029	79.60275305	79.60275305	2.423448857	2.423448857	8.489216087	8.489216087	26.08098926	26.08098926	50.89140824	50.89140824	14.20140105	14.20140105	25.02037688	25.02037688	8.987274979	8.987274979	17.68053922	17.68053922	279.3501863	11.6253362	210000	163.8023407
00AD	E09000004	16	4	2008	148	243.4306759	57.63756828	57.63756828	83.90693398	83.90693398	2.960125284	2.960125284	9.080123854	9.080123854	29.59361015	29.59361015	56.69662418	56.69662418	19.82345002	19.82345002	31.26660865	31.26660865	11.37070456	11.37070456	21.04761596	21.04761596	281.8711028	11.6253362	210000	163.8023407
00AD	E09000004	17	5	2008	139	243.4306759	62.94970939	62.94970939	103.914537	103.914537	6.459543536	6.459543536	21.01727747	21.01727747	34.23632026	34.23632026	62.28723132	62.28723132	26.62471655	26.62471655	44.262806	44.262806	15.99996837	15.99996837	31.60692313	31.60692313	287.4875381	11.6253362	210000	163.8023407
00AD	E09000004	18	6	2008	118	243.4306759	54.7189768	54.7189768	86.71879158	86.71879158	3.186182293	3.186182293	10.04005685	10.04005685	21.58947676	21.58947676	44.75086962	44.75086962	17.42518425	17.42518425	28.05593338	28.05593338	11.99087287	11.99087287	22.67287064	22.67287064	288.8296263	11.6253362	210000	163.8023407
00AD	E09000004	19	7	2008	131	243.4306759	50.71726886	50.71726886	85.30077337	85.30077337	3.775947705	3.775947705	13.40507627	13.40507627	21.29246415	21.29246415	43.83725311	43.83725311	16.00912649	16.00912649	25.60650315	25.60650315	11.6872832	11.6872832	20.85605827	20.85605827	290.5576878	11.6253362	210000	163.8023407
00AD	E09000004	20	8	2008	113	243.4306759	43.82997191	43.82997191	66.82600498	66.82600498	2.685502543	2.685502543	7.403652545	7.403652545	16.41467693	16.41467693	33.50965092	33.50965092	15.26664243	15.26664243	24.28675888	24.28675888	11.211163	11.211163	19.2973399	19.2973399	290.1599284	11.6253362	210000	163.8023407
00AD	E09000004	21	9	2008	148	243.4306759	32.11363998	32.11363998	63.3455101	63.3455101	6.256918828	6.256918828	18.56274749	18.56274749	30.67568296	30.67568296	54.13197079	54.13197079	21.02154599	21.02154599	32.98086459	32.98086459	14.75761077	14.75761077	26.554842	26.554842	286.8639581	11.6253362	210000	163.8023407
00AD	E09000004	22	10	2008	163	243.4306759	31.31837197	31.31837197	55.86294839	55.86294839	2.545886639	2.545886639	7.696818602	7.696818602	28.24650639	28.24650639	51.43750935	51.43750935	16.64598932	16.64598932	27.4889271	27.4889271	11.46010438	11.46010438	26.04567299	26.04567299	283.6266209	11.6253362	210000	163.8023407
00AD	E09000004	23	11	2008	206	243.4306759	26.71586341	26.71586341	43.49280872	43.49280872	4.222987212	4.222987212	10.29948613	10.29948613	31.13226635	31.13226635	48.34105272	48.34105272	17.1270379	17.1270379	25.24235652	25.24235652	13.24326625	13.24326625	23.02229102	23.02229102	280.8168955	11.6253362	210000	163.8023407
00AD	E09000004	24	12	2008	285	243.4306759	19.67196128	19.67196128	35.69212606	35.69212606	5.44574719	5.44574719	13.22859598	13.22859598	37.99259148	37.99259148	56.64941738	56.64941738	20.13271804	20.13271804	28.23787037	28.23787037	17.3708278	17.3708278	26.45476864	26.45476864	277.1013965	11.6253362	210000	163.8023407
00AD	E09000004	25	1	2009	232	248.8897694	28.49756211	28.49756211	46.88285817	46.88285817	4.154819053	4.154819053	10.5065482	10.5065482	39.54758826	39.54758826	59.87101321	59.87101321	24.25226053	24.25226053	34.4441867	34.4441867	20.83585292	20.83585292	31.73494074	31.73494074	276.2238843	13.4315866	196000	167.4757163
00AD	E09000004	26	2	2009	145	248.8897694	22.75658858	22.75658858	44.70015328	44.70015328	2.739920861	2.739920861	7.619581065	7.619581065	45.42412179	45.42412179	67.32352482	67.32352482	21.15079704	21.15079704	29.96341147	29.96341147	18.50994202	18.50994202	29.13515806	29.13515806	277.3944581	13.4315866	196000	167.4757163
00AD	E09000004	27	3	2009	178	248.8897694	45.33619493	45.33619493	71.56080123	71.56080123	2.952568963	2.952568963	8.084421988	8.084421988	32.80626068	32.80626068	57.45357636	57.45357636	24.39408858	24.39408858	35.58043914	35.58043914	18.43317509	18.43317509	29.21753394	29.21753394	280.2096228	13.4315866	196000	167.4757163
00AD	E09000004	28	4	2009	159	248.8897694	50.97230087	50.97230087	81.52117119	81.52117119	2.77750086	2.77750086	7.852943222	7.852943222	27.58128276	27.58128276	51.05835603	51.05835603	28.9319685	28.9319685	44.44314957	44.44314957	24.12421998	24.12421998	41.39929635	41.39929635	284.059362	13.4315866	196000	167.4757163
00AD	E09000004	29	5	2009	142	248.8897694	59.07700388	59.07700388	81.19793258	81.19793258	2.293878492	2.293878492	6.011465969	6.011465969	17.94245338	17.94245338	34.43582569	34.43582569	18.78772145	18.78772145	29.54687765	29.54687765	13.98178851	13.98178851	23.6184118	23.6184118	286.2143236	13.4315866	196000	167.4757163
00AD	E09000004	30	6	2009	131	248.8897694	56.73293115	56.73293115	87.94634069	87.94634069	3.446450854	3.446450854	12.39856227	12.39856227	20.96255685	20.96255685	39.92362086	39.92362086	18.47726859	18.47726859	28.25947927	28.25947927	16.30740486	16.30740486	25.38386097	25.38386097	288.6584554	13.4315866	196000	167.4757163
00AD	E09000004	31	7	2009	111	248.8897694	45.43585216	45.43585216	66.62751216	66.62751216	2.315050216	2.315050216	5.957666444	5.957666444	14.03075276	14.03075276	26.85484163	26.85484163	13.81078411	13.81078411	20.09271086	20.09271086	12.34049345	12.34049345	18.45844976	18.45844976	289.5932576	13.4315866	196000	167.4757163
00AD	E09000004	32	8	2009	113	248.8897694	41.85060534	41.85060534	69.99047692	69.99047692	1.410181674	1.410181674	3.853663594	3.853663594	15.55388459	15.55388459	32.09855418	32.09855418	15.733069	15.733069	24.2324547	24.2324547	13.75056046	13.75056046	20.19729107	20.19729107	291.2056951	13.4315866	196000	167.4757163
00AD	E09000004	33	9	2009	110	248.8897694	35.02826121	35.02826121	55.78043645	55.78043645	1.73249866	1.73249866	5.014276195	5.014276195	24.26496531	24.26496531	42.51610018	42.51610018	20.59690355	20.59690355	31.02679555	31.02679555	15.69053336	15.69053336	24.57685788	24.57685788	288.4281134	13.4315866	196000	167.4757163
00AD	E09000004	34	10	2009	171	248.8897694	24.89831445	24.89831445	48.163143	48.163143	2.367012603	2.367012603	6.147068216	6.147068216	29.53703503	29.53703503	51.51219116	51.51219116	22.27437587	22.27437587	34.42402557	34.42402557	17.17938245	17.17938245	29.05772135	29.05772135	285.207731	13.4315866	196000	167.4757163
00AD	E09000004	35	11	2009	192	248.8897694	43.74471034	43.74471034	61.63838733	61.63838733	1.947972084	1.947972084	3.974858999	3.974858999	21.37102069	21.37102069	40.66787338	40.66787338	17.22454932	17.22454932	27.26863216	27.26863216	13.54960754	13.54960754	23.75568371	23.75568371	282.697605	13.4315866	196000	167.4757163
00AD	E09000004	36	12	2009	263	248.8897694	28.4545522	28.4545522	47.20345697	47.20345697	2.700378673	2.700378673	6.735839267	6.735839267	33.01910545	33.01910545	51.28491949	51.28491949	18.16564516	18.16564516	26.90145163	26.90145163	15.29569248	15.29569248	23.32403017	23.32403017	277.216638	13.4315866	196000	167.4757163
00AD	E09000004	37	1	2010	214	256.9485113	21.86445724	21.86445724	41.11696899	41.11696899	4.28958901	4.28958901	8.603785815	8.603785815	37.98647921	37.98647921	57.00939302	57.00939302	25.29675996	25.29675996	34.76608083	34.76608083	23.52930149	23.52930149	33.41386444	33.41386444	274.8430037	13.2111756	215000	172.8983722
00AD	E09000004	38	2	2010	160	256.9485113	34.91319175	34.91319175	58.63117259	58.63117259	3.217193081	3.217193081	7.342850992	7.342850992	31.46048555	31.46048555	54.28190831	54.28190831	20.95286958	20.95286958	31.17965473	31.17965473	18.37865633	18.37865633	29.93155755	29.93155755	276.6412389	13.2111756	215000	172.8983722
00AD	E09000004	39	3	2010	179	256.9485113	49.34757281	49.34757281	73.99397204	73.99397204	3.266397373	3.266397373	7.38451364	7.38451364	27.22624452	27.22624452	50.86191762	50.86191762	21.1209061	21.1209061	31.91665425	31.91665425	16.33713744	16.33713744	26.93043721	26.93043721	279.5924963	13.2111756	215000	172.8983722
00AD	E09000004	40	4	2010	196	256.9485113	54.39121447	54.39121447	83.98821093	83.98821093	4.739663509	4.739663509	13.23921989	13.23921989	28.29921337	28.29921337	50.28239145	50.28239145	25.18040091	25.18040091	39.09116608	39.09116608	18.85744079	18.85744079	33.14749438	33.14749438	282.7646434	13.2111756	215000	172.8983722
00AD	E09000004	41	5	2010	175	256.9485113	52.75841596	52.75841596	79.37057249	79.37057249	4.742822574	4.742822574	13.71562123	13.71562123	21.94712174	21.94712174	44.95381106	44.95381106	20.63188757	20.63188757	30.37455131	30.37455131	16.07682878	16.07682878	27.18708447	27.18708447	284.4987302	13.2111756	215000	172.8983722
00AD	E09000004	42	6	2010	157	256.9485113	53.1809604	53.1809604	89.55770747	89.55770747	4.102336194	4.102336194	12.56863811	12.56863811	21.99489613	21.99489613	42.47948662	42.47948662	22.57636436	22.57636436	34.40041059	34.40041059	19.16894978	19.16894978	30.02071358	30.02071358	289.4910492	13.2111756	215000	172.8983722
00AD	E09000004	43	7	2010	116	256.9485113	48.01822481	48.01822481	80.11064382	80.11064382	2.375632488	2.375632488	5.565368998	5.565368998	15.4201041	15.4201041	32.8157412	32.8157412	15.77053027	15.77053027	22.91851422	22.91851422	10.81373172	10.81373172	16.82997205	16.82997205	292.1382148	13.2111756	215000	172.8983722
00AD	E09000004	44	8	2010	141	256.9485113	39.00757223	39.00757223	63.41623282	63.41623282	2.122746266	2.122746266	4.629249188	4.629249188	16.97414262	16.97414262	37.60407085	37.60407085	16.14332829	16.14332829	23.65836396	23.65836396	10.14838366	10.14838366	17.50262673	17.50262673	289.8804782	13.2111756	215000	172.8983722
00AD	E09000004	45	9	2010	162	256.9485113	38.22647032	38.22647032	66.28486735	66.28486735	2.456207178	2.456207178	6.474873165	6.474873165	23.53662052	23.53662052	44.9780166	44.9780166	19.25921256	19.25921256	28.90690031	28.90690031	12.69982306	12.69982306	22.43434935	22.43434935	287.6067009	13.2111756	215000	172.8983722
00AD	E09000004	46	10	2010	182	256.9485113	34.09910815	34.09910815	55.46622036	55.46622036	3.099912786	3.099912786	5.987893181	5.987893181	25.12265109	25.12265109	46.15552705	46.15552705	19.68532223	19.68532223	28.06033568	28.06033568	13.16053817	13.16053817	23.30942542	23.30942542	284.3749092	13.2111756	215000	172.8983722
00AD	E09000004	47	11	2010	226	256.9485113	26.18009062	26.18009062	44.942038	44.942038	3.382402759	3.382402759	8.145046508	8.145046508	34.69826784	34.69826784	55.94511693	55.94511693	21.6887743	21.6887743	35.35207138	35.35207138	18.57302886	18.57302886	35.96141618	35.96141618	279.3762965	13.2111756	215000	172.8983722
00AD	E09000004	48	12	2010	283	256.9485113	18.0930604	18.0930604	34.53801007	34.53801007	4.028070936	4.028070936	9.408527705	9.408527705	43.23048661	43.23048661	63.74941241	63.74941241	23.0712682	23.0712682	32.1107833	32.1107833	19.22517418	19.22517418	30.04304741	30.04304741	274.1556377	13.2111756	215000	172.8983722
00AD	E09000004	49	1	2011	231	259.2311171	32.7662054	32.7662054	53.01380139	53.01380139	3.394575399	3.394575399	6.831195185	6.831195185	34.1129938	34.1129938	54.40358239	54.40358239	20.78759599	20.78759599	29.08813981	29.08813981	14.59723388	14.59723388	23.10271442	23.10271442	277.9012207	9.9697574	215000	174.4343173
00AD	E09000004	50	2	2011	195	259.2311171	38.1712657	38.1712657	54.82170023	54.82170023	3.500346707	3.500346707	6.919485177	6.919485177	28.02694995	28.02694995	47.13169714	47.13169714	27.44827919	27.44827919	37.8063411	37.8063411	21.06748817	21.06748817	31.77525132	31.77525132	280.0700964	9.9697574	215000	174.4343173
00AD	E09000004	51	3	2011	206	259.2311171	35.51773603	35.51773603	61.53149248	61.53149248	4.783034074	4.783034074	10.78301154	10.78301154	34.26217203	34.26217203	56.921084	56.921084	37.76580536	37.76580536	53.97153313	53.97153313	29.70940616	29.70940616	46.1412008	46.1412008	280.1867125	9.9697574	215000	174.4343173
00AD	E09000004	52	4	2011	224	259.2311171	55.55343686	55.55343686	94.05036176	94.05036176	3.866978635	3.866978635	7.966825716	7.966825716	31.07944567	31.07944567	58.68722865	58.68722865	34.38726323	34.38726323	49.19727109	49.19727109	29.0377359	29.0377359	45.36240775	45.36240775	286.139792	9.9697574	215000	174.4343173
00AD	E09000004	53	5	2011	173	259.2311171	62.37800153	62.37800153	83.70128619	83.70128619	3.443279734	3.443279734	6.718337751	6.718337751	16.62519932	16.62519932	30.66956923	30.66956923	21.14179987	21.14179987	34.61181948	34.61181948	12.18731671	12.18731671	18.57666292	18.57666292	286.7353043	9.9697574	215000	174.4343173
00AD	E09000004	54	6	2011	180	259.2311171	48.68004993	48.68004993	71.36637001	71.36637001	2.715583265	2.715583265	4.784695093	4.784695093	16.18235592	16.18235592	31.81213655	31.81213655	18.15917401	18.15917401	28.41135384	28.41135384	11.06950706	11.06950706	17.31514737	17.31514737	288.6976504	9.9697574	215000	174.4343173
00AD	E09000004	55	7	2011	158	259.2311171	49.83610264	49.83610264	76.75059042	76.75059042	2.365770188	2.365770188	4.690355632	4.690355632	17.3150365	17.3150365	35.35604692	35.35604692	15.4474968	15.4474968	24.30570827	24.30570827	12.06382057	12.06382057	20.46331864	20.46331864	289.4957004	9.9697574	215000	174.4343173
00AD	E09000004	56	8	2011	136	259.2311171	39.61397882	39.61397882	65.18278971	65.18278971	1.31545719	1.31545719	3.423515266	3.423515266	20.62943262	20.62943262	37.32121855	37.32121855	13.62557343	13.62557343	20.40041868	20.40041868	11.04044764	11.04044764	16.3858861	16.3858861	290.1466231	9.9697574	215000	174.4343173
00AD	E09000004	57	9	2011	128	259.2311171	41.94063016	41.94063016	66.93910128	66.93910128	1.956755437	1.956755437	3.723156587	3.723156587	21.47662226	21.47662226	39.8198973	39.8198973	18.19745219	18.19745219	26.51558606	26.51558606	12.06994248	12.06994248	20.80392253	20.80392253	289.3697829	9.9697574	215000	174.4343173
00AD	E09000004	58	10	2011	166	259.2311171	38.34765338	38.34765338	60.01683752	60.01683752	2.099233747	2.099233747	4.793506695	4.793506695	25.69562965	25.69562965	43.01128221	43.01128221	17.77207173	17.77207173	24.44164562	24.44164562	13.82766746	13.82766746	21.34798982	21.34798982	286.6402314	9.9697574	215000	174.4343173
00AD	E09000004	59	11	2011	210	259.2311171	23.96623325	23.96623325	39.38541449	39.38541449	3.840189204	3.840189204	10.38288608	10.38288608	26.57305067	26.57305067	42.48445365	42.48445365	27.32805944	27.32805944	39.51310272	39.51310272	22.26812929	22.26812929	35.96618814	35.96618814	283.4841428	9.9697574	215000	174.4343173
00AD	E09000004	60	12	2011	263	259.2311171	40.40084149	40.40084149	58.52453921	58.52453921	2.319229317	2.319229317	5.002364574	5.002364574	24.06356749	24.06356749	40.77918471	40.77918471	13.30335033	13.30335033	18.99841838	18.99841838	7.732891898	7.732891898	12.90167142	12.90167142	279.6127101	9.9697574	215000	174.4343173
00AE	E09000005	1	1	2007	249	244.4330682	33.14248824	33.14248824	57.25871132	57.25871132	2.878847952	2.878847952	6.185237108	6.185237108	35.01322876	35.01322876	59.60247926	59.60247926	19.32614828	19.32614828	27.50749902	27.50749902	9.415165542	9.415165542	16.0480826	16.0480826	280.592295	14.999127	280000	164.4768416
00AE	E09000005	2	2	2007	231	244.4330682	24.95591469	24.95591469	51.63527863	51.63527863	3.853594008	3.853594008	11.46627997	11.46627997	45.37383774	45.37383774	72.44804764	72.44804764	24.20607224	24.20607224	38.19756556	38.19756556	13.4485132	13.4485132	25.41012417	25.41012417	279.396909	14.999127	280000	164.4768416
00AE	E09000005	3	3	2007	218	244.4330682	40.13222494	40.13222494	68.61872064	68.61872064	3.099318814	3.099318814	6.909292344	6.909292344	40.12169789	40.12169789	66.82641079	66.82641079	31.24345445	31.24345445	47.41700003	47.41700003	16.6882796	16.6882796	29.53307224	29.53307224	280.8062496	14.999127	280000	164.4768416
00AE	E09000005	4	4	2007	242	244.4330682	48.91729954	48.91729954	84.39927622	84.39927622	3.616984241	3.616984241	8.24991955	8.24991955	40.96409931	40.96409931	72.6256635	72.6256635	31.42157809	31.42157809	44.19642868	44.19642868	16.94674431	16.94674431	29.49029554	29.49029554	285.503847	14.999127	280000	164.4768416
00AE	E09000005	5	5	2007	230	244.4330682	51.52152952	51.52152952	77.58912382	77.58912382	1.983229799	1.983229799	5.390401018	5.390401018	31.03077418	31.03077418	57.8413767	57.8413767	20.08514137	20.08514137	31.6751988	31.6751988	10.21367134	10.21367134	18.40404467	18.40404467	286.4097566	14.999127	280000	164.4768416
00AE	E09000005	6	6	2007	179	244.4330682	44.50265831	44.50265831	77.63311753	77.63311753	2.974737361	2.974737361	7.645657111	7.645657111	34.80844292	34.80844292	60.28064332	60.28064332	22.22840061	22.22840061	34.6840211	34.6840211	13.43721992	13.43721992	25.83846309	25.83846309	288.8544167	14.999127	280000	164.4768416
00AE	E09000005	7	7	2007	188	244.4330682	40.34925661	40.34925661	64.8870921	64.8870921	2.238194877	2.238194877	5.70236716	5.70236716	25.99260034	25.99260034	47.16381867	47.16381867	17.110176	17.110176	25.79677988	25.79677988	9.74178982	9.74178982	17.83345589	17.83345589	289.4205673	14.999127	280000	164.4768416
00AE	E09000005	8	8	2007	173	244.4330682	39.46007972	39.46007972	66.98406459	66.98406459	2.541210068	2.541210068	6.433947752	6.433947752	28.62691104	28.62691104	52.97262961	52.97262961	19.49006281	19.49006281	30.36319874	30.36319874	11.52574691	11.52574691	24.54892069	24.54892069	290.1195538	14.999127	280000	164.4768416
00AE	E09000005	9	9	2007	200	244.4330682	28.93915021	28.93915021	53.03077723	53.03077723	2.592887269	2.592887269	6.739055387	6.739055387	30.71351027	30.71351027	52.60592009	52.60592009	20.28797285	20.28797285	30.42041658	30.42041658	10.23132622	10.23132622	19.30801598	19.30801598	288.4155101	14.999127	280000	164.4768416
00AE	E09000005	10	10	2007	233	244.4330682	14.74348478	14.74348478	37.40966615	37.40966615	3.608017174	3.608017174	9.540156095	9.540156095	46.3187844	46.3187844	67.82295781	67.82295781	29.55580717	29.55580717	45.95115619	45.95115619	17.8828671	17.8828671	33.66825934	33.66825934	284.5265447	14.999127	280000	164.4768416
00AE	E09000005	11	11	2007	247	244.4330682	18.75681137	18.75681137	42.6329096	42.6329096	3.668398918	3.668398918	7.228182467	7.228182467	47.98811473	47.98811473	74.07724622	74.07724622	26.31632213	26.31632213	44.95947151	44.95947151	13.09561216	13.09561216	23.29537125	23.29537125	280.4990292	14.999127	280000	164.4768416
00AE	E09000005	12	12	2007	306	244.4330682	24.14637237	24.14637237	38.93943701	38.93943701	5.566322082	5.566322082	11.28037949	11.28037949	46.67729024	46.67729024	70.9548944	70.9548944	27.22121327	27.22121327	41.14590503	41.14590503	13.46857419	13.46857419	22.43121061	22.43121061	278.474957	14.999127	280000	164.4768416
00AE	E09000005	13	1	2008	223	257.8192484	33.63320787	33.63320787	57.42119789	57.42119789	3.650776252	3.650776252	10.22243074	10.22243074	36.674581	36.674581	62.1842967	62.1842967	19.50292727	19.50292727	37.39365728	37.39365728	11.98068441	11.98068441	28.13712785	28.13712785	280.3580149	15.5143283	275000	173.4842834
00AE	E09000005	14	2	2008	202	257.8192484	24.77035462	24.77035462	47.36274221	47.36274221	7.102607136	7.102607136	17.95706774	17.95706774	52.50988862	52.50988862	76.34999137	76.34999137	31.32047145	31.32047145	46.4819259	46.4819259	16.40411029	16.40411029	28.92586708	28.92586708	278.7318092	15.5143283	275000	173.4842834
00AE	E09000005	15	3	2008	236	257.8192484	48.95453262	48.95453262	74.32933057	74.32933057	2.516915027	2.516915027	8.655000971	8.655000971	34.4971679	34.4971679	61.25710432	61.25710432	15.50485809	15.50485809	26.02812881	26.02812881	9.803883346	9.803883346	18.31945564	18.31945564	279.4937537	15.5143283	275000	173.4842834
00AE	E09000005	16	4	2008	211	257.8192484	51.21260103	51.21260103	80.66428235	80.66428235	2.401148142	2.401148142	6.982713838	6.982713838	35.9553045	35.9553045	62.72437922	62.72437922	20.89192519	20.89192519	31.87988507	31.87988507	12.42982793	12.42982793	23.00501432	23.00501432	282.0016702	15.5143283	275000	173.4842834
00AE	E09000005	17	5	2008	195	257.8192484	62.42481232	62.42481232	102.755899	102.755899	3.333222049	3.333222049	8.846292857	8.846292857	40.07621341	40.07621341	68.03306955	68.03306955	27.0834244	27.0834244	43.20137313	43.20137313	15.92566774	15.92566774	32.21671984	32.21671984	287.8543141	15.5143283	275000	173.4842834
00AE	E09000005	18	6	2008	208	257.8192484	52.3721774	52.3721774	82.10608381	82.10608381	2.248002366	2.248002366	6.145980489	6.145980489	25.2563168	25.2563168	53.23770542	53.23770542	18.10984795	18.10984795	29.95105871	29.95105871	12.72319052	12.72319052	24.52117771	24.52117771	288.9966501	15.5143283	275000	173.4842834
00AE	E09000005	19	7	2008	191	257.8192484	44.84738188	44.84738188	77.47882412	77.47882412	2.6762266	2.6762266	6.627726309	6.627726309	26.60807198	26.60807198	49.43659533	49.43659533	16.88299093	16.88299093	29.44616499	29.44616499	12.40609699	12.40609699	22.00234872	22.00234872	290.6447511	15.5143283	275000	173.4842834
00AE	E09000005	20	8	2008	160	257.8192484	36.10039857	36.10039857	60.36421314	60.36421314	2.545184773	2.545184773	6.396424532	6.396424532	24.56195185	24.56195185	46.59791608	46.59791608	15.96159041	15.96159041	25.46528136	25.46528136	11.9211691	11.9211691	19.64846713	19.64846713	290.2585416	15.5143283	275000	173.4842834
00AE	E09000005	21	9	2008	236	257.8192484	27.3157098	27.3157098	56.83741436	56.83741436	3.155535898	3.155535898	8.768154359	8.768154359	35.83417971	35.83417971	59.47029559	59.47029559	22.79167678	22.79167678	36.85784934	36.85784934	17.51069265	17.51069265	30.70501521	30.70501521	287.0324281	15.5143283	275000	173.4842834
00AE	E09000005	22	10	2008	265	257.8192484	23.36809058	23.36809058	49.69898076	49.69898076	3.094374778	3.094374778	8.162461096	8.162461096	36.41884687	36.41884687	59.80283294	59.80283294	17.5418394	17.5418394	28.65425147	28.65425147	13.19576516	13.19576516	27.53040197	27.53040197	283.608537	15.5143283	275000	173.4842834
00AE	E09000005	23	11	2008	325	257.8192484	22.57978968	22.57978968	41.71912196	41.71912196	2.998549601	2.998549601	7.133202249	7.133202249	36.75808459	36.75808459	55.14021969	55.14021969	18.10628337	18.10628337	27.62127632	27.62127632	14.28763337	14.28763337	22.9957921	22.9957921	280.8575191	15.5143283	275000	173.4842834
00AE	E09000005	24	12	2008	414	257.8192484	16.54645247	16.54645247	33.02951301	33.02951301	4.293965813	4.293965813	9.246336476	9.246336476	40.89805696	40.89805696	57.99738835	57.99738835	21.03514015	21.03514015	30.21291262	30.21291262	17.18416508	17.18416508	25.10464591	25.10464591	277.1926945	15.5143283	275000	173.4842834
00AE	E09000005	25	1	2009	295	266.0635524	21.78488293	21.78488293	41.06322476	41.06322476	3.999951556	3.999951556	7.502610468	7.502610468	44.60969517	44.60969517	65.35738453	65.35738453	26.10109354	26.10109354	37.14553624	37.14553624	20.9373338	20.9373338	31.48921391	31.48921391	276.3271871	18.5332933	275000	179.0318024
00AE	E09000005	26	2	2009	205	266.0635524	21.40535839	21.40535839	43.50033918	43.50033918	3.022021336	3.022021336	6.104449004	6.104449004	44.39275637	44.39275637	64.9101775	64.9101775	21.83971625	21.83971625	31.23769638	31.23769638	17.15275642	17.15275642	25.02848264	25.02848264	277.4150697	18.5332933	275000	179.0318024
00AE	E09000005	27	3	2009	253	266.0635524	41.97235715	41.97235715	70.06255316	70.06255316	3.138653528	3.138653528	6.195159678	6.195159678	37.79632763	37.79632763	65.73549388	65.73549388	25.43954115	25.43954115	36.56716254	36.56716254	17.17571059	17.17571059	26.90521434	26.90521434	280.3775084	18.5332933	275000	179.0318024
00AE	E09000005	28	4	2009	218	266.0635524	49.61556626	49.61556626	81.66009521	81.66009521	2.193583317	2.193583317	5.175081074	5.175081074	35.30053055	35.30053055	64.52415244	64.52415244	28.13316237	28.13316237	44.68989283	44.68989283	21.99947966	21.99947966	36.86541802	36.86541802	284.29573	18.5332933	275000	179.0318024
00AE	E09000005	29	5	2009	223	266.0635524	58.46100994	58.46100994	82.03526872	82.03526872	2.391471088	2.391471088	4.603886766	4.603886766	23.18030779	23.18030779	41.24170396	41.24170396	18.41976802	18.41976802	28.1787274	28.1787274	12.41307671	12.41307671	20.65116504	20.65116504	286.4206876	18.5332933	275000	179.0318024
00AE	E09000005	30	6	2009	229	266.0635524	55.42921308	55.42921308	86.01138407	86.01138407	2.198270999	2.198270999	5.428059411	5.428059411	28.62964523	28.62964523	51.27557831	51.27557831	18.20588749	18.20588749	27.62628527	27.62628527	13.69928267	13.69928267	22.01571376	22.01571376	289.0175167	18.5332933	275000	179.0318024
00AE	E09000005	31	7	2009	215	266.0635524	42.09631285	42.09631285	64.01011855	64.01011855	2.036854802	2.036854802	3.968139921	3.968139921	19.4136224	19.4136224	34.81323876	34.81323876	13.55059571	13.55059571	20.4387243	20.4387243	9.311884628	9.311884628	14.59705399	14.59705399	289.7190905	18.5332933	275000	179.0318024
00AE	E09000005	32	8	2009	169	266.0635524	34.26178678	34.26178678	60.94184912	60.94184912	2.917559002	2.917559002	4.994454649	4.994454649	24.35661134	24.35661134	48.52566904	48.52566904	15.44459251	15.44459251	25.65756281	25.65756281	10.56082216	10.56082216	19.00233601	19.00233601	291.1714208	18.5332933	275000	179.0318024
00AE	E09000005	33	9	2009	197	266.0635524	33.86828489	33.86828489	55.77991505	55.77991505	1.686466225	1.686466225	4.319534202	4.319534202	26.27889121	26.27889121	49.04897315	49.04897315	17.91922324	17.91922324	28.01960338	28.01960338	11.25714899	11.25714899	20.10376967	20.10376967	288.5571363	18.5332933	275000	179.0318024
00AE	E09000005	34	10	2009	306	266.0635524	20.47577074	20.47577074	45.09320164	45.09320164	2.698040201	2.698040201	5.696140674	5.696140674	37.02438808	37.02438808	60.22906537	60.22906537	22.43920848	22.43920848	33.63253163	33.63253163	14.93274061	14.93274061	25.03880968	25.03880968	285.3311528	18.5332933	275000	179.0318024
00AE	E09000005	35	11	2009	287	266.0635524	36.21747088	36.21747088	56.97138899	56.97138899	2.940603346	2.940603346	5.242248007	5.242248007	30.16300828	30.16300828	53.79235223	53.79235223	17.7985157	17.7985157	28.23459218	28.23459218	10.76627773	10.76627773	18.97598073	18.97598073	282.6469457	18.5332933	275000	179.0318024
00AE	E09000005	36	12	2009	346	266.0635524	24.22835089	24.22835089	43.44312133	43.44312133	2.699527151	2.699527151	6.304225791	6.304225791	42.68744671	42.68744671	65.598787	65.598787	18.38870053	18.38870053	27.97281936	27.97281936	13.08628571	13.08628571	20.90200277	20.90200277	277.1855224	18.5332933	275000	179.0318024
00AE	E09000005	37	1	2010	264	274.9239032	18.87446293	18.87446293	37.26087666	37.26087666	4.060625307	4.060625307	7.837280727	7.837280727	43.36615834	43.36615834	61.61577311	61.61577311	25.61849131	25.61849131	35.29845801	35.29845801	20.81467389	20.81467389	28.83226515	28.83226515	274.8382165	18.376506	284000	184.9938538
00AE	E09000005	38	2	2010	231	274.9239032	27.3549033	27.3549033	51.31220804	51.31220804	2.345687261	2.345687261	6.385208973	6.385208973	43.15761091	43.15761091	68.62896402	68.62896402	21.5497457	21.5497457	32.41819729	32.41819729	15.76180995	15.76180995	26.17324124	26.17324124	276.8355006	18.376506	284000	184.9938538
00AE	E09000005	39	3	2010	259	274.9239032	42.94759596	42.94759596	68.68219671	68.68219671	1.861798729	1.861798729	5.010376292	5.010376292	36.04556399	36.04556399	64.72523388	64.72523388	20.36224178	20.36224178	30.15305722	30.15305722	13.74129305	13.74129305	22.58463552	22.58463552	279.9741217	18.376506	284000	184.9938538
00AE	E09000005	40	4	2010	222	274.9239032	52.00687275	52.00687275	82.53149147	82.53149147	2.581405964	2.581405964	6.587230824	6.587230824	34.2204964	34.2204964	59.14403013	59.14403013	24.41255929	24.41255929	39.38471727	39.38471727	16.79417206	16.79417206	30.989604	30.989604	283.5482325	18.376506	284000	184.9938538
00AE	E09000005	41	5	2010	229	274.9239032	51.27888408	51.27888408	79.01751463	79.01751463	1.544527891	1.544527891	4.754953636	4.754953636	27.94387675	27.94387675	55.1296268	55.1296268	20.82047622	20.82047622	31.66469177	31.66469177	13.1810338	13.1810338	23.24284046	23.24284046	285.4405463	18.376506	284000	184.9938538
00AE	E09000005	42	6	2010	203	274.9239032	52.50720696	52.50720696	87.28060252	87.28060252	1.730612041	1.730612041	5.178988544	5.178988544	28.52746084	28.52746084	52.45944049	52.45944049	21.75817024	21.75817024	33.81765626	33.81765626	14.69890879	14.69890879	24.85169293	24.85169293	290.3834354	18.376506	284000	184.9938538
00AE	E09000005	43	7	2010	197	274.9239032	46.18840921	46.18840921	76.35034303	76.35034303	0.962344834	0.962344834	3.360564753	3.360564753	20.52210703	20.52210703	38.97204233	38.97204233	14.53199785	14.53199785	21.29763649	21.29763649	9.268715075	9.268715075	14.69778021	14.69778021	292.472372	18.376506	284000	184.9938538
00AE	E09000005	44	8	2010	201	274.9239032	37.56356531	37.56356531	61.86094702	61.86094702	1.051275687	1.051275687	3.631176464	3.631176464	22.87547809	22.87547809	43.49401037	43.49401037	14.9198617	14.9198617	22.26385772	22.26385772	9.250193551	9.250193551	15.67667446	15.67667446	290.2575297	18.376506	284000	184.9938538
00AE	E09000005	45	9	2010	269	274.9239032	33.5817177	33.5817177	61.36289056	61.36289056	1.932538851	1.932538851	5.075351453	5.075351453	32.61312427	32.61312427	55.20921745	55.20921745	17.87151586	17.87151586	27.50445509	27.50445509	11.84539672	11.84539672	20.58072316	20.58072316	288.0827002	18.376506	284000	184.9938538
00AE	E09000005	46	10	2010	296	274.9239032	28.08548796	28.08548796	52.27590204	52.27590204	2.187169341	2.187169341	5.129045002	5.129045002	34.98761396	34.98761396	58.48963104	58.48963104	18.88288429	18.88288429	28.75033382	28.75033382	13.59522783	13.59522783	21.98896562	21.98896562	284.7633962	18.376506	284000	184.9938538
00AE	E09000005	47	11	2010	306	274.9239032	21.77353985	21.77353985	41.4925889	41.4925889	2.248244204	2.248244204	5.241241356	5.241241356	43.36388256	43.36388256	67.56872025	67.56872025	20.79027457	20.79027457	35.37550351	35.37550351	16.57808418	16.57808418	29.24076557	29.24076557	279.7282448	18.376506	284000	184.9938538
00AE	E09000005	48	12	2010	451	274.9239032	14.97067527	14.97067527	31.00465295	31.00465295	3.198855688	3.198855688	7.74349931	7.74349931	51.38545284	51.38545284	70.59377424	70.59377424	22.74395308	22.74395308	32.7896683	32.7896683	19.23777855	19.23777855	28.41867878	28.41867878	274.4517296	18.376506	284000	184.9938538
00AE	E09000005	49	1	2011	325	278.0896514	27.36803672	27.36803672	49.47968	49.47968	2.225404914	2.225404914	5.019531112	5.019531112	41.28223781	41.28223781	61.32145968	61.32145968	19.06309162	19.06309162	27.65998188	27.65998188	14.3931847	14.3931847	21.78430963	21.78430963	278.229027	15.3953671	300000	187.1240577
00AE	E09000005	50	2	2011	278	278.0896514	32.2539915	32.2539915	50.7087011	50.7087011	2.027156754	2.027156754	4.164116229	4.164116229	36.73036144	36.73036144	57.01240124	57.01240124	24.69102047	24.69102047	35.18080708	35.18080708	19.28026664	19.28026664	28.16676048	28.16676048	280.423632	15.3953671	300000	187.1240577
00AE	E09000005	51	3	2011	305	278.0896514	33.88010177	33.88010177	60.32332574	60.32332574	2.797228151	2.797228151	6.450188068	6.450188068	42.59567838	42.59567838	67.00933112	67.00933112	36.18884957	36.18884957	52.99622117	52.99622117	29.91448766	29.91448766	45.00266746	45.00266746	280.9871451	15.3953671	300000	187.1240577
00AE	E09000005	52	4	2011	235	278.0896514	58.2157026	58.2157026	95.74380951	95.74380951	2.536814145	2.536814145	5.563316389	5.563316389	37.05580299	37.05580299	66.83898563	66.83898563	32.10674874	32.10674874	47.29480883	47.29480883	24.65965296	24.65965296	38.79029016	38.79029016	286.9421318	15.3953671	300000	187.1240577
00AE	E09000005	53	5	2011	207	278.0896514	63.34995931	63.34995931	85.10792012	85.10792012	1.842579834	1.842579834	3.760105375	3.760105375	21.98814108	21.98814108	38.7673306	38.7673306	19.52262607	19.52262607	28.07518713	28.07518713	11.6468095	11.6468095	17.61463633	17.61463633	287.2330214	15.3953671	300000	187.1240577
00AE	E09000005	54	6	2011	227	278.0896514	48.85252531	48.85252531	73.42700068	73.42700068	1.476980998	1.476980998	2.90906595	2.90906595	21.78261175	21.78261175	36.74148089	36.74148089	16.93725898	16.93725898	25.65402508	25.65402508	10.27378789	10.27378789	14.76122166	14.76122166	289.2336614	15.3953671	300000	187.1240577
00AE	E09000005	55	7	2011	198	278.0896514	52.08192849	52.08192849	79.09386026	79.09386026	1.756310548	1.756310548	3.755345594	3.755345594	21.73728095	21.73728095	38.95898613	38.95898613	17.03589673	17.03589673	25.76186688	25.76186688	11.30302302	11.30302302	18.69235469	18.69235469	290.1229906	15.3953671	300000	187.1240577
00AE	E09000005	56	8	2011	169	278.0896514	39.14370627	39.14370627	63.49557544	63.49557544	1.672191682	1.672191682	3.305464039	3.305464039	24.61143891	24.61143891	43.22597701	43.22597701	14.57317287	14.57317287	21.02860703	21.02860703	9.800423464	9.800423464	15.76029651	15.76029651	290.6053146	15.3953671	300000	187.1240577
00AE	E09000005	57	9	2011	234	278.0896514	36.30874073	36.30874073	62.38389155	62.38389155	1.45410485	1.45410485	3.303264105	3.303264105	28.51682851	28.51682851	48.05997747	48.05997747	19.95504746	19.95504746	28.83684301	28.83684301	13.38782254	13.38782254	20.4882549	20.4882549	289.8558822	15.3953671	300000	187.1240577
00AE	E09000005	58	10	2011	279	278.0896514	32.54012248	32.54012248	57.66929909	57.66929909	2.192849414	2.192849414	4.467441522	4.467441522	32.33188857	32.33188857	53.93518786	53.93518786	19.61047109	19.61047109	27.29137316	27.29137316	14.15417654	14.15417654	20.84685606	20.84685606	287.123403	15.3953671	300000	187.1240577
00AE	E09000005	59	11	2011	230	278.0896514	18.43566061	18.43566061	34.63819818	34.63819818	2.861565493	2.861565493	6.704662736	6.704662736	40.93771574	40.93771574	59.32032846	59.32032846	30.13544324	30.13544324	42.05069103	42.05069103	23.74365403	23.74365403	34.17400583	34.17400583	283.8580584	15.3953671	300000	187.1240577
00AE	E09000005	60	12	2011	288	278.0896514	34.99342847	34.99342847	56.14507146	56.14507146	2.450422499	2.450422499	4.476694011	4.476694011	32.98769996	32.98769996	52.9687935	52.9687935	15.06378804	15.06378804	21.21403365	21.21403365	9.644714357	9.644714357	14.46999107	14.46999107	279.8659025	15.3953671	300000	187.1240577
00AF	E09000006	1	1	2007	214	273.480898	48.15829445	48.15829445	64.57037772	64.57037772	2.437003904	2.437003904	5.506085319	5.506085319	20.86220901	20.86220901	37.06626569	37.06626569	20.24345093	20.24345093	32.75509016	32.75509016	8.46833945	8.46833945	15.00498159	15.00498159	280.3158158	9.8966958	260000	184.0228684
00AF	E09000006	2	2	2007	219	273.480898	40.44047176	40.44047176	60.94431274	60.94431274	3.186806557	3.186806557	8.888400623	8.888400623	28.90677172	28.90677172	47.87832795	47.87832795	26.14418499	26.14418499	43.95411825	43.95411825	10.76549142	10.76549142	21.39500989	21.39500989	279.3254466	9.8966958	260000	184.0228684
00AF	E09000006	3	3	2007	234	273.480898	50.77627787	50.77627787	77.16282186	77.16282186	3.11884566	3.11884566	6.978183139	6.978183139	29.21952926	29.21952926	52.22079988	52.22079988	31.71145111	31.71145111	49.31858155	49.31858155	15.15152041	15.15152041	26.83475728	26.83475728	280.5566622	9.8966958	260000	184.0228684
00AF	E09000006	4	4	2007	203	273.480898	58.03907131	58.03907131	91.76442604	91.76442604	4.614024936	4.614024936	10.13555024	10.13555024	28.59181382	28.59181382	54.86231289	54.86231289	32.28444014	32.28444014	45.79436003	45.79436003	16.4956961	16.4956961	29.4205479	29.4205479	285.1592493	9.8966958	260000	184.0228684
00AF	E09000006	5	5	2007	217	273.480898	63.48014852	63.48014852	88.99020767	88.99020767	2.407163299	2.407163299	6.552468988	6.552468988	16.37166735	16.37166735	31.86507562	31.86507562	20.43828485	20.43828485	31.03667038	31.03667038	9.518373425	9.518373425	17.01422341	17.01422341	286.0905345	9.8966958	260000	184.0228684
00AF	E09000006	6	6	2007	188	273.480898	61.65127682	61.65127682	91.33701098	91.33701098	2.695363792	2.695363792	7.1288049	7.1288049	15.26310798	15.26310798	31.94883135	31.94883135	22.92480824	22.92480824	35.79952763	35.79952763	12.37967664	12.37967664	24.05553572	24.05553572	288.4548277	9.8966958	260000	184.0228684
00AF	E09000006	7	7	2007	164	273.480898	53.94421231	53.94421231	80.60961619	80.60961619	2.057120099	2.057120099	5.108955791	5.108955791	11.16222325	11.16222325	23.8732848	23.8732848	17.97880373	17.97880373	27.54264007	27.54264007	8.524360056	8.524360056	15.39642568	15.39642568	289.0784353	9.8966958	260000	184.0228684
00AF	E09000006	8	8	2007	167	273.480898	48.23995432	48.23995432	75.14926677	75.14926677	2.376785766	2.376785766	5.891952311	5.891952311	17.97648051	17.97648051	36.19585828	36.19585828	20.18747333	20.18747333	31.17887506	31.17887506	10.58161879	10.58161879	21.84758383	21.84758383	289.7473887	9.8966958	260000	184.0228684
00AF	E09000006	9	9	2007	199	273.480898	38.39022398	38.39022398	61.43043976	61.43043976	2.543188221	2.543188221	6.585588217	6.585588217	21.00180229	21.00180229	40.39249837	40.39249837	21.0757404	21.0757404	33.44215711	33.44215711	9.936445171	9.936445171	18.47706807	18.47706807	287.9901388	9.8966958	260000	184.0228684
00AF	E09000006	10	10	2007	219	273.480898	25.62561071	25.62561071	49.20152197	49.20152197	2.129015829	2.129015829	7.482389067	7.482389067	32.39239913	32.39239913	53.11465374	53.11465374	25.46495796	25.46495796	41.16977427	41.16977427	13.81762377	13.81762377	25.56958229	25.56958229	284.3259691	9.8966958	260000	184.0228684
00AF	E09000006	11	11	2007	256	273.480898	30.07064189	30.07064189	50.08374084	50.08374084	1.925613586	1.925613586	4.857614859	4.857614859	33.54227634	33.54227634	56.85043767	56.85043767	23.63477187	23.63477187	42.6395443	42.6395443	10.54186407	10.54186407	19.72104905	19.72104905	280.3892612	9.8966958	260000	184.0228684
00AF	E09000006	12	12	2007	308	273.480898	36.58794997	36.58794997	50.89951497	50.89951497	2.376715524	2.376715524	7.057555914	7.057555914	31.00081864	31.00081864	47.08788087	47.08788087	25.65992184	25.65992184	39.4740624	39.4740624	11.51763075	11.51763075	19.04607994	19.04607994	278.3048856	9.8966958	260000	184.0228684
00AF	E09000006	13	1	2008	271	286.8147412	50.58328016	50.58328016	66.69029716	66.69029716	1.926464102	1.926464102	6.517693001	6.517693001	19.02864659	19.02864659	35.96154573	35.96154573	18.09613941	18.09613941	35.27307307	35.27307307	10.25555666	10.25555666	25.94109652	25.94109652	280.0608305	10.5781172	250000	192.9950931
00AF	E09000006	14	2	2008	199	286.8147412	36.2905178	36.2905178	58.79775583	58.79775583	4.741647344	4.741647344	16.51355748	16.51355748	37.1686281	37.1686281	60.00447471	60.00447471	27.99049898	27.99049898	42.8187077	42.8187077	13.98481801	13.98481801	25.74963953	25.74963953	278.6171591	10.5781172	250000	192.9950931
00AF	E09000006	15	3	2008	248	286.8147412	61.08640631	61.08640631	83.44219946	83.44219946	2.110682971	2.110682971	7.615311648	7.615311648	20.36046668	20.36046668	42.04043038	42.04043038	13.84222163	13.84222163	23.90052291	23.90052291	8.531702285	8.531702285	16.86963232	16.86963232	279.1558451	10.5781172	250000	192.9950931
00AF	E09000006	16	4	2008	208	286.8147412	63.81307681	63.81307681	88.76703733	88.76703733	2.360824808	2.360824808	6.81522433	6.81522433	22.55728751	22.55728751	45.01812312	45.01812312	19.22864392	19.22864392	29.35118876	29.35118876	10.79490226	10.79490226	19.38560177	19.38560177	281.6738205	10.5781172	250000	192.9950931
00AF	E09000006	17	5	2008	218	286.8147412	74.45909503	74.45909503	113.5882317	113.5882317	4.026396624	4.026396624	13.63165178	13.63165178	23.50228336	23.50228336	47.53969168	47.53969168	25.40582871	25.40582871	41.05573928	41.05573928	14.94536348	14.94536348	29.46711354	29.46711354	287.5853479	10.5781172	250000	192.9950931
00AF	E09000006	18	6	2008	208	286.8147412	61.5642674	61.5642674	92.56603406	92.56603406	2.143201272	2.143201272	7.266031281	7.266031281	16.11883761	16.11883761	34.50820853	34.50820853	17.38143534	17.38143534	28.75220502	28.75220502	11.82178992	11.82178992	22.75174039	22.75174039	288.6408262	10.5781172	250000	192.9950931
00AF	E09000006	19	7	2008	184	286.8147412	59.17355133	59.17355133	90.48004126	90.48004126	1.979695369	1.979695369	7.204611451	7.204611451	13.83818596	13.83818596	31.4790618	31.4790618	15.81056169	15.81056169	26.00974587	26.00974587	10.98942011	10.98942011	20.71162633	20.71162633	290.3151354	10.5781172	250000	192.9950931
00AF	E09000006	20	8	2008	173	286.8147412	50.65883027	50.65883027	71.96213002	71.96213002	1.630057923	1.630057923	4.543435627	4.543435627	10.5396334	10.5396334	22.43564409	22.43564409	14.97511376	14.97511376	23.73910658	23.73910658	10.25958682	10.25958682	17.65790063	17.65790063	289.8613599	10.5781172	250000	192.9950931
00AF	E09000006	21	9	2008	188	286.8147412	38.99140346	38.99140346	68.05562414	68.05562414	3.256531377	3.256531377	10.78285458	10.78285458	23.66214862	23.66214862	45.98619019	45.98619019	20.15839082	20.15839082	31.54261529	31.54261529	13.79355746	13.79355746	24.83526131	24.83526131	286.6457496	10.5781172	250000	192.9950931
00AF	E09000006	22	10	2008	212	286.8147412	36.99641574	36.99641574	59.47167846	59.47167846	1.94461091	1.94461091	6.079888694	6.079888694	22.4872943	22.4872943	43.42437793	43.42437793	15.5179786	15.5179786	24.80219081	24.80219081	10.43067005	10.43067005	23.47146997	23.47146997	283.4743843	10.5781172	250000	192.9950931
00AF	E09000006	23	11	2008	251	286.8147412	30.99782101	30.99782101	47.83116919	47.83116919	3.149917637	3.149917637	7.397846333	7.397846333	27.6448701	27.6448701	42.92005577	42.92005577	16.37756225	16.37756225	23.76923873	23.76923873	12.49064155	12.49064155	20.62396743	20.62396743	280.6595447	10.5781172	250000	192.9950931
00AF	E09000006	24	12	2008	398	286.8147412	23.27770008	23.27770008	39.50846472	39.50846472	4.511480731	4.511480731	10.27898387	10.27898387	34.69254392	34.69254392	51.82585929	51.82585929	19.461647	19.461647	26.90166443	26.90166443	16.27763639	16.27763639	24.29523247	24.29523247	276.9298122	10.5781172	250000	192.9950931
00AF	E09000006	25	1	2009	333	293.4102871	34.60751315	34.60751315	49.90026548	49.90026548	2.987522956	2.987522956	7.246154727	7.246154727	33.96348801	33.96348801	51.45962934	51.45962934	23.46971463	23.46971463	33.0966943	33.0966943	18.98326429	18.98326429	28.82311329	28.82311329	276.0888426	11.9271664	249000	197.4331774
00AF	E09000006	26	2	2009	207	293.4102871	29.61050721	29.61050721	50.54824638	50.54824638	2.166707611	2.166707611	5.9563612	5.9563612	40.71280172	40.71280172	60.5372608	60.5372608	20.10276407	20.10276407	28.43511323	28.43511323	16.18303873	16.18303873	24.99873042	24.99873042	277.3309983	11.9271664	249000	197.4331774
00AF	E09000006	27	3	2009	246	293.4102871	53.75995916	53.75995916	77.23586507	77.23586507	1.921205805	1.921205805	5.139467478	5.139467478	27.07754221	27.07754221	50.56591797	50.56591797	22.9859816	22.9859816	33.30549548	33.30549548	15.70488287	15.70488287	25.40585179	25.40585179	280.0636115	11.9271664	249000	197.4331774
00AF	E09000006	28	4	2009	215	293.4102871	60.77369682	60.77369682	92.58865814	92.58865814	1.661506875	1.661506875	4.630578488	4.630578488	20.47427102	20.47427102	40.90839132	40.90839132	26.92530559	26.92530559	40.97860374	40.97860374	20.65460926	20.65460926	33.67919327	33.67919327	283.8718526	11.9271664	249000	197.4331774
00AF	E09000006	29	5	2009	212	293.4102871	66.45938127	66.45938127	87.58748516	87.58748516	1.639588502	1.639588502	4.040479499	4.040479499	12.28135707	12.28135707	26.22231603	26.22231603	17.67352179	17.67352179	27.65607323	27.65607323	12.20015626	12.20015626	20.67995428	20.67995428	286.0142485	11.9271664	249000	197.4331774
00AF	E09000006	30	6	2009	191	293.4102871	65.90072614	65.90072614	95.87596766	95.87596766	2.042884973	2.042884973	7.174821744	7.174821744	14.15971213	14.15971213	29.13692824	29.13692824	16.95928458	16.95928458	26.29811754	26.29811754	14.10127007	14.10127007	22.63852266	22.63852266	288.6037402	11.9271664	249000	197.4331774
00AF	E09000006	31	7	2009	194	293.4102871	52.0973738	52.0973738	74.46325757	74.46325757	1.808189996	1.808189996	4.34895756	4.34895756	9.080540074	9.080540074	18.69008098	18.69008098	13.15234907	13.15234907	19.45457108	19.45457108	10.71379056	10.71379056	16.64292108	16.64292108	289.312153	11.9271664	249000	197.4331774
00AF	E09000006	32	8	2009	196	293.4102871	48.51475394	48.51475394	74.47523843	74.47523843	1.201038132	1.201038132	3.105231823	3.105231823	10.00959126	10.00959126	22.64913221	22.64913221	14.54215057	14.54215057	22.95610431	22.95610431	11.35420404	11.35420404	17.50402952	17.50402952	290.9316711	11.9271664	249000	197.4331774
00AF	E09000006	33	9	2009	174	293.4102871	39.73032731	39.73032731	59.90288296	59.90288296	1.338797954	1.338797954	3.648242863	3.648242863	20.58241029	20.58241029	38.03147113	38.03147113	19.54368791	19.54368791	28.89331036	28.89331036	13.90232488	13.90232488	22.75304136	22.75304136	288.2171775	11.9271664	249000	197.4331774
00AF	E09000006	34	10	2009	249	293.4102871	32.52424643	32.52424643	53.62910941	53.62910941	1.498480948	1.498480948	4.396274955	4.396274955	23.5368753	23.5368753	41.86087618	41.86087618	20.47730684	20.47730684	31.31241811	31.31241811	14.46370999	14.46370999	24.80325551	24.80325551	285.0625047	11.9271664	249000	197.4331774
00AF	E09000006	35	11	2009	229	293.4102871	50.88471911	50.88471911	65.68710918	65.68710918	1.474250236	1.474250236	2.979825052	2.979825052	15.44506142	15.44506142	29.87305806	29.87305806	16.43936072	16.43936072	25.71624282	25.71624282	11.56092426	11.56092426	20.03883047	20.03883047	282.5307934	11.9271664	249000	197.4331774
00AF	E09000006	36	12	2009	316	293.4102871	34.17573472	34.17573472	51.59164515	51.59164515	1.574754392	1.574754392	4.444533848	4.444533848	28.89428656	28.89428656	46.11940756	46.11940756	17.52243797	17.52243797	25.55573648	25.55573648	13.84809702	13.84809702	21.13195908	21.13195908	277.1392691	11.9271664	249000	197.4331774
00AF	E09000006	37	1	2010	249	301.9388505	25.73894831	25.73894831	44.78525746	44.78525746	3.10695492	3.10695492	6.667004028	6.667004028	35.82565998	35.82565998	53.6585278	53.6585278	24.32710909	24.32710909	33.18125629	33.18125629	21.54270972	21.54270972	30.28675153	30.28675153	274.6574812	11.3983051	275000	203.171972
00AF	E09000006	38	2	2010	197	301.9388505	40.73966706	40.73966706	63.78600379	63.78600379	2.042597337	2.042597337	4.901728583	4.901728583	27.00676177	27.00676177	47.75214134	47.75214134	20.52251139	20.52251139	30.36705518	30.36705518	16.38431655	16.38431655	26.41716848	26.41716848	276.5279094	11.3983051	275000	203.171972
00AF	E09000006	39	3	2010	211	301.9388505	53.11786204	53.11786204	76.20539942	76.20539942	2.291698974	2.291698974	5.587851232	5.587851232	22.83339621	22.83339621	42.15094843	42.15094843	20.34445567	20.34445567	30.00435746	30.00435746	14.77103698	14.77103698	24.36112761	24.36112761	279.2931753	11.3983051	275000	203.171972
00AF	E09000006	40	4	2010	218	301.9388505	61.49024564	61.49024564	87.85865224	87.85865224	3.072695291	3.072695291	8.800476929	8.800476929	22.61705058	22.61705058	42.6790053	42.6790053	24.49030345	24.49030345	37.15643018	37.15643018	17.17312877	17.17312877	29.52850466	29.52850466	282.4565017	11.3983051	275000	203.171972
00AF	E09000006	41	5	2010	220	301.9388505	58.05109645	58.05109645	83.48432246	83.48432246	3.203781813	3.203781813	8.891868968	8.891868968	17.43372269	17.43372269	36.32005482	36.32005482	20.12543998	20.12543998	29.06346284	29.06346284	14.08628709	14.08628709	23.3796803	23.3796803	284.2041414	11.3983051	275000	203.171972
00AF	E09000006	42	6	2010	169	301.9388505	62.93009246	62.93009246	96.69772937	96.69772937	2.513165152	2.513165152	7.68681701	7.68681701	14.70629839	14.70629839	31.67013111	31.67013111	21.30668871	21.30668871	32.95637862	32.95637862	16.62658909	16.62658909	25.82467143	25.82467143	289.367735	11.3983051	275000	203.171972
00AF	E09000006	43	7	2010	172	301.9388505	53.40293674	53.40293674	83.1898613	83.1898613	1.580686101	1.580686101	3.728227431	3.728227431	10.83872535	10.83872535	25.35327019	25.35327019	14.73336037	14.73336037	21.98040218	21.98040218	9.586814549	9.586814549	14.96419153	14.96419153	291.8191929	11.3983051	275000	203.171972
00AF	E09000006	44	8	2010	153	301.9388505	43.84604919	43.84604919	67.09874565	67.09874565	1.502339957	1.502339957	3.59407203	3.59407203	13.59964356	13.59964356	30.02476535	30.02476535	15.20019304	15.20019304	22.76293936	22.76293936	9.388574519	9.388574519	16.50944501	16.50944501	289.6215505	11.3983051	275000	203.171972
00AF	E09000006	45	9	2010	214	301.9388505	45.3041788	45.3041788	70.95352859	70.95352859	1.509193099	1.509193099	3.868908044	3.868908044	16.69592471	16.69592471	33.080793	33.080793	17.76493003	17.76493003	26.6546258	26.6546258	11.41865714	11.41865714	19.94053806	19.94053806	287.3303813	11.3983051	275000	203.171972
00AF	E09000006	46	10	2010	193	301.9388505	40.01856932	40.01856932	59.99254374	59.99254374	2.263326805	2.263326805	4.710831634	4.710831634	20.04715662	20.04715662	37.89150521	37.89150521	18.56522576	18.56522576	26.85388362	26.85388362	12.18590444	12.18590444	20.88536706	20.88536706	284.1462857	11.3983051	275000	203.171972
00AF	E09000006	47	11	2010	251	301.9388505	31.86995036	31.86995036	48.84273942	48.84273942	2.254020986	2.254020986	5.570684663	5.570684663	31.38436241	31.38436241	48.97662977	48.97662977	20.36069877	20.36069877	33.51515188	33.51515188	16.9510005	16.9510005	30.44663515	30.44663515	279.1542707	11.3983051	275000	203.171972
00AF	E09000006	48	12	2010	322	301.9388505	21.87277532	21.87277532	37.72980745	37.72980745	2.940525465	2.940525465	7.28434012	7.28434012	41.5175962	41.5175962	60.58708966	60.58708966	21.95563282	21.95563282	30.19586354	30.19586354	18.18793608	18.18793608	27.03535326	27.03535326	273.9765667	11.3983051	275000	203.171972
00AF	E09000006	49	1	2011	239	304.4521381	37.07095385	37.07095385	55.71063331	55.71063331	2.53956675	2.53956675	5.605281961	5.605281961	30.26033139	30.26033139	49.25885807	49.25885807	19.75073288	19.75073288	27.60296726	27.60296726	14.32530826	14.32530826	21.74639902	21.74639902	277.6552314	8.7770773	275000	204.8631409
00AF	E09000006	50	2	2011	231	304.4521381	44.88182385	44.88182385	60.1741393	60.1741393	2.439248648	2.439248648	4.895963132	4.895963132	21.39460833	21.39460833	36.53300364	36.53300364	25.73503829	25.73503829	35.865398	35.865398	19.72990265	19.72990265	28.99163032	28.99163032	279.7999922	8.7770773	275000	204.8631409
00AF	E09000006	51	3	2011	274	304.4521381	40.66476061	40.66476061	65.91000009	65.91000009	3.697787698	3.697787698	7.965365564	7.965365564	29.88202408	29.88202408	50.85339312	50.85339312	36.510511	36.510511	51.67038351	51.67038351	29.53745781	29.53745781	44.03710765	44.03710765	279.980998	8.7770773	275000	204.8631409
00AF	E09000006	52	4	2011	261	304.4521381	65.26996066	65.26996066	100.1559746	100.1559746	2.73808093	2.73808093	6.199299804	6.199299804	23.03323577	23.03323577	48.96721236	48.96721236	32.18382292	32.18382292	45.74400724	45.74400724	25.90563286	25.90563286	39.66510169	39.66510169	285.9006145	8.7770773	275000	204.8631409
00AF	E09000006	53	5	2011	212	304.4521381	68.84188414	68.84188414	89.97011222	89.97011222	2.44633514	2.44633514	4.916126897	4.916126897	11.13268738	11.13268738	22.93233696	22.93233696	19.71601363	19.71601363	31.09607106	31.09607106	11.39078387	11.39078387	17.12422196	17.12422196	286.4296529	8.7770773	275000	204.8631409
00AF	E09000006	54	6	2011	202	304.4521381	55.32887604	55.32887604	78.262714	78.262714	2.073991579	2.073991579	3.779134862	3.779134862	11.39983117	11.39983117	22.69906089	22.69906089	16.86863796	16.86863796	25.50636368	25.50636368	10.47425333	10.47425333	15.75490802	15.75490802	288.3305058	8.7770773	275000	204.8631409
00AF	E09000006	55	7	2011	191	304.4521381	56.83198065	56.83198065	85.036603	85.036603	1.933156522	1.933156522	3.980878984	3.980878984	13.00169513	13.00169513	27.18078942	27.18078942	15.46419699	15.46419699	24.22806875	24.22806875	11.86316908	11.86316908	19.9327483	19.9327483	289.2630365	8.7770773	275000	204.8631409
00AF	E09000006	56	8	2011	152	304.4521381	46.76284144	46.76284144	71.75855637	71.75855637	1.326927011	1.326927011	3.384030827	3.384030827	14.8766247	14.8766247	29.41342178	29.41342178	13.40847229	13.40847229	19.86338191	19.86338191	10.64957062	10.64957062	16.06790527	16.06790527	289.8114693	8.7770773	275000	204.8631409
00AF	E09000006	57	9	2011	173	304.4521381	49.73359725	49.73359725	72.5981884	72.5981884	1.50012524	1.50012524	3.220342696	3.220342696	12.57972212	12.57972212	25.468283	25.468283	17.8036773	17.8036773	25.68233267	25.68233267	11.94452495	11.94452495	19.05215855	19.05215855	289.0542345	8.7770773	275000	204.8631409
00AF	E09000006	58	10	2011	202	304.4521381	45.46904815	45.46904815	64.22574745	64.22574745	1.624407929	1.624407929	4.259691313	4.259691313	16.95598064	16.95598064	30.7287338	30.7287338	17.3917885	17.3917885	23.81983314	23.81983314	12.96748396	12.96748396	19.06945047	19.06945047	286.3965082	8.7770773	275000	204.8631409
00AF	E09000006	59	11	2011	273	304.4521381	30.48854588	30.48854588	45.75503381	45.75503381	2.568662029	2.568662029	7.318842411	7.318842411	20.98271098	20.98271098	34.53902985	34.53902985	26.40268869	26.40268869	37.83644447	37.83644447	20.79828335	20.79828335	32.47866987	32.47866987	283.343234	8.7770773	275000	204.8631409
00AF	E09000006	60	12	2011	314	304.4521381	48.50572435	48.50572435	62.71159707	62.71159707	2.098554642	2.098554642	4.481352664	4.481352664	16.24758564	16.24758564	29.3657351	29.3657351	13.33935897	13.33935897	18.85235303	18.85235303	8.035406487	8.035406487	12.90508895	12.90508895	279.3866758	8.7770773	275000	204.8631409
00AG	E09000007	1	1	2007	210	205.7425508	31.16097259	31.16097259	55.69908991	55.69908991	2.970061666	2.970061666	6.129553695	6.129553695	36.90075935	36.90075935	62.29110755	62.29110755	19.80522857	19.80522857	29.23701797	29.23701797	9.602623863	9.602623863	16.43595474	16.43595474	280.6131289	13.0212741	410000	138.4423359
00AG	E09000007	2	2	2007	215	205.7425508	24.19481139	24.19481139	50.80990321	50.80990321	4.04166454	4.04166454	11.55858592	11.55858592	45.6010903	45.6010903	71.99261611	71.99261611	25.18173836	25.18173836	39.97276422	39.97276422	13.51778972	13.51778972	25.68884863	25.68884863	279.4153583	13.0212741	410000	138.4423359
00AG	E09000007	3	3	2007	177	205.7425508	38.25789823	38.25789823	66.77816508	66.77816508	3.116251833	3.116251833	6.862191385	6.862191385	41.65037442	41.65037442	67.51960361	67.51960361	32.04812262	32.04812262	48.55968217	48.55968217	16.9991893	16.9991893	29.55757844	29.55757844	280.8162389	13.0212741	410000	138.4423359
00AG	E09000007	4	4	2007	143	205.7425508	47.56601842	47.56601842	82.53676885	82.53676885	3.602584533	3.602584533	8.251246754	8.251246754	40.08010316	40.08010316	69.54698048	69.54698048	31.9365234	31.9365234	45.18854472	45.18854472	17.14033967	17.14033967	29.85002114	29.85002114	285.4478449	13.0212741	410000	138.4423359
00AG	E09000007	5	5	2007	160	205.7425508	50.44310568	50.44310568	75.81170876	75.81170876	2.133090383	2.133090383	5.510951069	5.510951069	29.8102831	29.8102831	55.35028107	55.35028107	20.11786199	20.11786199	30.32877205	30.32877205	10.38873823	10.38873823	18.43726955	18.43726955	286.4191262	13.0212741	410000	138.4423359
00AG	E09000007	6	6	2007	142	205.7425508	43.2661583	43.2661583	75.59364319	75.59364319	3.254093401	3.254093401	7.586455566	7.586455566	33.60028611	33.60028611	57.36231168	57.36231168	22.11881183	22.11881183	34.85974594	34.85974594	13.42802329	13.42802329	26.93422736	26.93422736	288.8568531	13.0212741	410000	138.4423359
00AG	E09000007	7	7	2007	123	205.7425508	38.456653	38.456653	62.44971798	62.44971798	2.363195441	2.363195441	5.79995546	5.79995546	25.49010546	25.49010546	46.31940777	46.31940777	17.10395911	17.10395911	25.90875902	25.90875902	9.850376068	9.850376068	17.84707352	17.84707352	289.4713391	13.0212741	410000	138.4423359
00AG	E09000007	8	8	2007	116	205.7425508	37.92396712	37.92396712	64.49933397	64.49933397	2.536924827	2.536924827	6.052234296	6.052234296	28.86119529	28.86119529	52.3953188	52.3953188	19.63638577	19.63638577	30.08223866	30.08223866	11.63849676	11.63849676	24.43246577	24.43246577	290.1458663	13.0212741	410000	138.4423359
00AG	E09000007	9	9	2007	116	205.7425508	27.6359401	27.6359401	51.05299695	51.05299695	2.739719709	2.739719709	6.949944544	6.949944544	31.87541785	31.87541785	54.73262634	54.73262634	20.607345	20.607345	30.85324548	30.85324548	10.55885019	10.55885019	19.86919759	19.86919759	288.4173864	13.0212741	410000	138.4423359
00AG	E09000007	10	10	2007	164	205.7425508	14.40132354	14.40132354	36.28261406	36.28261406	3.261433554	3.261433554	8.744858873	8.744858873	45.68256222	45.68256222	66.55447252	66.55447252	29.83332794	29.83332794	46.42432047	46.42432047	17.85399732	17.85399732	33.3330945	33.3330945	284.5257148	13.0212741	410000	138.4423359
00AG	E09000007	11	11	2007	215	205.7425508	17.75477618	17.75477618	41.34929502	41.34929502	3.286123953	3.286123953	6.749928816	6.749928816	47.60409366	47.60409366	71.23600184	71.23600184	26.81206362	26.81206362	45.90554314	45.90554314	13.3971698	13.3971698	23.71667735	23.71667735	280.5257505	13.0212741	410000	138.4423359
00AG	E09000007	12	12	2007	191	205.7425508	23.50548273	23.50548273	38.87525976	38.87525976	5.350057708	5.350057708	11.13559037	11.13559037	46.47607832	46.47607832	68.11442184	68.11442184	27.50611342	27.50611342	41.34167936	41.34167936	13.54364932	13.54364932	22.24075185	22.24075185	278.5085217	13.0212741	410000	138.4423359
00AG	E09000007	13	1	2008	197	216.2986203	32.81215431	32.81215431	57.05713974	57.05713974	3.517490005	3.517490005	9.731927172	9.731927172	37.80518712	37.80518712	63.15616171	63.15616171	19.64235669	19.64235669	37.31375264	37.31375264	12.08811702	12.08811702	28.20400044	28.20400044	280.3793582	12.8894008	439975	145.5454214
00AG	E09000007	14	2	2008	172	216.2986203	24.09714905	24.09714905	46.30917416	46.30917416	7.37682794	7.37682794	19.20485972	19.20485972	52.17268269	52.17268269	76.07740744	76.07740744	30.86517058	30.86517058	45.78101967	45.78101967	16.16008804	16.16008804	28.81145139	28.81145139	278.7662387	12.8894008	439975	145.5454214
00AG	E09000007	15	3	2008	204	216.2986203	46.96149123	46.96149123	72.75511133	72.75511133	2.603765128	2.603765128	8.581936669	8.581936669	35.81002773	35.81002773	62.10787226	62.10787226	15.51406135	15.51406135	25.82924311	25.82924311	9.933889171	9.933889171	18.40322138	18.40322138	279.4956862	12.8894008	439975	145.5454214
00AG	E09000007	16	4	2008	169	216.2986203	49.75432439	49.75432439	78.11051674	78.11051674	2.556288551	2.556288551	7.128359441	7.128359441	37.31015047	37.31015047	64.40666008	64.40666008	21.04350648	21.04350648	31.8258763	31.8258763	12.57702979	12.57702979	23.26893069	23.26893069	282.0122306	12.8894008	439975	145.5454214
00AG	E09000007	17	5	2008	156	216.2986203	62.05805516	62.05805516	100.9378337	100.9378337	3.788311828	3.788311828	10.48869844	10.48869844	37.75135258	37.75135258	64.15818947	64.15818947	27.1807712	27.1807712	43.17637702	43.17637702	16.12121047	16.12121047	32.35713777	32.35713777	287.7956441	12.8894008	439975	145.5454214
00AG	E09000007	18	6	2008	149	216.2986203	49.95042338	49.95042338	78.71896528	78.71896528	2.598173865	2.598173865	6.79844873	6.79844873	26.87221326	26.87221326	53.92441037	53.92441037	18.12499554	18.12499554	29.17746207	29.17746207	12.79786467	12.79786467	24.52074966	24.52074966	288.9977548	12.8894008	439975	145.5454214
00AG	E09000007	19	7	2008	137	216.2986203	42.85934735	42.85934735	75.50575945	75.50575945	3.063894767	3.063894767	7.882468654	7.882468654	28.96384325	28.96384325	51.81876373	51.81876373	16.98314538	16.98314538	28.98820203	28.98820203	12.68661137	12.68661137	22.44690984	22.44690984	290.6848474	12.8894008	439975	145.5454214
00AG	E09000007	20	8	2008	109	216.2986203	34.47371688	34.47371688	57.82603456	57.82603456	2.727597894	2.727597894	6.524816513	6.524816513	26.34879737	26.34879737	48.89669049	48.89669049	16.07409157	16.07409157	25.20384881	25.20384881	12.19129676	12.19129676	20.26040096	20.26040096	290.2940862	12.8894008	439975	145.5454214
00AG	E09000007	21	9	2008	158	216.2986203	26.73741231	26.73741231	55.75581099	55.75581099	3.626042909	3.626042909	10.32209922	10.32209922	36.4423968	36.4423968	60.74863262	60.74863262	22.65920697	22.65920697	36.14539773	36.14539773	17.20214866	17.20214866	30.0386824	30.0386824	287.0551851	12.8894008	439975	145.5454214
00AG	E09000007	22	10	2008	188	216.2986203	22.37407551	22.37407551	48.08004312	48.08004312	3.069869467	3.069869467	8.242840517	8.242840517	37.7134984	37.7134984	60.47865898	60.47865898	18.11557808	18.11557808	29.4362617	29.4362617	13.51166479	13.51166479	28.77819203	28.77819203	283.647781	12.8894008	439975	145.5454214
00AG	E09000007	23	11	2008	198	216.2986203	21.25670327	21.25670327	39.84230558	39.84230558	3.421005862	3.421005862	7.990956533	7.990956533	38.58839136	38.58839136	56.40299454	56.40299454	18.389608	18.389608	27.52969135	27.52969135	14.50969223	14.50969223	23.76482865	23.76482865	280.886421	12.8894008	439975	145.5454214
00AG	E09000007	24	12	2008	289	216.2986203	16.02189461	16.02189461	31.99292546	31.99292546	4.476656389	4.476656389	9.404867587	9.404867587	42.43991332	42.43991332	58.98959141	58.98959141	21.11162002	21.11162002	29.95999862	29.95999862	17.56508775	17.56508775	25.64390887	25.64390887	277.2061696	12.8894008	439975	145.5454214
00AG	E09000007	25	1	2009	203	221.6452576	21.2753284	21.2753284	40.55723133	40.55723133	4.214959493	4.214959493	8.353970301	8.353970301	46.64743647	46.64743647	66.76370049	66.76370049	26.28180301	26.28180301	37.41488672	37.41488672	21.68561205	21.68561205	32.44521716	32.44521716	276.3313274	14.1471471	415000	149.1431262
00AG	E09000007	26	2	2009	174	221.6452576	19.3595795	19.3595795	39.98126437	39.98126437	3.093897883	3.093897883	6.757303532	6.757303532	48.26334787	48.26334787	67.69788476	67.69788476	22.23168811	22.23168811	31.54051971	31.54051971	18.4477325	18.4477325	26.87017952	26.87017952	277.4151742	14.1471471	415000	149.1431262
00AG	E09000007	27	3	2009	160	221.6452576	39.43321549	39.43321549	66.80607064	66.80607064	3.23038333	3.23038333	6.523121134	6.523121134	40.81505665	40.81505665	67.27538669	67.27538669	25.85322834	25.85322834	37.24735488	37.24735488	18.6210544	18.6210544	29.00555611	29.00555611	280.3791912	14.1471471	415000	149.1431262
00AG	E09000007	28	4	2009	167	221.6452576	46.69714505	46.69714505	77.5811835	77.5811835	2.250777953	2.250777953	5.412972414	5.412972414	38.08489839	38.08489839	64.53379339	64.53379339	28.99853824	28.99853824	45.63667806	45.63667806	23.80214365	23.80214365	38.88975732	38.88975732	284.3012932	14.1471471	415000	149.1431262
00AG	E09000007	29	5	2009	160	221.6452576	55.87495365	55.87495365	79.4609866	79.4609866	2.281100247	2.281100247	4.626055095	4.626055095	25.18021572	25.18021572	43.20607758	43.20607758	18.96072167	18.96072167	29.23104114	29.23104114	13.54904577	13.54904577	22.00159947	22.00159947	286.4308281	14.1471471	415000	149.1431262
00AG	E09000007	30	6	2009	148	221.6452576	52.59091133	52.59091133	82.18379962	82.18379962	2.501792128	2.501792128	6.625117852	6.625117852	30.83468038	30.83468038	52.56002579	52.56002579	18.7921301	18.7921301	28.19442161	28.19442161	15.13151462	15.13151462	23.91076546	23.91076546	288.9742339	14.1471471	415000	149.1431262
00AG	E09000007	31	7	2009	145	221.6452576	40.11520323	40.11520323	61.46192784	61.46192784	2.234744461	2.234744461	4.266202911	4.266202911	21.0841872	21.0841872	37.01484453	37.01484453	13.95102187	13.95102187	20.75028278	20.75028278	10.74684618	10.74684618	16.03866199	16.03866199	289.7697027	14.1471471	415000	149.1431262
00AG	E09000007	32	8	2009	129	221.6452576	33.47965242	33.47965242	60.73871336	60.73871336	2.494240763	2.494240763	4.446690329	4.446690329	24.98098206	24.98098206	48.67893557	48.67893557	16.07034195	16.07034195	26.19586729	26.19586729	12.26556613	12.26556613	20.35239635	20.35239635	291.2478313	14.1471471	415000	149.1431262
00AG	E09000007	33	9	2009	147	221.6452576	31.46993732	31.46993732	52.75266552	52.75266552	1.549045491	1.549045491	3.964882135	3.964882135	29.272064	29.272064	51.1481891	51.1481891	19.22295285	19.22295285	29.99284544	29.99284544	13.25431111	13.25431111	22.5223107	22.5223107	288.5966947	14.1471471	415000	149.1431262
00AG	E09000007	34	10	2009	209	221.6452576	19.04465109	19.04465109	43.07082578	43.07082578	2.62555167	2.62555167	5.548387443	5.548387443	39.00102515	39.00102515	61.86225313	61.86225313	23.12059044	23.12059044	34.43913429	34.43913429	16.51878437	16.51878437	26.6632053	26.6632053	285.3400563	14.1471471	415000	149.1431262
00AG	E09000007	35	11	2009	176	221.6452576	34.49431364	34.49431364	56.02096643	56.02096643	2.664121515	2.664121515	4.758727241	4.758727241	31.73486676	31.73486676	55.33000476	55.33000476	18.09888816	18.09888816	28.49833406	28.49833406	12.23964417	12.23964417	20.77628002	20.77628002	282.6881067	14.1471471	415000	149.1431262
00AG	E09000007	36	12	2009	237	221.6452576	22.50339152	22.50339152	41.88286069	41.88286069	2.644528657	2.644528657	6.364084301	6.364084301	43.0900569	43.0900569	64.39401159	64.39401159	18.60904218	18.60904218	27.91685397	27.91685397	14.11122137	14.11122137	21.86395999	21.86395999	277.2137404	14.1471471	415000	149.1431262
00AG	E09000007	37	1	2010	186	228.52923	17.91253347	17.91253347	36.11406059	36.11406059	4.214227221	4.214227221	7.960480598	7.960480598	47.68981518	47.68981518	65.8824896	65.8824896	25.97689159	25.97689159	35.66816059	35.66816059	22.19196991	22.19196991	30.67642304	30.67642304	274.8803905	13.5483871	475000	153.7752901
00AG	E09000007	38	2	2010	166	228.52923	26.64328326	26.64328326	50.19481339	50.19481339	2.584486528	2.584486528	6.260021474	6.260021474	43.87436342	43.87436342	68.81895787	68.81895787	21.79313285	21.79313285	32.81814405	32.81814405	17.18996936	17.18996936	27.99600669	27.99600669	276.8110776	13.5483871	475000	153.7752901
00AG	E09000007	39	3	2010	196	228.52923	41.74764337	41.74764337	66.92120583	66.92120583	2.145994541	2.145994541	5.242112156	5.242112156	37.499899	37.499899	64.92405541	64.92405541	20.87036329	20.87036329	30.78026587	30.78026587	14.93037684	14.93037684	23.92788724	23.92788724	279.9941638	13.5483871	475000	153.7752901
00AG	E09000007	40	4	2010	163	228.52923	49.98817072	49.98817072	79.26373151	79.26373151	3.233766862	3.233766862	7.848517263	7.848517263	36.50030484	36.50030484	60.55884361	60.55884361	24.96092826	24.96092826	39.98872004	39.98872004	17.87652023	17.87652023	32.02765401	32.02765401	283.4956914	13.5483871	475000	153.7752901
00AG	E09000007	41	5	2010	152	228.52923	49.19492793	49.19492793	75.33122906	75.33122906	2.404176576	2.404176576	6.548528614	6.548528614	30.44715065	30.44715065	57.01110163	57.01110163	21.08445227	21.08445227	31.72987858	31.72987858	14.58753296	14.58753296	24.85158007	24.85158007	285.3583496	13.5483871	475000	153.7752901
00AG	E09000007	42	6	2010	126	228.52923	50.07726439	50.07726439	83.32435951	83.32435951	2.399756074	2.399756074	6.40405277	6.40405277	30.1146648	30.1146648	52.73101482	52.73101482	22.28350446	22.28350446	34.36959515	34.36959515	16.47488026	16.47488026	26.43844522	26.43844522	290.3053285	13.5483871	475000	153.7752901
00AG	E09000007	43	7	2010	126	228.52923	44.32649448	44.32649448	74.01075265	74.01075265	1.436784482	1.436784482	3.789041058	3.789041058	22.21163767	22.21163767	40.72529842	40.72529842	15.12080337	15.12080337	22.02650996	22.02650996	10.01957592	10.01957592	15.44705133	15.44705133	292.5685603	13.5483871	475000	153.7752901
00AG	E09000007	44	8	2010	120	228.52923	35.60783212	35.60783212	58.79272362	58.79272362	1.550931102	1.550931102	4.079344684	4.079344684	24.2740145	24.2740145	45.10940047	45.10940047	15.51518087	15.51518087	22.8757838	22.8757838	9.818417834	9.818417834	16.36279349	16.36279349	290.287801	13.5483871	475000	153.7752901
00AG	E09000007	45	9	2010	154	228.52923	32.50913238	32.50913238	59.01973785	59.01973785	2.154896511	2.154896511	5.223256167	5.223256167	33.71357795	33.71357795	55.7467062	55.7467062	18.72135909	18.72135909	28.40883589	28.40883589	12.57998969	12.57998969	21.56595112	21.56595112	288.0903368	13.5483871	475000	153.7752901
00AG	E09000007	46	10	2010	203	228.52923	27.65265728	27.65265728	51.15476036	51.15476036	2.55781149	2.55781149	5.292786391	5.292786391	36.0018994	36.0018994	59.64278744	59.64278744	19.57117493	19.57117493	29.31537179	29.31537179	14.04195246	14.04195246	22.68970486	22.68970486	284.7638532	13.5483871	475000	153.7752901
00AG	E09000007	47	11	2010	200	228.52923	22.33310347	22.33310347	42.52163569	42.52163569	2.519216001	2.519216001	5.492929586	5.492929586	43.90403441	43.90403441	67.03612823	67.03612823	21.47518335	21.47518335	35.38097525	35.38097525	17.49191854	17.49191854	30.64730167	30.64730167	279.7260239	13.5483871	475000	153.7752901
00AG	E09000007	48	12	2010	294	228.52923	16.43576244	16.43576244	31.66354184	31.66354184	3.314907292	3.314907292	7.736186458	7.736186458	52.18185742	52.18185742	71.69180433	71.69180433	23.1360254	23.1360254	32.41370779	32.41370779	19.58228432	19.58228432	28.54416512	28.54416512	274.4541195	13.5483871	475000	153.7752901
00AG	E09000007	49	1	2011	227	230.9688764	27.57394529	27.57394529	49.01997176	49.01997176	2.542996429	2.542996429	5.284884499	5.284884499	42.18950759	42.18950759	61.80345461	61.80345461	19.71138349	19.71138349	28.02166265	28.02166265	14.52477355	14.52477355	22.06497423	22.06497423	278.2232858	10.8467832	480000	155.4169065
00AG	E09000007	50	2	2011	170	230.9688764	32.00413933	32.00413933	50.1736239	50.1736239	2.513324337	2.513324337	4.670248513	4.670248513	37.07063596	37.07063596	56.69617987	56.69617987	25.77004314	25.77004314	35.99466617	35.99466617	20.08915412	20.08915412	29.04165598	29.04165598	280.415476	10.8467832	480000	155.4169065
00AG	E09000007	51	3	2011	208	230.9688764	33.2033847	33.2033847	58.63520025	58.63520025	3.319097894	3.319097894	7.136103246	7.136103246	43.08446057	43.08446057	66.47069248	66.47069248	36.92622756	36.92622756	53.47187227	53.47187227	30.05890718	30.05890718	45.06219984	45.06219984	280.9020359	10.8467832	480000	155.4169065
00AG	E09000007	52	4	2011	157	230.9688764	55.74998923	55.74998923	93.0928744	93.0928744	2.734133107	2.734133107	5.895642908	5.895642908	37.99818878	37.99818878	67.29014587	67.29014587	33.019724	33.019724	48.02121105	48.02121105	26.48658288	26.48658288	41.01735156	41.01735156	286.9022952	10.8467832	480000	155.4169065
00AG	E09000007	53	5	2011	152	230.9688764	61.17600775	61.17600775	82.23049705	82.23049705	2.16903016	2.16903016	4.058213488	4.058213488	22.40334061	22.40334061	38.28349636	38.28349636	20.24383076	20.24383076	29.95581209	29.95581209	12.10727439	12.10727439	18.06103974	18.06103974	287.2705989	10.8467832	480000	155.4169065
00AG	E09000007	54	6	2011	145	230.9688764	47.08093225	47.08093225	70.21172587	70.21172587	1.720095312	1.720095312	3.268283534	3.268283534	21.7313927	21.7313927	37.15669982	37.15669982	17.51425853	17.51425853	26.84631993	26.84631993	10.68920778	10.68920778	15.36061093	15.36061093	289.2681916	10.8467832	480000	155.4169065
00AG	E09000007	55	7	2011	131	230.9688764	49.86706494	49.86706494	75.02166354	75.02166354	1.858834943	1.858834943	3.727021127	3.727021127	21.47753298	21.47753298	38.09499778	38.09499778	16.67408885	16.67408885	25.20257325	25.20257325	11.59808129	11.59808129	18.90455501	18.90455501	290.0932624	10.8467832	480000	155.4169065
00AG	E09000007	56	8	2011	126	230.9688764	37.72814555	37.72814555	61.31548802	61.31548802	1.416519259	1.416519259	3.068954631	3.068954631	24.88596446	24.88596446	43.18674875	43.18674875	14.4925096	14.4925096	21.02755017	21.02755017	10.38634163	10.38634163	15.92823407	15.92823407	290.621821	10.8467832	480000	155.4169065
00AG	E09000007	57	9	2011	138	230.9688764	36.11773945	36.11773945	61.49182021	61.49182021	1.756587264	1.756587264	3.485144158	3.485144158	28.32207847	28.32207847	47.56196225	47.56196225	19.64831168	19.64831168	28.31302557	28.31302557	13.15736228	13.15736228	20.68203201	20.68203201	289.8856725	10.8467832	480000	155.4169065
00AG	E09000007	58	10	2011	174	230.9688764	32.41912785	32.41912785	56.93600452	56.93600452	2.086041815	2.086041815	4.331234697	4.331234697	32.73030039	32.73030039	53.07657642	53.07657642	19.36092732	19.36092732	26.72796468	26.72796468	14.28153673	14.28153673	20.90206069	20.90206069	287.1201813	10.8467832	480000	155.4169065
00AG	E09000007	59	11	2011	188	230.9688764	18.61864352	18.61864352	34.50124113	34.50124113	3.191942511	3.191942511	7.430751904	7.430751904	39.02376019	39.02376019	56.74571908	56.74571908	29.70955693	29.70955693	41.42091719	41.42091719	23.68038308	23.68038308	34.58065774	34.58065774	283.8322368	10.8467832	480000	155.4169065
00AG	E09000007	60	12	2011	216	230.9688764	34.64724765	34.64724765	55.22313376	55.22313376	2.416741999	2.416741999	4.479402842	4.479402842	32.91313693	32.91313693	51.72062615	51.72062615	14.70116959	14.70116959	20.69881215	20.69881215	9.174767257	9.174767257	13.89872171	13.89872171	279.8722985	10.8467832	480000	155.4169065
00AH	E09000008	1	1	2007	261	277.7728859	47.31696726	47.31696726	64.06729575	64.06729575	2.487727264	2.487727264	5.441637985	5.441637985	22.16367416	22.16367416	38.77812118	38.77812118	20.51991256	20.51991256	32.87040021	32.87040021	8.577802482	8.577802482	15.20511246	15.20511246	280.3489272	12.9257201	222500	186.910909
00AH	E09000008	2	2	2007	262	277.7728859	39.63408881	39.63408881	59.66276942	59.66276942	3.12396415	3.12396415	8.375722034	8.375722034	30.75716557	30.75716557	49.74426535	49.74426535	26.60660894	26.60660894	44.50388452	44.50388452	11.07016043	11.07016043	21.98287964	21.98287964	279.3648529	12.9257201	222500	186.910909
00AH	E09000008	3	3	2007	247	277.7728859	49.9054619	49.9054619	76.56052005	76.56052005	3.029424818	3.029424818	6.707202219	6.707202219	30.83626922	30.83626922	53.56665614	53.56665614	31.91128543	31.91128543	49.53150743	49.53150743	15.31331244	15.31331244	27.35825886	27.35825886	280.595139	12.9257201	222500	186.910909
00AH	E09000008	4	4	2007	222	277.7728859	57.41385931	57.41385931	91.07863248	91.07863248	4.577671969	4.577671969	9.808949065	9.808949065	30.43548947	30.43548947	56.88097165	56.88097165	32.68709725	32.68709725	46.36992035	46.36992035	16.76479438	16.76479438	30.11740039	30.11740039	285.2891126	12.9257201	222500	186.910909
00AH	E09000008	5	5	2007	199	277.7728859	62.75842671	62.75842671	87.99877031	87.99877031	2.24959495	2.24959495	6.228932942	6.228932942	17.72424383	17.72424383	33.30716622	33.30716622	20.65847103	20.65847103	31.30946833	31.30946833	9.604345025	9.604345025	17.18298494	17.18298494	286.1420083	12.9257201	222500	186.910909
00AH	E09000008	6	6	2007	187	277.7728859	60.74361696	60.74361696	90.19192406	90.19192406	2.511492687	2.511492687	6.726703145	6.726703145	16.72789636	16.72789636	33.50935244	33.50935244	23.36426043	23.36426043	36.90722091	36.90722091	12.60069652	12.60069652	24.01269153	24.01269153	288.5042185	12.9257201	222500	186.910909
00AH	E09000008	7	7	2007	219	277.7728859	52.87149698	52.87149698	78.63095142	78.63095142	2.072306588	2.072306588	5.156551884	5.156551884	12.12754434	12.12754434	24.91156094	24.91156094	18.03533119	18.03533119	27.63622475	27.63622475	8.612525918	8.612525918	15.62722784	15.62722784	289.0947742	12.9257201	222500	186.910909
00AH	E09000008	8	8	2007	172	277.7728859	46.60359051	46.60359051	72.77717578	72.77717578	2.585024333	2.585024333	5.979157694	5.979157694	19.3389205	19.3389205	37.36392649	37.36392649	20.28692349	20.28692349	31.34594308	31.34594308	10.76661017	10.76661017	22.15699983	22.15699983	289.7774009	12.9257201	222500	186.910909
00AH	E09000008	9	9	2007	183	277.7728859	36.84642653	36.84642653	60.04333992	60.04333992	2.784819568	2.784819568	6.714952461	6.714952461	22.63778224	22.63778224	42.02650719	42.02650719	21.17578873	21.17578873	33.40504233	33.40504233	10.07490335	10.07490335	18.67365125	18.67365125	288.0467755	12.9257201	222500	186.910909
00AH	E09000008	10	10	2007	260	277.7728859	24.34941961	24.34941961	47.68372634	47.68372634	2.432154496	2.432154496	7.981362529	7.981362529	34.03444471	34.03444471	54.60304466	54.60304466	26.07301263	26.07301263	41.55590537	41.55590537	14.40552336	14.40552336	26.75811706	26.75811706	284.3695472	12.9257201	222500	186.910909
00AH	E09000008	11	11	2007	264	277.7728859	28.75334698	28.75334698	49.12750711	49.12750711	2.146358148	2.146358148	5.193722622	5.193722622	34.96854882	34.96854882	58.25606918	58.25606918	23.91492379	23.91492379	42.19529247	42.19529247	10.78885798	10.78885798	19.82935658	19.82935658	280.4021355	12.9257201	222500	186.910909
00AH	E09000008	12	12	2007	306	277.7728859	35.73227306	35.73227306	49.67468477	49.67468477	2.692591061	2.692591061	7.689472052	7.689472052	32.55106522	32.55106522	49.26144203	49.26144203	25.93410732	25.93410732	39.00769812	39.00769812	11.62727396	11.62727396	19.2059229	19.2059229	278.3333908	12.9257201	222500	186.910909
00AH	E09000008	13	1	2008	244	291.9155076	49.28447213	49.28447213	65.60125603	65.60125603	2.060243233	2.060243233	6.707679924	6.707679924	20.46645234	20.46645234	37.94372525	37.94372525	18.26490787	18.26490787	35.04348401	35.04348401	10.39362026	10.39362026	25.96799846	25.96799846	280.0970373	13.6771548	226000	196.4273536
00AH	E09000008	14	2	2008	229	291.9155076	35.41442645	35.41442645	57.98933207	57.98933207	4.815887508	4.815887508	16.01579956	16.01579956	38.988698	38.988698	62.1633408	62.1633408	28.4961105	28.4961105	43.04198258	43.04198258	14.30852712	14.30852712	26.19725096	26.19725096	278.6476672	13.6771548	226000	196.4273536
00AH	E09000008	15	3	2008	231	291.9155076	59.96760329	59.96760329	82.47701731	82.47701731	2.12221955	2.12221955	7.542313952	7.542313952	21.55365047	21.55365047	43.48418808	43.48418808	14.06614852	14.06614852	24.00441004	24.00441004	8.71954295	8.71954295	17.05849283	17.05849283	279.2090352	13.6771548	226000	196.4273536
00AH	E09000008	16	4	2008	221	291.9155076	63.02734188	63.02734188	88.09396578	88.09396578	2.416972505	2.416972505	6.564975377	6.564975377	23.22832149	23.22832149	45.81180394	45.81180394	19.36140646	19.36140646	29.2387934	29.2387934	10.98415527	10.98415527	19.63120472	19.63120472	281.7259106	13.6771548	226000	196.4273536
00AH	E09000008	17	5	2008	242	291.9155076	74.46649086	74.46649086	113.6171764	113.6171764	3.718302242	3.718302242	12.48787804	12.48787804	24.45059145	24.45059145	49.03248181	49.03248181	25.42027233	25.42027233	40.81066153	40.81066153	15.01674166	15.01674166	29.49607646	29.49607646	287.7294231	13.6771548	226000	196.4273536
00AH	E09000008	18	6	2008	209	291.9155076	61.19651939	61.19651939	91.7769502	91.7769502	2.136153764	2.136153764	6.781134752	6.781134752	16.81958085	16.81958085	35.34914338	35.34914338	17.51166188	17.51166188	28.96987712	28.96987712	12.05238197	12.05238197	23.32842569	23.32842569	288.68848	13.6771548	226000	196.4273536
00AH	E09000008	19	7	2008	178	291.9155076	58.50850774	58.50850774	89.07791445	89.07791445	1.880785964	1.880785964	6.104832199	6.104832199	14.56200534	14.56200534	31.96097574	31.96097574	15.82251651	15.82251651	25.89079728	25.89079728	11.0348157	11.0348157	20.43029536	20.43029536	290.3391091	13.6771548	226000	196.4273536
00AH	E09000008	20	8	2008	171	291.9155076	49.89216473	49.89216473	70.95806799	70.95806799	1.623530772	1.623530772	4.291322445	4.291322445	11.32259704	11.32259704	23.40140146	23.40140146	15.07394161	15.07394161	23.52301954	23.52301954	10.33816663	10.33816663	17.52723589	17.52723589	289.8819907	13.6771548	226000	196.4273536
00AH	E09000008	21	9	2008	213	291.9155076	37.99690827	37.99690827	67.33892988	67.33892988	3.155596254	3.155596254	9.430441538	9.430441538	24.90858096	24.90858096	47.06557325	47.06557325	20.68730519	20.68730519	32.56944224	32.56944224	14.50043316	14.50043316	26.08376392	26.08376392	286.6863686	13.6771548	226000	196.4273536
00AH	E09000008	22	10	2008	244	291.9155076	36.22500509	36.22500509	59.18084335	59.18084335	1.998145666	1.998145666	5.94564102	5.94564102	23.27237828	23.27237828	44.71688707	44.71688707	15.67766595	15.67766595	24.76128794	24.76128794	10.78074487	10.78074487	23.72334606	23.72334606	283.4954412	13.6771548	226000	196.4273536
00AH	E09000008	23	11	2008	292	291.9155076	30.31754435	30.31754435	47.07689473	47.07689473	3.039834918	3.039834918	6.841011286	6.841011286	28.85183368	28.85183368	44.68842312	44.68842312	16.64303281	16.64303281	24.15671059	24.15671059	12.85744634	12.85744634	20.99716555	20.99716555	280.680013	13.6771548	226000	196.4273536
00AH	E09000008	24	12	2008	417	291.9155076	22.76693911	22.76693911	39.18139353	39.18139353	4.386169154	4.386169154	9.591925619	9.591925619	35.67816633	35.67816633	52.87687539	52.87687539	19.75011998	19.75011998	27.18188274	27.18188274	16.51119682	16.51119682	24.2471623	24.2471623	276.9497917	13.6771548	226000	196.4273536
00AH	E09000008	25	1	2009	308	299.3585486	33.57926502	33.57926502	49.26810806	49.26810806	3.052887967	3.052887967	6.885007728	6.885007728	35.34238069	35.34238069	53.25917481	53.25917481	24.12704425	24.12704425	34.33811298	34.33811298	19.39696322	19.39696322	29.36244842	29.36244842	276.1271711	15.6115437	200000	201.4357098
00AH	E09000008	26	2	2009	216	299.3585486	29.16701696	29.16701696	49.63665278	49.63665278	2.343616998	2.343616998	6.014857767	6.014857767	41.7645632	41.7645632	61.72114733	61.72114733	20.44816261	20.44816261	29.10712855	29.10712855	16.26742444	16.26742444	24.83289923	24.83289923	277.3744436	15.6115437	200000	201.4357098
00AH	E09000008	27	3	2009	238	299.3585486	53.64330453	53.64330453	77.54268695	77.54268695	2.025644003	2.025644003	5.042612799	5.042612799	28.45499691	28.45499691	52.86888307	52.86888307	23.31601857	23.31601857	33.50237323	33.50237323	15.78140424	15.78140424	25.29018814	25.29018814	280.122958	15.6115437	200000	201.4357098
00AH	E09000008	28	4	2009	232	299.3585486	61.10890929	61.10890929	92.8915858	92.8915858	1.600756026	1.600756026	4.327414264	4.327414264	21.698798	21.698798	42.58476823	42.58476823	26.85245149	26.85245149	41.01968498	41.01968498	20.59964871	20.59964871	32.99113398	32.99113398	283.9406079	15.6115437	200000	201.4357098
00AH	E09000008	29	5	2009	216	299.3585486	67.16055829	67.16055829	88.732129	88.732129	1.62718244	1.62718244	3.69045969	3.69045969	12.53256124	12.53256124	25.9676358	25.9676358	17.61165343	17.61165343	27.4310675	27.4310675	11.99256793	11.99256793	20.17474559	20.17474559	286.0812305	15.6115437	200000	201.4357098
00AH	E09000008	30	6	2009	221	299.3585486	66.25243625	66.25243625	96.18564123	96.18564123	1.896957217	1.896957217	6.123349833	6.123349833	14.71870333	14.71870333	29.86666295	29.86666295	16.77008541	16.77008541	25.96567542	25.96567542	13.54217238	13.54217238	21.89889517	21.89889517	288.7169404	15.6115437	200000	201.4357098
00AH	E09000008	31	7	2009	249	299.3585486	52.06991991	52.06991991	74.35207933	74.35207933	1.812389799	1.812389799	4.103862657	4.103862657	9.419034335	9.419034335	18.70173703	18.70173703	13.05945264	13.05945264	19.34734637	19.34734637	10.22306623	10.22306623	15.79220858	15.79220858	289.3351102	15.6115437	200000	201.4357098
00AH	E09000008	32	8	2009	177	299.3585486	47.834408	47.834408	73.31653989	73.31653989	1.401549757	1.401549757	3.205029511	3.205029511	10.56858059	10.56858059	23.2546044	23.2546044	14.17621408	14.17621408	22.4614543	22.4614543	10.7007642	10.7007642	16.62146525	16.62146525	290.9185045	15.6115437	200000	201.4357098
00AH	E09000008	33	9	2009	250	299.3585486	38.95689836	38.95689836	59.17041009	59.17041009	1.386481458	1.386481458	3.71618727	3.71618727	21.43864125	21.43864125	39.20578572	39.20578572	19.24684871	19.24684871	28.7734012	28.7734012	13.43897164	13.43897164	21.71331107	21.71331107	288.2486348	15.6115437	200000	201.4357098
00AH	E09000008	34	10	2009	326	299.3585486	31.82632741	31.82632741	53.16821972	53.16821972	1.620390326	1.620390326	4.430224838	4.430224838	24.80601717	24.80601717	43.69279009	43.69279009	20.4980083	20.4980083	31.04815514	31.04815514	14.21147479	14.21147479	24.55232039	24.55232039	285.1126897	15.6115437	200000	201.4357098
00AH	E09000008	35	11	2009	309	299.3585486	50.32455221	50.32455221	65.09306504	65.09306504	1.563783585	1.563783585	3.096947845	3.096947845	16.11922336	16.11922336	31.03705753	31.03705753	16.43405796	16.43405796	25.60125443	25.60125443	11.1749601	11.1749601	19.19144869	19.19144869	282.5522353	15.6115437	200000	201.4357098
00AH	E09000008	36	12	2009	389	299.3585486	33.21728034	33.21728034	50.96723138	50.96723138	1.576551607	1.576551607	4.311888176	4.311888176	30.5301958	30.5301958	48.79750347	48.79750347	17.50007443	17.50007443	25.48246657	25.48246657	13.58646915	13.58646915	20.70745767	20.70745767	277.1565886	15.6115437	200000	201.4357098
00AH	E09000008	37	1	2010	363	308.7093592	24.92254655	24.92254655	43.9080597	43.9080597	3.004971363	3.004971363	6.517738177	6.517738177	37.3685339	37.3685339	55.46667191	55.46667191	24.38584308	24.38584308	33.26558799	33.26558799	21.24832252	21.24832252	29.8888388	29.8888388	274.6505023	15.6747484	220000	207.7277872
00AH	E09000008	38	2	2010	264	308.7093592	39.52966393	39.52966393	62.90726634	62.90726634	1.80702858	1.80702858	4.488404291	4.488404291	28.82224522	28.82224522	50.50231457	50.50231457	20.65842074	20.65842074	30.37877168	30.37877168	15.91419653	15.91419653	25.41740949	25.41740949	276.6074137	15.6747484	220000	207.7277872
00AH	E09000008	39	3	2010	304	308.7093592	52.22794491	52.22794491	75.59796204	75.59796204	2.078948496	2.078948496	5.171575765	5.171575765	23.98175042	23.98175042	43.74166855	43.74166855	20.28926289	20.28926289	29.63349875	29.63349875	14.50969886	14.50969886	23.90248794	23.90248794	279.3673114	15.6747484	220000	207.7277872
00AH	E09000008	40	4	2010	297	308.7093592	61.48167042	61.48167042	87.78939145	87.78939145	2.749043604	2.749043604	7.67378792	7.67378792	23.95557395	23.95557395	44.00600974	44.00600974	24.49716844	24.49716844	37.05056782	37.05056782	16.87091425	16.87091425	29.41537507	29.41537507	282.6162223	15.6747484	220000	207.7277872
00AH	E09000008	41	5	2010	260	308.7093592	57.68549854	57.68549854	83.24749251	83.24749251	2.732761595	2.732761595	7.367305748	7.367305748	18.64049383	18.64049383	37.66859897	37.66859897	20.16426558	20.16426558	29.10671006	29.10671006	13.52788704	13.52788704	22.73784025	22.73784025	284.3738291	15.6747484	220000	207.7277872
00AH	E09000008	42	6	2010	219	308.7093592	63.26950133	63.26950133	96.06217219	96.06217219	2.113657361	2.113657361	6.271585298	6.271585298	15.30228029	15.30228029	32.02280442	32.02280442	21.16625484	21.16625484	32.99687837	32.99687837	15.96526256	15.96526256	25.25553331	25.25553331	289.5294793	15.6747484	220000	207.7277872
00AH	E09000008	43	7	2010	228	308.7093592	53.0910545	53.0910545	82.59610133	82.59610133	1.385797743	1.385797743	3.414720058	3.414720058	11.43352016	11.43352016	26.50218901	26.50218901	14.36588923	14.36588923	21.71109993	21.71109993	9.335496219	9.335496219	14.4941932	14.4941932	291.8222268	15.6747484	220000	207.7277872
00AH	E09000008	44	8	2010	275	308.7093592	43.20513392	43.20513392	66.06609037	66.06609037	1.403063923	1.403063923	3.450321596	3.450321596	14.81392093	14.81392093	31.23606396	31.23606396	14.84641347	14.84641347	22.15046129	22.15046129	9.275061389	9.275061389	15.95273053	15.95273053	289.6821073	15.6747484	220000	207.7277872
00AH	E09000008	45	9	2010	331	308.7093592	44.40542591	44.40542591	69.88699354	69.88699354	1.475959641	1.475959641	3.60679942	3.60679942	17.94820904	17.94820904	34.19399527	34.19399527	17.37326288	17.37326288	26.05228942	26.05228942	11.3399564	11.3399564	19.62896298	19.62896298	287.4021105	15.6747484	220000	207.7277872
00AH	E09000008	46	10	2010	333	308.7093592	38.91244489	38.91244489	59.70148653	59.70148653	2.139802277	2.139802277	4.596766553	4.596766553	21.54657976	21.54657976	39.70112533	39.70112533	18.33604501	18.33604501	26.67112935	26.67112935	12.35913673	12.35913673	20.63573185	20.63573185	284.2201523	15.6747484	220000	207.7277872
00AH	E09000008	47	11	2010	311	308.7093592	30.86550032	30.86550032	48.02840926	48.02840926	2.072996174	2.072996174	5.045394834	5.045394834	33.99797947	33.99797947	52.41963272	52.41963272	20.11225415	20.11225415	33.29780016	33.29780016	17.04682434	17.04682434	29.68772004	29.68772004	279.2283367	15.6747484	220000	207.7277872
00AH	E09000008	48	12	2010	439	308.7093592	20.57761874	20.57761874	36.51008812	36.51008812	2.801175055	2.801175055	7.191882203	7.191882203	44.36540336	44.36540336	63.17158767	63.17158767	21.88564044	21.88564044	30.06824087	30.06824087	18.71580358	18.71580358	27.13258393	27.13258393	274.0335209	15.6747484	220000	207.7277872
00AH	E09000008	49	1	2011	388	312.8946633	35.84011958	35.84011958	54.9668117	54.9668117	2.32706796	2.32706796	5.354199386	5.354199386	32.19501831	32.19501831	51.12654957	51.12654957	19.39562348	19.39562348	27.21823988	27.21823988	14.60972052	14.60972052	21.84404416	21.84404416	277.7249711	12.6728818	220000	210.5440412
00AH	E09000008	50	2	2011	305	312.8946633	44.52914992	44.52914992	60.28423548	60.28423548	2.209079345	2.209079345	4.433266078	4.433266078	22.24413674	22.24413674	37.93587116	37.93587116	25.23309316	25.23309316	35.26534241	35.26534241	19.39949475	19.39949475	28.19413369	28.19413369	279.8851067	12.6728818	220000	210.5440412
00AH	E09000008	51	3	2011	288	312.8946633	40.29519779	40.29519779	65.44155133	65.44155133	3.418249957	3.418249957	7.251976528	7.251976528	31.49282251	31.49282251	52.64780432	52.64780432	36.25050322	36.25050322	51.41321231	51.41321231	29.70075944	29.70075944	43.91069465	43.91069465	280.1359813	12.6728818	220000	210.5440412
00AH	E09000008	52	4	2011	308	312.8946633	66.13419605	66.13419605	100.4742894	100.4742894	2.507198668	2.507198668	5.732464822	5.732464822	23.48710302	23.48710302	48.53870484	48.53870484	31.55010873	31.55010873	44.98100726	44.98100726	24.98237525	24.98237525	38.0210592	38.0210592	286.0633971	12.6728818	220000	210.5440412
00AH	E09000008	53	5	2011	256	312.8946633	69.45240503	69.45240503	90.73206009	90.73206009	2.220188831	2.220188831	4.394536057	4.394536057	11.5009345	11.5009345	23.3024898	23.3024898	19.37980558	19.37980558	29.57886954	29.57886954	11.24191047	11.24191047	16.67521766	16.67521766	286.4828935	12.6728818	220000	210.5440412
00AH	E09000008	54	6	2011	240	312.8946633	55.91409325	55.91409325	78.82255007	78.82255007	1.904912325	1.904912325	3.56986951	3.56986951	11.86144801	11.86144801	23.1524202	23.1524202	16.65937753	16.65937753	24.91874564	24.91874564	10.4044953	10.4044953	15.31695191	15.31695191	288.3935922	12.6728818	220000	210.5440412
00AH	E09000008	55	7	2011	230	312.8946633	57.66983725	57.66983725	86.0023469	86.0023469	1.841905663	1.841905663	3.8750868	3.8750868	13.73651462	13.73651462	27.84757691	27.84757691	15.84246176	15.84246176	24.80786204	24.80786204	11.97645142	11.97645142	19.75227061	19.75227061	289.3671844	12.6728818	220000	210.5440412
00AH	E09000008	56	8	2011	238	312.8946633	47.11507784	47.11507784	72.25388115	72.25388115	1.388097672	1.388097672	3.351043263	3.351043263	15.0991746	15.0991746	29.55292382	29.55292382	13.64634713	13.64634713	19.71202961	19.71202961	10.5763735	10.5763735	15.7864295	15.7864295	289.8528578	12.6728818	220000	210.5440412
00AH	E09000008	57	9	2011	300	312.8946633	49.27305194	49.27305194	72.25975342	72.25975342	1.477460419	1.477460419	3.167804162	3.167804162	12.712405	12.712405	25.29275378	25.29275378	18.12394593	18.12394593	25.84986833	25.84986833	12.17781945	12.17781945	18.92457059	18.92457059	289.1090766	12.6728818	220000	210.5440412
00AH	E09000008	58	10	2011	312	312.8946633	44.83402208	44.83402208	64.00868859	64.00868859	1.613668079	1.613668079	4.18869894	4.18869894	17.2827807	17.2827807	31.27416925	31.27416925	17.68366445	17.68366445	24.30283285	24.30283285	12.97072391	12.97072391	18.67461598	18.67461598	286.465701	12.6728818	220000	210.5440412
00AH	E09000008	59	11	2011	389	312.8946633	30.00981947	30.00981947	45.12227678	45.12227678	2.403286199	2.403286199	6.632762214	6.632762214	22.56255174	22.56255174	36.62412074	36.62412074	26.85382725	26.85382725	38.2191246	38.2191246	21.0069552	21.0069552	31.83034709	31.83034709	283.4464527	12.6728818	220000	210.5440412
00AH	E09000008	60	12	2011	445	312.8946633	48.2737101	48.2737101	62.56996093	62.56996093	2.121387411	2.121387411	4.480262226	4.480262226	16.88485223	16.88485223	30.59370378	30.59370378	13.77942235	13.77942235	19.37372817	19.37372817	8.57322984	8.57322984	13.64838829	13.64838829	279.4484955	12.6728818	220000	210.5440412
00AJ	E09000009	1	1	2007	370	258.4546995	34.6851877	34.6851877	57.72928921	57.72928921	2.854467942	2.854467942	6.039473026	6.039473026	33.63553712	33.63553712	56.96415021	56.96415021	19.35045939	19.35045939	28.33229502	28.33229502	9.123495795	9.123495795	15.55864725	15.55864725	280.5514945	12.9197639	270000	173.9118728
00AJ	E09000009	2	2	2007	336	258.4546995	26.01446337	26.01446337	52.01967151	52.01967151	3.583616447	3.583616447	10.85768999	10.85768999	44.5684319	44.5684319	71.51770571	71.51770571	25.28260002	25.28260002	39.77589437	39.77589437	13.06571538	13.06571538	24.66523695	24.66523695	279.3638183	12.9197639	270000	173.9118728
00AJ	E09000009	3	3	2007	320	258.4546995	42.06630088	42.06630088	70.7070689	70.7070689	2.92553948	2.92553948	6.394987026	6.394987026	38.98575028	38.98575028	66.48045214	66.48045214	31.44396748	31.44396748	47.86001845	47.86001845	16.13359993	16.13359993	28.66168687	28.66168687	280.7743814	12.9197639	270000	173.9118728
00AJ	E09000009	4	4	2007	257	258.4546995	50.166264	50.166264	86.85046221	86.85046221	3.151680798	3.151680798	7.862899514	7.862899514	39.2044246	39.2044246	69.66952782	69.66952782	31.50165047	31.50165047	44.62333609	44.62333609	16.55451204	16.55451204	28.98143193	28.98143193	285.5427094	12.9197639	270000	173.9118728
00AJ	E09000009	5	5	2007	271	258.4546995	51.45663596	51.45663596	77.13638521	77.13638521	1.746085659	1.746085659	4.865823311	4.865823311	29.55444521	29.55444521	55.96319229	55.96319229	19.99485636	19.99485636	29.89354844	29.89354844	9.902659998	9.902659998	18.10281446	18.10281446	286.3782201	12.9197639	270000	173.9118728
00AJ	E09000009	6	6	2007	274	258.4546995	42.70681421	42.70681421	75.01157987	75.01157987	2.743003008	2.743003008	7.638694269	7.638694269	34.35410783	34.35410783	57.75389163	57.75389163	23.14224836	23.14224836	34.38007288	34.38007288	13.325882	13.325882	25.10647357	25.10647357	288.8235356	12.9197639	270000	173.9118728
00AJ	E09000009	7	7	2007	273	258.4546995	38.94096463	38.94096463	61.84688162	61.84688162	2.147720735	2.147720735	5.614631945	5.614631945	25.37139505	25.37139505	45.21630632	45.21630632	17.82258082	17.82258082	26.97944973	26.97944973	9.484956247	9.484956247	17.65452911	17.65452911	289.3462621	12.9197639	270000	173.9118728
00AJ	E09000009	8	8	2007	209	258.4546995	38.94995746	38.94995746	65.79156334	65.79156334	2.456884753	2.456884753	6.197016101	6.197016101	27.77329826	27.77329826	52.30534689	52.30534689	20.08344653	20.08344653	31.1704814	31.1704814	11.30636178	11.30636178	23.48489389	23.48489389	290.0719303	12.9197639	270000	173.9118728
00AJ	E09000009	9	9	2007	211	258.4546995	30.01532831	30.01532831	53.81596654	53.81596654	2.229767025	2.229767025	6.046788234	6.046788234	28.87164773	28.87164773	50.15266921	50.15266921	20.62958073	20.62958073	30.95741628	30.95741628	9.787736217	9.787736217	18.4419343	18.4419343	288.3786075	12.9197639	270000	173.9118728
00AJ	E09000009	10	10	2007	304	258.4546995	15.2615145	15.2615145	38.55640639	38.55640639	3.570107633	3.570107633	9.232302912	9.232302912	44.79494755	44.79494755	66.62900285	66.62900285	29.05537263	29.05537263	44.72022666	44.72022666	17.20718391	17.20718391	32.23891203	32.23891203	284.5205644	12.9197639	270000	173.9118728
00AJ	E09000009	11	11	2007	347	258.4546995	20.7590644	20.7590644	44.41468317	44.41468317	3.708550681	3.708550681	7.190212059	7.190212059	45.2405774	45.2405774	70.54345169	70.54345169	25.70263283	25.70263283	43.57299779	43.57299779	12.51720721	12.51720721	22.42976681	22.42976681	280.462332	12.9197639	270000	173.9118728
00AJ	E09000009	12	12	2007	432	258.4546995	24.94277875	24.94277875	39.35909009	39.35909009	5.471674475	5.471674475	11.05221155	11.05221155	45.68146276	45.68146276	68.00821815	68.00821815	27.25508931	27.25508931	40.53353383	40.53353383	13.20410425	13.20410425	22.14633139	22.14633139	278.4246625	12.9197639	270000	173.9118728
00AJ	E09000009	13	1	2008	365	272.4137766	36.14779756	36.14779756	58.64002646	58.64002646	3.952314319	3.952314319	10.24272486	10.24272486	33.39354137	33.39354137	57.40627197	57.40627197	19.0880456	19.0880456	36.61454345	36.61454345	11.650164	11.650164	27.57604979	27.57604979	280.3169508	13.5362766	270000	183.3048119
00AJ	E09000009	14	2	2008	332	272.4137766	26.59559092	26.59559092	48.74718475	48.74718475	7.234821651	7.234821651	17.55883245	17.55883245	50.27904529	50.27904529	73.65308959	73.65308959	30.86470585	30.86470585	45.24047345	45.24047345	16.11599968	16.11599968	28.1742114	28.1742114	278.6856778	13.5362766	270000	183.3048119
00AJ	E09000009	15	3	2008	296	272.4137766	52.0639595	52.0639595	76.42046516	76.42046516	2.82597706	2.82597706	9.108085325	9.108085325	30.92002393	30.92002393	56.13249625	56.13249625	15.07472138	15.07472138	25.1462498	25.1462498	9.421235257	9.421235257	17.5681438	17.5681438	279.4780769	13.5362766	270000	183.3048119
00AJ	E09000009	16	4	2008	285	272.4137766	53.85162551	53.85162551	82.8499396	82.8499396	2.685029969	2.685029969	7.181706111	7.181706111	32.53793285	32.53793285	58.44639937	58.44639937	20.28740748	20.28740748	30.88843336	30.88843336	11.9722013	11.9722013	22.08283154	22.08283154	281.9788746	13.5362766	270000	183.3048119
00AJ	E09000009	17	5	2008	287	272.4137766	64.16947176	64.16947176	104.7683263	104.7683263	3.421781044	3.421781044	8.974748977	8.974748977	37.86781025	37.86781025	65.44794107	65.44794107	26.33817829	26.33817829	42.21587046	42.21587046	15.34572207	15.34572207	30.99640357	30.99640357	287.8812805	13.5362766	270000	183.3048119
00AJ	E09000009	18	6	2008	294	272.4137766	54.82896197	54.82896197	84.24934692	84.24934692	2.475149229	2.475149229	6.279090687	6.279090687	22.80109341	22.80109341	47.92319247	47.92319247	17.71886862	17.71886862	29.21930981	29.21930981	12.28712631	12.28712631	23.81207445	23.81207445	288.9745889	13.5362766	270000	183.3048119
00AJ	E09000009	19	7	2008	265	272.4137766	47.27177257	47.27177257	78.86620885	78.86620885	2.935438637	2.935438637	6.7816322	6.7816322	23.7478834	23.7478834	43.84729342	43.84729342	16.25410722	16.25410722	27.87443995	27.87443995	11.80320029	11.80320029	21.11740438	21.11740438	290.5834129	13.5362766	270000	183.3048119
00AJ	E09000009	20	8	2008	237	272.4137766	38.21924017	38.21924017	61.83507304	61.83507304	2.752942179	2.752942179	6.704475534	6.704475534	21.84720149	21.84720149	41.900974	41.900974	15.40400045	15.40400045	24.30165694	24.30165694	11.36570204	11.36570204	18.50634273	18.50634273	290.1963077	13.5362766	270000	183.3048119
00AJ	E09000009	21	9	2008	300	272.4137766	28.83096665	28.83096665	57.98934256	57.98934256	3.586518421	3.586518421	9.027303497	9.027303497	33.75314444	33.75314444	56.7113608	56.7113608	22.32855112	22.32855112	35.92772897	35.92772897	16.98334856	16.98334856	29.80410226	29.80410226	286.9992868	13.5362766	270000	183.3048119
00AJ	E09000009	22	10	2008	332	272.4137766	25.87250784	25.87250784	51.83237949	51.83237949	3.656330622	3.656330622	8.776055751	8.776055751	33.19472902	33.19472902	56.12670868	56.12670868	16.6498607	16.6498607	27.15117036	27.15117036	12.47160301	12.47160301	25.59698279	25.59698279	283.5510979	13.5362766	270000	183.3048119
00AJ	E09000009	23	11	2008	359	272.4137766	24.93825406	24.93825406	43.30072591	43.30072591	3.014776779	3.014776779	6.724205212	6.724205212	34.04693179	34.04693179	51.78769347	51.78769347	17.52837893	17.52837893	26.40614643	26.40614643	13.7425642	13.7425642	21.79511401	21.79511401	280.8061693	13.5362766	270000	183.3048119
00AJ	E09000009	24	12	2008	517	272.4137766	18.42132508	18.42132508	34.89163177	34.89163177	4.738432223	4.738432223	9.902469558	9.902469558	39.04050136	39.04050136	56.10926197	56.10926197	20.6780071	20.6780071	29.5536156	29.5536156	16.72719118	16.72719118	24.28735481	24.28735481	277.1578004	13.5362766	270000	183.3048119
00AJ	E09000009	25	1	2009	367	281.2308143	23.73354458	23.73354458	43.03666936	43.03666936	4.422014988	4.422014988	8.219946577	8.219946577	42.80069038	42.80069038	63.35203589	63.35203589	25.51163835	25.51163835	36.4434065	36.4434065	20.23100954	20.23100954	30.66393668	30.66393668	276.3031559	14.9504249	258000	189.2377183
00AJ	E09000009	26	2	2009	278	281.2308143	24.10270423	24.10270423	46.11450008	46.11450008	3.46118472	3.46118472	6.681386156	6.681386156	42.57941263	42.57941263	63.34605735	63.34605735	21.41520275	21.41520275	30.64134509	30.64134509	16.42609143	16.42609143	23.9591996	23.9591996	277.4053399	14.9504249	258000	189.2377183
00AJ	E09000009	27	3	2009	314	281.2308143	45.0694504	45.0694504	72.69607212	72.69607212	3.406461971	3.406461971	6.831552136	6.831552136	35.6246281	35.6246281	62.83461497	62.83461497	24.83566061	24.83566061	35.62815399	35.62815399	16.63238352	16.63238352	25.94858794	25.94858794	280.3591317	14.9504249	258000	189.2377183
00AJ	E09000009	28	4	2009	332	281.2308143	52.5391929	52.5391929	84.11615906	84.11615906	2.406400421	2.406400421	5.392015394	5.392015394	32.16725745	32.16725745	59.24240761	59.24240761	27.5036012	27.5036012	43.72534904	43.72534904	21.21898515	21.21898515	35.88899202	35.88899202	284.2758182	14.9504249	258000	189.2377183
00AJ	E09000009	29	5	2009	301	281.2308143	60.55764091	60.55764091	83.82443004	83.82443004	2.597121758	2.597121758	4.885744799	4.885744799	20.62688557	20.62688557	36.9933001	36.9933001	17.9615644	17.9615644	27.437407	27.437407	11.84115325	11.84115325	19.82351374	19.82351374	286.3933734	14.9504249	258000	189.2377183
00AJ	E09000009	30	6	2009	322	281.2308143	57.62526622	57.62526622	88.69776942	88.69776942	2.323006267	2.323006267	5.257579041	5.257579041	25.48538631	25.48538631	47.39390742	47.39390742	17.72032789	17.72032789	27.09261805	27.09261805	13.08715745	13.08715745	21.31487033	21.31487033	289.0362796	14.9504249	258000	189.2377183
00AJ	E09000009	31	7	2009	292	281.2308143	43.65118794	43.65118794	65.68702156	65.68702156	2.271257887	2.271257887	4.19122023	4.19122023	17.13428518	17.13428518	30.50096884	30.50096884	13.16695568	13.16695568	19.76392094	19.76392094	8.697051003	8.697051003	13.83592212	13.83592212	289.6556528	14.9504249	258000	189.2377183
00AJ	E09000009	32	8	2009	233	281.2308143	36.14114875	36.14114875	62.41528646	62.41528646	3.296687015	3.296687015	5.763402208	5.763402208	21.03076342	21.03076342	41.29039524	41.29039524	14.75814348	14.75814348	23.58210444	23.58210444	9.776432464	9.776432464	16.84915115	16.84915115	291.0739928	14.9504249	258000	189.2377183
00AJ	E09000009	33	9	2009	298	281.2308143	35.9239886	35.9239886	57.12347088	57.12347088	1.974769884	1.974769884	4.75825365	4.75825365	23.14088336	23.14088336	43.82391987	43.82391987	17.02870184	17.02870184	26.33093627	26.33093627	10.38146959	10.38146959	18.33741337	18.33741337	288.5000736	14.9504249	258000	189.2377183
00AJ	E09000009	34	10	2009	326	281.2308143	22.53770899	22.53770899	47.0517181	47.0517181	3.112542103	3.112542103	6.407205897	6.407205897	34.30469684	34.30469684	57.08465096	57.08465096	21.63298718	21.63298718	32.44177221	32.44177221	14.00552188	14.00552188	24.17321747	24.17321747	285.3047086	14.9504249	258000	189.2377183
00AJ	E09000009	35	11	2009	347	281.2308143	38.15557016	38.15557016	57.53421226	57.53421226	3.065604628	3.065604628	5.218406653	5.218406653	26.86323746	26.86323746	48.89004498	48.89004498	17.20260759	17.20260759	27.35465905	27.35465905	10.16262591	10.16262591	18.08498039	18.08498039	282.5852646	14.9504249	258000	189.2377183
00AJ	E09000009	36	12	2009	422	281.2308143	25.51946504	25.51946504	44.37026578	44.37026578	3.205647355	3.205647355	6.89292099	6.89292099	39.95467895	39.95467895	62.0616297	62.0616297	17.98320337	17.98320337	27.1376835	27.1376835	12.60851454	12.60851454	19.98039978	19.98039978	277.1372095	14.9504249	258000	189.2377183
00AJ	E09000009	37	1	2010	356	289.6859687	20.21601498	20.21601498	38.86830982	38.86830982	4.403959343	4.403959343	8.360422915	8.360422915	39.9418039	39.9418039	58.21611355	58.21611355	25.07699941	25.07699941	34.267189	34.267189	20.18868088	20.18868088	28.0283244	28.0283244	274.7933291	14.4820345	278500	194.9271166
00AJ	E09000009	38	2	2010	307	289.6859687	29.41264747	29.41264747	52.64858416	52.64858416	2.614687449	2.614687449	6.652290515	6.652290515	39.48943494	39.48943494	63.87524509	63.87524509	21.15493457	21.15493457	31.54201262	31.54201262	15.11472736	15.11472736	24.97400236	24.97400236	276.8375915	14.4820345	278500	194.9271166
00AJ	E09000009	39	3	2010	322	289.6859687	45.06103725	45.06103725	70.48807587	70.48807587	2.098442934	2.098442934	5.239353511	5.239353511	32.59651297	32.59651297	59.27535955	59.27535955	19.7893252	19.7893252	29.27014554	29.27014554	13.31621225	13.31621225	21.85326458	21.85326458	279.8947919	14.4820345	278500	194.9271166
00AJ	E09000009	40	4	2010	302	289.6859687	54.94345819	54.94345819	85.33616867	85.33616867	2.790242509	2.790242509	6.550262413	6.550262413	31.52833677	31.52833677	55.36565367	55.36565367	23.7013764	23.7013764	38.01625532	38.01625532	15.97033263	15.97033263	29.24537293	29.24537293	283.4883337	14.4820345	278500	194.9271166
00AJ	E09000009	41	5	2010	293	289.6859687	53.42499395	53.42499395	81.13807457	81.13807457	1.765361167	1.765361167	4.908232272	4.908232272	25.17592639	25.17592639	50.88928512	50.88928512	20.1024205	20.1024205	30.23641691	30.23641691	12.22484363	12.22484363	21.632156	21.632156	285.4363925	14.4820345	278500	194.9271166
00AJ	E09000009	42	6	2010	281	289.6859687	55.37388412	55.37388412	89.8929966	89.8929966	1.816203463	1.816203463	4.934688608	4.934688608	25.40029069	25.40029069	48.66919216	48.66919216	20.90863062	20.90863062	32.43632609	32.43632609	13.67060115	13.67060115	23.20961224	23.20961224	290.3433028	14.4820345	278500	194.9271166
00AJ	E09000009	43	7	2010	221	289.6859687	47.30252865	47.30252865	77.41163648	77.41163648	1.259072291	1.259072291	3.79653369	3.79653369	18.16002651	18.16002651	35.02575828	35.02575828	13.81477675	13.81477675	20.44414714	20.44414714	8.773825096	8.773825096	13.99507713	13.99507713	292.2934837	14.4820345	278500	194.9271166
00AJ	E09000009	44	8	2010	257	289.6859687	38.53117086	38.53117086	62.1281395	62.1281395	1.209239426	1.209239426	3.643855979	3.643855979	20.95953684	20.95953684	41.82838255	41.82838255	14.20589056	14.20589056	21.5522009	21.5522009	8.728556673	8.728556673	15.42575998	15.42575998	290.1575328	14.4820345	278500	194.9271166
00AJ	E09000009	45	9	2010	279	289.6859687	34.93359685	34.93359685	62.33576927	62.33576927	2.177370786	2.177370786	5.418910122	5.418910122	29.68603631	29.68603631	51.46422997	51.46422997	17.02301666	17.02301666	26.16354907	26.16354907	11.2653291	11.2653291	19.45494184	19.45494184	287.9993599	14.4820345	278500	194.9271166
00AJ	E09000009	46	10	2010	344	289.6859687	29.79500302	29.79500302	53.80884872	53.80884872	2.460849687	2.460849687	5.737526871	5.737526871	31.73944459	31.73944459	53.79947613	53.79947613	18.31418842	18.31418842	27.75126623	27.75126623	13.05619189	13.05619189	21.1761222	21.1761222	284.6937911	14.4820345	278500	194.9271166
00AJ	E09000009	47	11	2010	383	289.6859687	22.66625291	22.66625291	42.15741307	42.15741307	2.541281986	2.541281986	5.727453327	5.727453327	41.74813591	41.74813591	65.45288493	65.45288493	20.13808963	20.13808963	33.88947557	33.88947557	16.28143748	16.28143748	27.58455757	27.58455757	279.6693512	14.4820345	278500	194.9271166
00AJ	E09000009	48	12	2010	586	289.6859687	15.40276452	15.40276452	31.70250222	31.70250222	3.512232679	3.512232679	8.299283012	8.299283012	49.47059706	49.47059706	68.47372867	68.47372867	22.39745317	22.39745317	32.59336059	32.59336059	18.95050279	18.95050279	27.6229751	27.6229751	274.3919348	14.4820345	278500	194.9271166
00AJ	E09000009	49	1	2011	423	292.8894661	28.86566635	28.86566635	50.35879381	50.35879381	2.393752549	2.393752549	5.267486953	5.267486953	39.078416	39.078416	59.18098604	59.18098604	18.82609293	18.82609293	27.2152853	27.2152853	14.48620611	14.48620611	21.3744262	21.3744262	278.1471748	11.8843581	292975	197.0827216
00AJ	E09000009	50	2	2011	333	292.8894661	34.23874391	34.23874391	52.12742829	52.12742829	2.074588823	2.074588823	4.205368498	4.205368498	34.06604453	34.06604453	53.73119995	53.73119995	24.37431893	24.37431893	34.84146564	34.84146564	18.83734705	18.83734705	27.6054134	27.6054134	280.3783703	11.8843581	292975	197.0827216
00AJ	E09000009	51	3	2011	383	292.8894661	35.61756799	35.61756799	62.13278752	62.13278752	2.828571997	2.828571997	6.393486084	6.393486084	40.22026071	40.22026071	64.09448593	64.09448593	35.67514955	35.67514955	52.02532073	52.02532073	29.75832027	29.75832027	44.31906768	44.31906768	280.9751272	11.8843581	292975	197.0827216
00AJ	E09000009	52	4	2011	353	292.8894661	60.36116829	60.36116829	96.79095001	96.79095001	2.658680801	2.658680801	5.549995654	5.549995654	33.52137522	33.52137522	60.96147798	60.96147798	31.26149346	31.26149346	45.94258372	45.94258372	24.01564341	24.01564341	38.01745303	38.01745303	286.8770083	11.8843581	292975	197.0827216
00AJ	E09000009	53	5	2011	286	292.8894661	65.10293984	65.10293984	86.6936264	86.6936264	1.924599895	1.924599895	3.812943182	3.812943182	19.6794906	19.6794906	34.89357419	34.89357419	18.98279763	18.98279763	27.193976	27.193976	11.61543497	11.61543497	17.4983311	17.4983311	287.1044792	11.8843581	292975	197.0827216
00AJ	E09000009	54	6	2011	278	292.8894661	50.78792165	50.78792165	75.36149508	75.36149508	1.615485914	1.615485914	3.214735711	3.214735711	19.77937883	19.77937883	33.75153306	33.75153306	16.33051841	16.33051841	24.34267565	24.34267565	9.916334703	9.916334703	14.31925481	14.31925481	289.1026365	11.8843581	292975	197.0827216
00AJ	E09000009	55	7	2011	281	292.8894661	54.65191925	54.65191925	82.72795105	82.72795105	1.847150126	1.847150126	3.871052363	3.871052363	20.06596526	20.06596526	36.16206221	36.16206221	16.71872361	16.71872361	25.32261981	25.32261981	11.20688854	11.20688854	18.70498279	18.70498279	290.0654823	11.8843581	292975	197.0827216
00AJ	E09000009	56	8	2011	217	292.8894661	40.54132014	40.54132014	64.7481735	64.7481735	1.881847186	1.881847186	3.598422627	3.598422627	22.78070508	22.78070508	39.89168573	39.89168573	14.46770966	14.46770966	20.77328876	20.77328876	9.776832964	9.776832964	15.68127297	15.68127297	290.4790644	11.8843581	292975	197.0827216
00AJ	E09000009	57	9	2011	307	292.8894661	37.2475979	37.2475979	63.07985458	63.07985458	1.657381355	1.657381355	3.492313361	3.492313361	26.04592917	26.04592917	43.6093668	43.6093668	19.49094517	19.49094517	27.94197674	27.94197674	13.121492	13.121492	19.6413743	19.6413743	289.739887	11.8843581	292975	197.0827216
00AJ	E09000009	58	10	2011	295	292.8894661	33.83721944	33.83721944	58.45097936	58.45097936	2.44904362	2.44904362	4.936796111	4.936796111	29.87219696	29.87219696	50.62006987	50.62006987	19.11947409	19.11947409	26.5004134	26.5004134	13.59753963	13.59753963	20.09015545	20.09015545	287.0508382	11.8843581	292975	197.0827216
00AJ	E09000009	59	11	2011	386	292.8894661	19.25532125	19.25532125	35.51609526	35.51609526	2.984978845	2.984978845	6.770292469	6.770292469	39.14129359	39.14129359	57.37717978	57.37717978	29.48017703	29.48017703	41.09836871	41.09836871	22.97201111	22.97201111	32.93670994	32.93670994	283.8175543	11.8843581	292975	197.0827216
00AJ	E09000009	60	12	2011	449	292.8894661	37.40377948	37.40377948	57.41407628	57.41407628	2.676249513	2.676249513	4.616681791	4.616681791	30.0687512	30.0687512	49.58009012	49.58009012	14.63630656	14.63630656	20.48281583	20.48281583	9.386845403	9.386845403	14.24287836	14.24287836	279.8018847	11.8843581	292975	197.0827216
00AK	E09000010	1	1	2007	244	256.2663965	38.59353006	38.59353006	60.470047	60.470047	2.24727171	2.24727171	5.546984066	5.546984066	27.92606306	27.92606306	51.27060669	51.27060669	17.41025185	17.41025185	25.94380554	25.94380554	8.563294797	8.563294797	15.14841329	15.14841329	280.4784028	15.5754285	233000	172.4393832
00AK	E09000010	2	2	2007	245	256.2663965	28.44379872	28.44379872	55.08119004	55.08119004	3.294433668	3.294433668	10.67310126	10.67310126	37.73784314	37.73784314	65.61171586	65.61171586	21.31358594	21.31358594	34.04506527	34.04506527	12.10578431	12.10578431	24.08547946	24.08547946	279.2603921	15.5754285	233000	172.4393832
00AK	E09000010	3	3	2007	221	256.2663965	45.82938727	45.82938727	73.94734783	73.94734783	2.16713401	2.16713401	5.966638469	5.966638469	31.92836329	31.92836329	58.5026039	58.5026039	29.98622941	29.98622941	45.46803825	45.46803825	15.66098463	15.66098463	26.99030122	26.99030122	280.7216524	15.5754285	233000	172.4393832
00AK	E09000010	4	4	2007	222	256.2663965	56.45287001	56.45287001	92.47450269	92.47450269	2.38901844	2.38901844	7.023202445	7.023202445	29.43079171	29.43079171	60.10377305	60.10377305	28.8745712	28.8745712	41.83486913	41.83486913	14.87420832	14.87420832	26.36507517	26.36507517	285.5506743	15.5754285	233000	172.4393832
00AK	E09000010	5	5	2007	214	256.2663965	57.187972	57.187972	82.50846697	82.50846697	1.485553014	1.485553014	4.685607053	4.685607053	21.33367984	21.33367984	45.50335712	45.50335712	17.8134548	17.8134548	26.45554343	26.45554343	9.430746609	9.430746609	17.14375456	17.14375456	286.3969919	15.5754285	233000	172.4393832
00AK	E09000010	6	6	2007	199	256.2663965	50.50964109	50.50964109	83.01473067	83.01473067	2.534316952	2.534316952	7.303583205	7.303583205	24.48550235	24.48550235	49.33444327	49.33444327	19.31756696	19.31756696	32.36251382	32.36251382	12.17049705	12.17049705	25.86157016	25.86157016	288.8658251	15.5754285	233000	172.4393832
00AK	E09000010	7	7	2007	67	256.2663965	44.51395636	44.51395636	69.09305203	69.09305203	1.725207527	1.725207527	5.659421309	5.659421309	18.27709076	18.27709076	38.69538969	38.69538969	15.31738955	15.31738955	23.87178495	23.87178495	9.30015745	9.30015745	17.68955868	17.68955868	289.4016284	15.5754285	233000	172.4393832
00AK	E09000010	8	8	2007	65	256.2663965	45.12911648	45.12911648	71.72414657	71.72414657	1.978200132	1.978200132	5.497089574	5.497089574	20.96683475	20.96683475	41.90991765	41.90991765	17.53438148	17.53438148	27.78004926	27.78004926	10.38941394	10.38941394	21.80302429	21.80302429	290.1310464	15.5754285	233000	172.4393832
00AK	E09000010	9	9	2007	58	256.2663965	35.26398018	35.26398018	57.99580116	57.99580116	1.955913514	1.955913514	6.139313863	6.139313863	23.47601316	23.47601316	44.5415781	44.5415781	18.78180021	18.78180021	30.03662287	30.03662287	9.231808319	9.231808319	18.77773223	18.77773223	288.4375334	15.5754285	233000	172.4393832
00AK	E09000010	10	10	2007	91	256.2663965	20.46116042	20.46116042	43.47141857	43.47141857	2.481754366	2.481754366	7.762979766	7.762979766	39.47838079	39.47838079	61.71982611	61.71982611	27.24059304	27.24059304	41.914426	41.914426	14.96990084	14.96990084	28.24137675	28.24137675	284.4481126	15.5754285	233000	172.4393832
00AK	E09000010	11	11	2007	101	256.2663965	23.97208551	23.97208551	46.1433784	46.1433784	3.028641276	3.028641276	6.402584966	6.402584966	40.97878878	40.97878878	65.24795926	65.24795926	25.22388829	25.22388829	43.1497261	43.1497261	12.00110032	12.00110032	21.38895953	21.38895953	280.4144297	15.5754285	233000	172.4393832
00AK	E09000010	12	12	2007	177	256.2663965	26.99634687	26.99634687	41.00588693	41.00588693	4.587020317	4.587020317	10.02851648	10.02851648	42.45645329	42.45645329	63.40235095	63.40235095	26.46390818	26.46390818	39.5761002	39.5761002	12.91866956	12.91866956	21.73743879	21.73743879	278.397204	15.5754285	233000	172.4393832
00AK	E09000010	13	1	2008	265	270.2074538	36.18960292	36.18960292	59.59756808	59.59756808	3.325920305	3.325920305	9.508860473	9.508860473	33.79637848	33.79637848	57.23778639	57.23778639	18.73644638	18.73644638	35.70172919	35.70172919	11.45543718	11.45543718	26.9048836	26.9048836	280.239242	16.5201047	234250	181.8201969
00AK	E09000010	14	2	2008	219	270.2074538	27.50231713	27.50231713	50.28974918	50.28974918	5.83261794	5.83261794	16.9662034	16.9662034	47.89043692	47.89043692	71.68551544	71.68551544	29.29097921	29.29097921	43.20248472	43.20248472	14.58614219	14.58614219	26.47493846	26.47493846	278.6298087	16.5201047	234250	181.8201969
00AK	E09000010	15	3	2008	257	270.2074538	54.16482714	54.16482714	78.12601963	78.12601963	2.540128585	2.540128585	8.648566734	8.648566734	28.6159065	28.6159065	53.09029782	53.09029782	14.68305859	14.68305859	24.90408371	24.90408371	8.989688286	8.989688286	17.36767204	17.36767204	279.3706484	16.5201047	234250	181.8201969
00AK	E09000010	16	4	2008	225	270.2074538	55.79172344	55.79172344	83.73481712	83.73481712	2.082101754	2.082101754	6.0074802	6.0074802	30.68411941	30.68411941	55.23267568	55.23267568	20.02693756	20.02693756	30.38448505	30.38448505	11.6149631	11.6149631	21.72302227	21.72302227	281.9152204	16.5201047	234250	181.8201969
00AK	E09000010	17	5	2008	203	270.2074538	71.42956644	71.42956644	107.7909979	107.7909979	2.865562744	2.865562744	8.550017478	8.550017478	28.40186918	28.40186918	50.7081492	50.7081492	25.70343992	25.70343992	40.72564236	40.72564236	14.27892067	14.27892067	29.25508153	29.25508153	287.7567131	16.5201047	234250	181.8201969
00AK	E09000010	18	6	2008	234	270.2074538	57.59394205	57.59394205	85.93203926	85.93203926	2.417766927	2.417766927	6.631318188	6.631318188	19.13071742	19.13071742	40.41410615	40.41410615	16.9479867	16.9479867	27.97252598	27.97252598	11.34651931	11.34651931	22.2937604	22.2937604	288.9099914	16.5201047	234250	181.8201969
00AK	E09000010	19	7	2008	216	270.2074538	48.8654195	48.8654195	82.7124176	82.7124176	2.874903715	2.874903715	7.574461306	7.574461306	22.72133642	22.72133642	45.19757646	45.19757646	16.06286767	16.06286767	27.31069485	27.31069485	11.86328057	11.86328057	21.21102845	21.21102845	290.662659	16.5201047	234250	181.8201969
00AK	E09000010	20	8	2008	167	270.2074538	38.14618879	38.14618879	63.01479976	63.01479976	2.614488931	2.614488931	6.706574555	6.706574555	21.86143219	21.86143219	43.06485151	43.06485151	14.81335827	14.81335827	23.28389011	23.28389011	11.1415809	11.1415809	18.7002968	18.7002968	290.2674924	16.5201047	234250	181.8201969
00AK	E09000010	21	9	2008	218	270.2074538	32.59780124	32.59780124	61.84817251	61.84817251	2.426586992	2.426586992	7.831067884	7.831067884	29.96051473	29.96051473	53.46626333	53.46626333	20.49656769	20.49656769	32.72052873	32.72052873	14.81392986	14.81392986	26.26095667	26.26095667	287.0506618	16.5201047	234250	181.8201969
00AK	E09000010	22	10	2008	254	270.2074538	26.32092237	26.32092237	52.2532687	52.2532687	3.002566249	3.002566249	8.051980303	8.051980303	33.20890147	33.20890147	55.99619589	55.99619589	16.67251001	16.67251001	26.93747071	26.93747071	11.9219026	11.9219026	25.27489407	25.27489407	283.5025338	16.5201047	234250	181.8201969
00AK	E09000010	23	11	2008	307	270.2074538	26.38467412	26.38467412	44.28515975	44.28515975	2.810738691	2.810738691	6.910135154	6.910135154	32.52705932	32.52705932	50.11017818	50.11017818	17.32722802	17.32722802	26.12069031	26.12069031	12.8610829	12.8610829	21.36844912	21.36844912	280.7615142	16.5201047	234250	181.8201969
00AK	E09000010	24	12	2008	440	270.2074538	19.15643484	19.15643484	35.41538363	35.41538363	3.443541702	3.443541702	8.04447112	8.04447112	38.06092252	38.06092252	54.20832677	54.20832677	20.61058228	20.61058228	29.61694096	29.61694096	16.20182351	16.20182351	23.92408639	23.92408639	277.194212	16.5201047	234250	181.8201969
00AK	E09000010	25	1	2009	311	278.3037566	23.44247983	23.44247983	42.26454409	42.26454409	3.57632243	3.57632243	7.378938621	7.378938621	42.94648368	42.94648368	62.51510097	62.51510097	25.09535057	25.09535057	35.29199662	35.29199662	19.87244878	19.87244878	29.40804032	29.40804032	276.2023148	18.2976974	225000	187.2681271
00AK	E09000010	26	2	2009	225	278.3037566	25.16650646	25.16650646	46.27626341	46.27626341	2.56957082	2.56957082	5.946921166	5.946921166	40.79216722	40.79216722	61.22921692	61.22921692	20.57016939	20.57016939	30.00630249	30.00630249	16.51207848	16.51207848	24.82552947	24.82552947	277.2800607	18.2976974	225000	187.2681271
00AK	E09000010	27	3	2009	253	278.3037566	44.86140659	44.86140659	72.16894457	72.16894457	2.384854862	2.384854862	5.395930886	5.395930886	34.53047154	34.53047154	60.61161324	60.61161324	24.20093703	24.20093703	35.68973123	35.68973123	17.18028112	17.18028112	27.29039294	27.29039294	280.3039936	18.2976974	225000	187.2681271
00AK	E09000010	28	4	2009	222	278.3037566	51.30557855	51.30557855	82.55320129	82.55320129	1.938183783	1.938183783	5.274194062	5.274194062	33.08994816	33.08994816	62.18803082	62.18803082	27.89954085	27.89954085	44.5480814	44.5480814	22.73410601	22.73410601	38.39707769	38.39707769	284.2654948	18.2976974	225000	187.2681271
00AK	E09000010	29	5	2009	213	278.3037566	61.25862934	61.25862934	84.78294545	84.78294545	1.712839026	1.712839026	3.79755427	3.79755427	19.8696149	19.8696149	35.64057123	35.64057123	17.74337871	17.74337871	26.950909	26.950909	12.2318755	12.2318755	20.11988157	20.11988157	286.3987595	18.2976974	225000	187.2681271
00AK	E09000010	30	6	2009	223	278.3037566	59.85174491	59.85174491	89.39934642	89.39934642	1.939365072	1.939365072	5.472671094	5.472671094	24.12045902	24.12045902	42.71208439	42.71208439	17.73556264	17.73556264	26.75141773	26.75141773	13.76033806	13.76033806	22.21561019	22.21561019	288.9615384	18.2976974	225000	187.2681271
00AK	E09000010	31	7	2009	201	278.3037566	44.54050828	44.54050828	67.89543619	67.89543619	1.785208777	1.785208777	3.739655768	3.739655768	16.89389622	16.89389622	31.16994981	31.16994981	13.34193575	13.34193575	19.93771236	19.93771236	9.630718499	9.630718499	14.95104571	14.95104571	289.7939214	18.2976974	225000	187.2681271
00AK	E09000010	32	8	2009	177	278.3037566	36.73528629	36.73528629	64.73975059	64.73975059	2.311871331	2.311871331	4.543664363	4.543664363	21.43484614	21.43484614	43.36735615	43.36735615	15.52033064	15.52033064	24.76935787	24.76935787	11.04870147	11.04870147	18.88820113	18.88820113	291.2360255	18.2976974	225000	187.2681271
00AK	E09000010	33	9	2009	195	278.3037566	38.94702027	38.94702027	58.41232135	58.41232135	1.14876363	1.14876363	3.315045997	3.315045997	20.65597268	20.65597268	38.54751873	38.54751873	16.92307694	16.92307694	25.52847007	25.52847007	10.60275726	10.60275726	17.73022162	17.73022162	288.5912873	18.2976974	225000	187.2681271
00AK	E09000010	34	10	2009	290	278.3037566	22.79613855	22.79613855	47.38358934	47.38358934	2.217980691	2.217980691	5.406518567	5.406518567	34.27474378	34.27474378	56.23628758	56.23628758	21.34368762	21.34368762	32.0552162	32.0552162	14.27023707	14.27023707	24.81540692	24.81540692	285.2503212	18.2976974	225000	187.2681271
00AK	E09000010	35	11	2009	284	278.3037566	36.60017718	36.60017718	57.01221091	57.01221091	2.605438488	2.605438488	4.81482199	4.81482199	28.43015145	28.43015145	51.86494586	51.86494586	17.39435471	17.39435471	28.00943626	28.00943626	11.05538479	11.05538479	19.58259942	19.58259942	282.4883343	18.2976974	225000	187.2681271
00AK	E09000010	36	12	2009	326	278.3037566	26.01025076	26.01025076	44.44849996	44.44849996	2.058048906	2.058048906	5.560144088	5.560144088	38.64712814	38.64712814	59.51038274	59.51038274	17.97393186	17.97393186	26.80844378	26.80844378	12.86570302	12.86570302	19.99869288	19.99869288	277.1040341	18.2976974	225000	187.2681271
00AK	E09000010	37	1	2010	268	287.0245959	22.19208002	22.19208002	40.44400704	40.44400704	4.024535585	4.024535585	7.743575996	7.743575996	40.73001514	40.73001514	57.65176533	57.65176533	24.67505174	24.67505174	33.78585129	33.78585129	20.28605224	20.28605224	27.82536488	27.82536488	274.8029658	18.2348112	242000	193.1363025
00AK	E09000010	38	2	2010	213	287.0245959	31.1874659	31.1874659	53.11259099	53.11259099	2.333377802	2.333377802	5.846159748	5.846159748	38.27447079	38.27447079	62.52494471	62.52494471	20.71324327	20.71324327	31.24811949	31.24811949	15.8225837	15.8225837	25.83851358	25.83851358	276.6589453	18.2348112	242000	193.1363025
00AK	E09000010	39	3	2010	250	287.0245959	47.3488559	47.3488559	70.54751439	70.54751439	1.802628199	1.802628199	4.466703569	4.466703569	30.79932307	30.79932307	55.90027169	55.90027169	19.53689985	19.53689985	28.23765872	28.23765872	13.33421143	13.33421143	20.97410473	20.97410473	279.7980298	18.2348112	242000	193.1363025
00AK	E09000010	40	4	2010	217	287.0245959	54.90170203	54.90170203	84.75825818	84.75825818	2.850989553	2.850989553	6.926465058	6.926465058	30.33634475	30.33634475	53.33140837	53.33140837	23.38060886	23.38060886	37.63430942	37.63430942	16.19695726	16.19695726	29.07691447	29.07691447	283.1944908	18.2348112	242000	193.1363025
00AK	E09000010	41	5	2010	217	287.0245959	55.02927439	55.02927439	81.81367739	81.81367739	1.923943663	1.923943663	5.324215951	5.324215951	23.11976142	23.11976142	46.39384534	46.39384534	19.46776448	19.46776448	29.32078512	29.32078512	12.69192835	12.69192835	22.06273408	22.06273408	285.046945	18.2348112	242000	193.1363025
00AK	E09000010	42	6	2010	203	287.0245959	55.3825193	55.3825193	88.48150749	88.48150749	2.066805849	2.066805849	5.408048407	5.408048407	23.85860549	23.85860549	44.22571936	44.22571936	21.26237221	21.26237221	32.52163728	32.52163728	14.8623412	14.8623412	24.1441527	24.1441527	289.9050967	18.2348112	242000	193.1363025
00AK	E09000010	43	7	2010	183	287.0245959	48.03389392	48.03389392	78.22916154	78.22916154	1.286230556	1.286230556	3.654116084	3.654116084	17.94184786	17.94184786	33.05024233	33.05024233	14.62890978	14.62890978	21.00297989	21.00297989	9.372384627	9.372384627	14.64512194	14.64512194	292.2914508	18.2348112	242000	193.1363025
00AK	E09000010	44	8	2010	162	287.0245959	39.95197624	39.95197624	63.72781766	63.72781766	1.263247493	1.263247493	3.519057647	3.519057647	18.81220262	18.81220262	37.33264357	37.33264357	14.75070317	14.75070317	21.94549078	21.94549078	8.80915557	8.80915557	15.01112433	15.01112433	289.9933569	18.2348112	242000	193.1363025
00AK	E09000010	45	9	2010	232	287.0245959	37.02659127	37.02659127	63.60595067	63.60595067	1.772568914	1.772568914	4.575261287	4.575261287	27.57340806	27.57340806	47.70954882	47.70954882	17.54176172	17.54176172	26.82009246	26.82009246	11.24677216	11.24677216	19.31858735	19.31858735	287.8289473	18.2348112	242000	193.1363025
00AK	E09000010	46	10	2010	256	287.0245959	31.39881936	31.39881936	53.81668497	53.81668497	2.266172435	2.266172435	4.951915056	4.951915056	30.32649053	30.32649053	50.95296441	50.95296441	18.63613579	18.63613579	27.93456074	27.93456074	12.96654881	12.96654881	20.99027591	20.99027591	284.4844343	18.2348112	242000	193.1363025
00AK	E09000010	47	11	2010	256	287.0245959	25.48441416	25.48441416	44.56230448	44.56230448	2.441940198	2.441940198	5.266943717	5.266943717	37.4324802	37.4324802	60.54047991	60.54047991	20.67196302	20.67196302	34.03816938	34.03816938	16.13544993	16.13544993	28.7374026	28.7374026	279.4787055	18.2348112	242000	193.1363025
00AK	E09000010	48	12	2010	463	287.0245959	19.88054552	19.88054552	35.37006985	35.37006985	3.245303815	3.245303815	7.485122646	7.485122646	45.18595307	45.18595307	63.25925544	63.25925544	22.36816656	22.36816656	31.83115768	31.83115768	18.08597694	18.08597694	26.09819824	26.09819824	274.1940832	18.2348112	242000	193.1363025
00AK	E09000010	49	1	2011	301	290.3751098	30.17189902	30.17189902	51.04500881	51.04500881	2.534769295	2.534769295	5.358242039	5.358242039	37.47818395	37.47818395	55.98766782	55.98766782	19.32066149	19.32066149	27.27970259	27.27970259	13.7154908	13.7154908	20.49754333	20.49754333	277.9548168	15.226303	240000	195.3908335
00AK	E09000010	50	2	2011	255	290.3751098	33.58424054	33.58424054	50.28686973	50.28686973	2.384038702	2.384038702	4.207880838	4.207880838	34.28121305	34.28121305	51.4054825	51.4054825	25.52162094	25.52162094	35.71769725	35.71769725	19.57556046	19.57556046	28.74727644	28.74727644	280.2064283	15.226303	240000	195.3908335
00AK	E09000010	51	3	2011	264	290.3751098	37.93444741	37.93444741	63.22311088	63.22311088	2.786551487	2.786551487	6.289847459	6.289847459	37.15780947	37.15780947	59.4207477	59.4207477	35.7529099	35.7529099	51.3823783	51.3823783	28.99987323	28.99987323	43.07622442	43.07622442	280.6374642	15.226303	240000	195.3908335
00AK	E09000010	52	4	2011	219	290.3751098	59.77134982	59.77134982	96.25158424	96.25158424	2.459077872	2.459077872	5.472666579	5.472666579	32.45538376	32.45538376	61.00963154	61.00963154	32.01650358	32.01650358	46.91435814	46.91435814	25.59477032	25.59477032	40.71573124	40.71573124	286.4845066	15.226303	240000	195.3908335
00AK	E09000010	53	5	2011	202	290.3751098	63.57726619	63.57726619	84.80030527	84.80030527	1.943866246	1.943866246	3.800755951	3.800755951	19.74175454	19.74175454	34.40497629	34.40497629	19.71354623	19.71354623	29.48935398	29.48935398	12.05958401	12.05958401	18.0351756	18.0351756	287.002484	15.226303	240000	195.3908335
00AK	E09000010	54	6	2011	203	290.3751098	49.43086867	49.43086867	73.67522354	73.67522354	1.564913373	1.564913373	3.194548404	3.194548404	19.12949748	19.12949748	32.23351835	32.23351835	16.86889958	16.86889958	25.99779565	25.99779565	9.904377456	9.904377456	14.87366517	14.87366517	289.014822	15.226303	240000	195.3908335
00AK	E09000010	55	7	2011	182	290.3751098	51.93503754	51.93503754	77.77048788	77.77048788	1.830669329	1.830669329	3.728860578	3.728860578	18.54793492	18.54793492	33.45181407	33.45181407	15.91387464	15.91387464	23.82590122	23.82590122	10.67119742	10.67119742	17.89521131	17.89521131	289.7793649	15.226303	240000	195.3908335
00AK	E09000010	56	8	2011	192	290.3751098	40.29089109	40.29089109	63.07711275	63.07711275	1.371721086	1.371721086	3.190100166	3.190100166	21.70127136	21.70127136	39.56808915	39.56808915	13.89081873	13.89081873	20.30390127	20.30390127	9.591531452	9.591531452	15.59851297	15.59851297	290.4033642	15.226303	240000	195.3908335
00AK	E09000010	57	9	2011	202	290.3751098	37.19581662	37.19581662	62.04077104	62.04077104	1.717302813	1.717302813	3.476807785	3.476807785	26.45309901	26.45309901	44.04123348	44.04123348	18.75907689	18.75907689	26.96098261	26.96098261	12.44786874	12.44786874	19.51974721	19.51974721	289.6371102	15.226303	240000	195.3908335
00AK	E09000010	58	10	2011	213	290.3751098	33.87356148	33.87356148	58.10657052	58.10657052	2.169387056	2.169387056	4.389857996	4.389857996	30.54809059	30.54809059	49.34443966	49.34443966	18.68352027	18.68352027	25.82619276	25.82619276	13.60969239	13.60969239	20.49054669	20.49054669	286.8790608	15.226303	240000	195.3908335
00AK	E09000010	59	11	2011	250	290.3751098	19.11753519	19.11753519	34.71551372	34.71551372	3.239030918	3.239030918	7.101339444	7.101339444	38.12568427	38.12568427	55.58634218	55.58634218	28.66732553	28.66732553	39.91713823	39.91713823	22.74976519	22.74976519	33.50514097	33.50514097	283.5801648	15.226303	240000	195.3908335
00AK	E09000010	60	12	2011	361	290.3751098	37.12675692	37.12675692	56.44888872	56.44888872	2.303560412	2.303560412	4.421557073	4.421557073	29.79580385	29.79580385	47.85623646	47.85623646	13.70369868	13.70369868	19.39067351	19.39067351	8.242949403	8.242949403	12.86000246	12.86000246	279.6213775	15.226303	240000	195.3908335
00AL	E09000011	1	1	2007	236	225.3985612	40.4505614	40.4505614	59.2519031	59.2519031	2.528910836	2.528910836	5.342748273	5.342748273	27.42870447	27.42870447	47.72165831	47.72165831	20.61953337	20.61953337	33.96891551	33.96891551	9.212599199	9.212599199	16.04458618	16.04458618	280.5304405	17.3489682	224000	151.6686908
00AL	E09000011	2	2	2007	231	225.3985612	32.49102818	32.49102818	56.50516926	56.50516926	4.333968439	4.333968439	10.99063575	10.99063575	35.42135652	35.42135652	58.3519909	58.3519909	27.48163516	27.48163516	45.54698406	45.54698406	12.19268083	12.19268083	23.9126154	23.9126154	279.3866043	17.3489682	224000	151.6686908
00AL	E09000011	3	3	2007	195	225.3985612	44.06881851	44.06881851	72.802181	72.802181	3.707995406	3.707995406	7.951079022	7.951079022	34.7968777	34.7968777	60.70810576	60.70810576	33.25476157	33.25476157	51.73112672	51.73112672	16.50370292	16.50370292	28.50370001	28.50370001	280.713028	17.3489682	224000	151.6686908
00AL	E09000011	4	4	2007	179	225.3985612	50.88506965	50.88506965	86.99016342	86.99016342	4.792492538	4.792492538	11.60894907	11.60894907	33.45095948	33.45095948	62.50925229	62.50925229	33.01516733	33.01516733	47.70079085	47.70079085	17.04941101	17.04941101	29.40705207	29.40705207	285.1217357	17.3489682	224000	151.6686908
00AL	E09000011	5	5	2007	168	225.3985612	56.30568741	56.30568741	81.57554122	81.57554122	2.811368727	2.811368727	7.473716359	7.473716359	22.07362257	22.07362257	43.28598576	43.28598576	20.55935825	20.55935825	31.59148567	31.59148567	10.03939115	10.03939115	17.84652836	17.84652836	286.2542795	17.3489682	224000	151.6686908
00AL	E09000011	6	6	2007	184	225.3985612	49.99160961	49.99160961	82.40130361	82.40130361	4.231323609	4.231323609	10.04754242	10.04754242	23.86416249	23.86416249	46.30356817	46.30356817	23.14684057	23.14684057	36.89123902	36.89123902	13.07933727	13.07933727	27.30681471	27.30681471	288.6042129	17.3489682	224000	151.6686908
00AL	E09000011	7	7	2007	186	225.3985612	47.01109648	47.01109648	72.154858	72.154858	2.399961773	2.399961773	5.976777692	5.976777692	17.09310431	17.09310431	33.19575777	33.19575777	17.95193091	17.95193091	28.16469457	28.16469457	9.187759279	9.187759279	16.44317126	16.44317126	289.3710375	17.3489682	224000	151.6686908
00AL	E09000011	8	8	2007	147	225.3985612	44.08044569	44.08044569	72.53624602	72.53624602	2.652390768	2.652390768	6.600034414	6.600034414	21.9861465	21.9861465	41.61093318	41.61093318	20.55761365	20.55761365	31.43961171	31.43961171	11.1765082	11.1765082	22.52008632	22.52008632	289.966077	17.3489682	224000	151.6686908
00AL	E09000011	9	9	2007	166	225.3985612	34.04268545	34.04268545	58.13208122	58.13208122	2.577928207	2.577928207	6.746942616	6.746942616	25.25364482	25.25364482	45.28688081	45.28688081	21.65774307	21.65774307	33.79241276	33.79241276	10.60106528	10.60106528	19.42098945	19.42098945	288.1760153	17.3489682	224000	151.6686908
00AL	E09000011	10	10	2007	267	225.3985612	18.36761466	18.36761466	42.0099064	42.0099064	2.439676615	2.439676615	8.515752221	8.515752221	39.78347713	39.78347713	60.63352253	60.63352253	28.17672185	28.17672185	46.6441048	46.6441048	15.90151969	15.90151969	28.96858508	28.96858508	284.4397016	17.3489682	224000	151.6686908
00AL	E09000011	11	11	2007	282	225.3985612	23.89223842	23.89223842	45.83819354	45.83819354	1.822455324	1.822455324	4.583822934	4.583822934	39.69417784	39.69417784	63.88284035	63.88284035	25.79482345	25.79482345	48.34350192	48.34350192	12.13769872	12.13769872	22.39173326	22.39173326	280.5110928	17.3489682	224000	151.6686908
00AL	E09000011	12	12	2007	294	225.3985612	30.61164292	30.61164292	44.5873243	44.5873243	3.451007226	3.451007226	8.219163667	8.219163667	36.93883911	36.93883911	55.10666395	55.10666395	27.15605013	27.15605013	42.9120348	42.9120348	12.63768966	12.63768966	20.29998419	20.29998419	278.4769235	17.3489682	224000	151.6686908
00AL	E09000011	13	1	2008	251	237.3665748	44.77561744	44.77561744	62.94752675	62.94752675	2.348374431	2.348374431	7.38520641	7.38520641	24.7338233	24.7338233	45.45093758	45.45093758	18.68445921	18.68445921	36.76879514	36.76879514	10.93433815	10.93433815	26.80185352	26.80185352	280.2941366	17.9052595	230000	159.7218609
00AL	E09000011	14	2	2008	207	237.3665748	31.0474616	31.0474616	53.33478559	53.33478559	7.425396259	7.425396259	22.41423016	22.41423016	42.22210794	42.22210794	67.36401946	67.36401946	28.47140824	28.47140824	44.8494604	44.8494604	14.57208972	14.57208972	26.70790722	26.70790722	278.7210593	17.9052595	230000	159.7218609
00AL	E09000011	15	3	2008	227	237.3665748	55.60019029	55.60019029	79.60275305	79.60275305	2.423448857	2.423448857	8.489216087	8.489216087	26.08098926	26.08098926	50.89140824	50.89140824	14.20140105	14.20140105	25.02037688	25.02037688	8.987274979	8.987274979	17.68053922	17.68053922	279.3501863	17.9052595	230000	159.7218609
00AL	E09000011	16	4	2008	173	237.3665748	57.63756828	57.63756828	83.90693398	83.90693398	2.960125284	2.960125284	9.080123854	9.080123854	29.59361015	29.59361015	56.69662418	56.69662418	19.82345002	19.82345002	31.26660865	31.26660865	11.37070456	11.37070456	21.04761596	21.04761596	281.8711028	17.9052595	230000	159.7218609
00AL	E09000011	17	5	2008	148	237.3665748	62.94970939	62.94970939	103.914537	103.914537	6.459543536	6.459543536	21.01727747	21.01727747	34.23632026	34.23632026	62.28723132	62.28723132	26.62471655	26.62471655	44.262806	44.262806	15.99996837	15.99996837	31.60692313	31.60692313	287.4875381	17.9052595	230000	159.7218609
00AL	E09000011	18	6	2008	149	237.3665748	54.7189768	54.7189768	86.71879158	86.71879158	3.186182293	3.186182293	10.04005685	10.04005685	21.58947676	21.58947676	44.75086962	44.75086962	17.42518425	17.42518425	28.05593338	28.05593338	11.99087287	11.99087287	22.67287064	22.67287064	288.8296263	17.9052595	230000	159.7218609
00AL	E09000011	19	7	2008	139	237.3665748	50.71726886	50.71726886	85.30077337	85.30077337	3.775947705	3.775947705	13.40507627	13.40507627	21.29246415	21.29246415	43.83725311	43.83725311	16.00912649	16.00912649	25.60650315	25.60650315	11.6872832	11.6872832	20.85605827	20.85605827	290.5576878	17.9052595	230000	159.7218609
00AL	E09000011	20	8	2008	148	237.3665748	43.82997191	43.82997191	66.82600498	66.82600498	2.685502543	2.685502543	7.403652545	7.403652545	16.41467693	16.41467693	33.50965092	33.50965092	15.26664243	15.26664243	24.28675888	24.28675888	11.211163	11.211163	19.2973399	19.2973399	290.1599284	17.9052595	230000	159.7218609
00AL	E09000011	21	9	2008	155	237.3665748	32.11363998	32.11363998	63.3455101	63.3455101	6.256918828	6.256918828	18.56274749	18.56274749	30.67568296	30.67568296	54.13197079	54.13197079	21.02154599	21.02154599	32.98086459	32.98086459	14.75761077	14.75761077	26.554842	26.554842	286.8639581	17.9052595	230000	159.7218609
00AL	E09000011	22	10	2008	192	237.3665748	31.31837197	31.31837197	55.86294839	55.86294839	2.545886639	2.545886639	7.696818602	7.696818602	28.24650639	28.24650639	51.43750935	51.43750935	16.64598932	16.64598932	27.4889271	27.4889271	11.46010438	11.46010438	26.04567299	26.04567299	283.6266209	17.9052595	230000	159.7218609
00AL	E09000011	23	11	2008	203	237.3665748	26.71586341	26.71586341	43.49280872	43.49280872	4.222987212	4.222987212	10.29948613	10.29948613	31.13226635	31.13226635	48.34105272	48.34105272	17.1270379	17.1270379	25.24235652	25.24235652	13.24326625	13.24326625	23.02229102	23.02229102	280.8168955	17.9052595	230000	159.7218609
00AL	E09000011	24	12	2008	273	237.3665748	19.67196128	19.67196128	35.69212606	35.69212606	5.44574719	5.44574719	13.22859598	13.22859598	37.99259148	37.99259148	56.64941738	56.64941738	20.13271804	20.13271804	28.23787037	28.23787037	17.3708278	17.3708278	26.45476864	26.45476864	277.1013965	17.9052595	230000	159.7218609
00AL	E09000011	25	1	2009	199	244.1441641	28.49756211	28.49756211	46.88285817	46.88285817	4.154819053	4.154819053	10.5065482	10.5065482	39.54758826	39.54758826	59.87101321	59.87101321	24.25226053	24.25226053	34.4441867	34.4441867	20.83585292	20.83585292	31.73494074	31.73494074	276.2238843	19.5600273	220000	164.2824406
00AL	E09000011	26	2	2009	165	244.1441641	22.75658858	22.75658858	44.70015328	44.70015328	2.739920861	2.739920861	7.619581065	7.619581065	45.42412179	45.42412179	67.32352482	67.32352482	21.15079704	21.15079704	29.96341147	29.96341147	18.50994202	18.50994202	29.13515806	29.13515806	277.3944581	19.5600273	220000	164.2824406
00AL	E09000011	27	3	2009	158	244.1441641	45.33619493	45.33619493	71.56080123	71.56080123	2.952568963	2.952568963	8.084421988	8.084421988	32.80626068	32.80626068	57.45357636	57.45357636	24.39408858	24.39408858	35.58043914	35.58043914	18.43317509	18.43317509	29.21753394	29.21753394	280.2096228	19.5600273	220000	164.2824406
00AL	E09000011	28	4	2009	156	244.1441641	50.97230087	50.97230087	81.52117119	81.52117119	2.77750086	2.77750086	7.852943222	7.852943222	27.58128276	27.58128276	51.05835603	51.05835603	28.9319685	28.9319685	44.44314957	44.44314957	24.12421998	24.12421998	41.39929635	41.39929635	284.059362	19.5600273	220000	164.2824406
00AL	E09000011	29	5	2009	148	244.1441641	59.07700388	59.07700388	81.19793258	81.19793258	2.293878492	2.293878492	6.011465969	6.011465969	17.94245338	17.94245338	34.43582569	34.43582569	18.78772145	18.78772145	29.54687765	29.54687765	13.98178851	13.98178851	23.6184118	23.6184118	286.2143236	19.5600273	220000	164.2824406
00AL	E09000011	30	6	2009	138	244.1441641	56.73293115	56.73293115	87.94634069	87.94634069	3.446450854	3.446450854	12.39856227	12.39856227	20.96255685	20.96255685	39.92362086	39.92362086	18.47726859	18.47726859	28.25947927	28.25947927	16.30740486	16.30740486	25.38386097	25.38386097	288.6584554	19.5600273	220000	164.2824406
00AL	E09000011	31	7	2009	135	244.1441641	45.43585216	45.43585216	66.62751216	66.62751216	2.315050216	2.315050216	5.957666444	5.957666444	14.03075276	14.03075276	26.85484163	26.85484163	13.81078411	13.81078411	20.09271086	20.09271086	12.34049345	12.34049345	18.45844976	18.45844976	289.5932576	19.5600273	220000	164.2824406
00AL	E09000011	32	8	2009	122	244.1441641	41.85060534	41.85060534	69.99047692	69.99047692	1.410181674	1.410181674	3.853663594	3.853663594	15.55388459	15.55388459	32.09855418	32.09855418	15.733069	15.733069	24.2324547	24.2324547	13.75056046	13.75056046	20.19729107	20.19729107	291.2056951	19.5600273	220000	164.2824406
00AL	E09000011	33	9	2009	110	244.1441641	35.02826121	35.02826121	55.78043645	55.78043645	1.73249866	1.73249866	5.014276195	5.014276195	24.26496531	24.26496531	42.51610018	42.51610018	20.59690355	20.59690355	31.02679555	31.02679555	15.69053336	15.69053336	24.57685788	24.57685788	288.4281134	19.5600273	220000	164.2824406
00AL	E09000011	34	10	2009	180	244.1441641	24.89831445	24.89831445	48.163143	48.163143	2.367012603	2.367012603	6.147068216	6.147068216	29.53703503	29.53703503	51.51219116	51.51219116	22.27437587	22.27437587	34.42402557	34.42402557	17.17938245	17.17938245	29.05772135	29.05772135	285.207731	19.5600273	220000	164.2824406
00AL	E09000011	35	11	2009	183	244.1441641	43.74471034	43.74471034	61.63838733	61.63838733	1.947972084	1.947972084	3.974858999	3.974858999	21.37102069	21.37102069	40.66787338	40.66787338	17.22454932	17.22454932	27.26863216	27.26863216	13.54960754	13.54960754	23.75568371	23.75568371	282.697605	19.5600273	220000	164.2824406
00AL	E09000011	36	12	2009	237	244.1441641	28.4545522	28.4545522	47.20345697	47.20345697	2.700378673	2.700378673	6.735839267	6.735839267	33.01910545	33.01910545	51.28491949	51.28491949	18.16564516	18.16564516	26.90145163	26.90145163	15.29569248	15.29569248	23.32403017	23.32403017	277.216638	19.5600273	220000	164.2824406
00AL	E09000011	37	1	2010	225	251.7486437	21.86445724	21.86445724	41.11696899	41.11696899	4.28958901	4.28958901	8.603785815	8.603785815	37.98647921	37.98647921	57.00939302	57.00939302	25.29675996	25.29675996	34.76608083	34.76608083	23.52930149	23.52930149	33.41386444	33.41386444	274.8430037	18.9648173	245000	169.3994274
00AL	E09000011	38	2	2010	176	251.7486437	34.91319175	34.91319175	58.63117259	58.63117259	3.217193081	3.217193081	7.342850992	7.342850992	31.46048555	31.46048555	54.28190831	54.28190831	20.95286958	20.95286958	31.17965473	31.17965473	18.37865633	18.37865633	29.93155755	29.93155755	276.6412389	18.9648173	245000	169.3994274
00AL	E09000011	39	3	2010	195	251.7486437	49.34757281	49.34757281	73.99397204	73.99397204	3.266397373	3.266397373	7.38451364	7.38451364	27.22624452	27.22624452	50.86191762	50.86191762	21.1209061	21.1209061	31.91665425	31.91665425	16.33713744	16.33713744	26.93043721	26.93043721	279.5924963	18.9648173	245000	169.3994274
00AL	E09000011	40	4	2010	161	251.7486437	54.39121447	54.39121447	83.98821093	83.98821093	4.739663509	4.739663509	13.23921989	13.23921989	28.29921337	28.29921337	50.28239145	50.28239145	25.18040091	25.18040091	39.09116608	39.09116608	18.85744079	18.85744079	33.14749438	33.14749438	282.7646434	18.9648173	245000	169.3994274
00AL	E09000011	41	5	2010	156	251.7486437	52.75841596	52.75841596	79.37057249	79.37057249	4.742822574	4.742822574	13.71562123	13.71562123	21.94712174	21.94712174	44.95381106	44.95381106	20.63188757	20.63188757	30.37455131	30.37455131	16.07682878	16.07682878	27.18708447	27.18708447	284.4987302	18.9648173	245000	169.3994274
00AL	E09000011	42	6	2010	154	251.7486437	53.1809604	53.1809604	89.55770747	89.55770747	4.102336194	4.102336194	12.56863811	12.56863811	21.99489613	21.99489613	42.47948662	42.47948662	22.57636436	22.57636436	34.40041059	34.40041059	19.16894978	19.16894978	30.02071358	30.02071358	289.4910492	18.9648173	245000	169.3994274
00AL	E09000011	43	7	2010	147	251.7486437	48.01822481	48.01822481	80.11064382	80.11064382	2.375632488	2.375632488	5.565368998	5.565368998	15.4201041	15.4201041	32.8157412	32.8157412	15.77053027	15.77053027	22.91851422	22.91851422	10.81373172	10.81373172	16.82997205	16.82997205	292.1382148	18.9648173	245000	169.3994274
00AL	E09000011	44	8	2010	144	251.7486437	39.00757223	39.00757223	63.41623282	63.41623282	2.122746266	2.122746266	4.629249188	4.629249188	16.97414262	16.97414262	37.60407085	37.60407085	16.14332829	16.14332829	23.65836396	23.65836396	10.14838366	10.14838366	17.50262673	17.50262673	289.8804782	18.9648173	245000	169.3994274
00AL	E09000011	45	9	2010	169	251.7486437	38.22647032	38.22647032	66.28486735	66.28486735	2.456207178	2.456207178	6.474873165	6.474873165	23.53662052	23.53662052	44.9780166	44.9780166	19.25921256	19.25921256	28.90690031	28.90690031	12.69982306	12.69982306	22.43434935	22.43434935	287.6067009	18.9648173	245000	169.3994274
00AL	E09000011	46	10	2010	199	251.7486437	34.09910815	34.09910815	55.46622036	55.46622036	3.099912786	3.099912786	5.987893181	5.987893181	25.12265109	25.12265109	46.15552705	46.15552705	19.68532223	19.68532223	28.06033568	28.06033568	13.16053817	13.16053817	23.30942542	23.30942542	284.3749092	18.9648173	245000	169.3994274
00AL	E09000011	47	11	2010	223	251.7486437	26.18009062	26.18009062	44.942038	44.942038	3.382402759	3.382402759	8.145046508	8.145046508	34.69826784	34.69826784	55.94511693	55.94511693	21.6887743	21.6887743	35.35207138	35.35207138	18.57302886	18.57302886	35.96141618	35.96141618	279.3762965	18.9648173	245000	169.3994274
00AL	E09000011	48	12	2010	263	251.7486437	18.0930604	18.0930604	34.53801007	34.53801007	4.028070936	4.028070936	9.408527705	9.408527705	43.23048661	43.23048661	63.74941241	63.74941241	23.0712682	23.0712682	32.1107833	32.1107833	19.22517418	19.22517418	30.04304741	30.04304741	274.1556377	18.9648173	245000	169.3994274
00AL	E09000011	49	1	2011	210	254.5383203	32.7662054	32.7662054	53.01380139	53.01380139	3.394575399	3.394575399	6.831195185	6.831195185	34.1129938	34.1129938	54.40358239	54.40358239	20.78759599	20.78759599	29.08813981	29.08813981	14.59723388	14.59723388	23.10271442	23.10271442	277.9012207	15.423989	249995	171.276576
00AL	E09000011	50	2	2011	214	254.5383203	38.1712657	38.1712657	54.82170023	54.82170023	3.500346707	3.500346707	6.919485177	6.919485177	28.02694995	28.02694995	47.13169714	47.13169714	27.44827919	27.44827919	37.8063411	37.8063411	21.06748817	21.06748817	31.77525132	31.77525132	280.0700964	15.423989	249995	171.276576
00AL	E09000011	51	3	2011	232	254.5383203	35.51773603	35.51773603	61.53149248	61.53149248	4.783034074	4.783034074	10.78301154	10.78301154	34.26217203	34.26217203	56.921084	56.921084	37.76580536	37.76580536	53.97153313	53.97153313	29.70940616	29.70940616	46.1412008	46.1412008	280.1867125	15.423989	249995	171.276576
00AL	E09000011	52	4	2011	161	254.5383203	55.55343686	55.55343686	94.05036176	94.05036176	3.866978635	3.866978635	7.966825716	7.966825716	31.07944567	31.07944567	58.68722865	58.68722865	34.38726323	34.38726323	49.19727109	49.19727109	29.0377359	29.0377359	45.36240775	45.36240775	286.139792	15.423989	249995	171.276576
00AL	E09000011	53	5	2011	175	254.5383203	62.37800153	62.37800153	83.70128619	83.70128619	3.443279734	3.443279734	6.718337751	6.718337751	16.62519932	16.62519932	30.66956923	30.66956923	21.14179987	21.14179987	34.61181948	34.61181948	12.18731671	12.18731671	18.57666292	18.57666292	286.7353043	15.423989	249995	171.276576
00AL	E09000011	54	6	2011	154	254.5383203	48.68004993	48.68004993	71.36637001	71.36637001	2.715583265	2.715583265	4.784695093	4.784695093	16.18235592	16.18235592	31.81213655	31.81213655	18.15917401	18.15917401	28.41135384	28.41135384	11.06950706	11.06950706	17.31514737	17.31514737	288.6976504	15.423989	249995	171.276576
00AL	E09000011	55	7	2011	128	254.5383203	49.83610264	49.83610264	76.75059042	76.75059042	2.365770188	2.365770188	4.690355632	4.690355632	17.3150365	17.3150365	35.35604692	35.35604692	15.4474968	15.4474968	24.30570827	24.30570827	12.06382057	12.06382057	20.46331864	20.46331864	289.4957004	15.423989	249995	171.276576
00AL	E09000011	56	8	2011	158	254.5383203	39.61397882	39.61397882	65.18278971	65.18278971	1.31545719	1.31545719	3.423515266	3.423515266	20.62943262	20.62943262	37.32121855	37.32121855	13.62557343	13.62557343	20.40041868	20.40041868	11.04044764	11.04044764	16.3858861	16.3858861	290.1466231	15.423989	249995	171.276576
00AL	E09000011	57	9	2011	179	254.5383203	41.94063016	41.94063016	66.93910128	66.93910128	1.956755437	1.956755437	3.723156587	3.723156587	21.47662226	21.47662226	39.8198973	39.8198973	18.19745219	18.19745219	26.51558606	26.51558606	12.06994248	12.06994248	20.80392253	20.80392253	289.3697829	15.423989	249995	171.276576
00AL	E09000011	58	10	2011	152	254.5383203	38.34765338	38.34765338	60.01683752	60.01683752	2.099233747	2.099233747	4.793506695	4.793506695	25.69562965	25.69562965	43.01128221	43.01128221	17.77207173	17.77207173	24.44164562	24.44164562	13.82766746	13.82766746	21.34798982	21.34798982	286.6402314	15.423989	249995	171.276576
00AL	E09000011	59	11	2011	204	254.5383203	23.96623325	23.96623325	39.38541449	39.38541449	3.840189204	3.840189204	10.38288608	10.38288608	26.57305067	26.57305067	42.48445365	42.48445365	27.32805944	27.32805944	39.51310272	39.51310272	22.26812929	22.26812929	35.96618814	35.96618814	283.4841428	15.423989	249995	171.276576
00AL	E09000011	60	12	2011	251	254.5383203	40.40084149	40.40084149	58.52453921	58.52453921	2.319229317	2.319229317	5.002364574	5.002364574	24.06356749	24.06356749	40.77918471	40.77918471	13.30335033	13.30335033	18.99841838	18.99841838	7.732891898	7.732891898	12.90167142	12.90167142	279.6127101	15.423989	249995	171.276576
00AM	E09000012	1	1	2007	233	212.4306766	31.16097259	31.16097259	55.69908991	55.69908991	2.970061666	2.970061666	6.129553695	6.129553695	36.90075935	36.90075935	62.29110755	62.29110755	19.80522857	19.80522857	29.23701797	29.23701797	9.602623863	9.602623863	16.43595474	16.43595474	280.6131289	21.4956974	262500	142.9427164
00AM	E09000012	2	2	2007	249	212.4306766	24.19481139	24.19481139	50.80990321	50.80990321	4.04166454	4.04166454	11.55858592	11.55858592	45.6010903	45.6010903	71.99261611	71.99261611	25.18173836	25.18173836	39.97276422	39.97276422	13.51778972	13.51778972	25.68884863	25.68884863	279.4153583	21.4956974	262500	142.9427164
00AM	E09000012	3	3	2007	188	212.4306766	38.25789823	38.25789823	66.77816508	66.77816508	3.116251833	3.116251833	6.862191385	6.862191385	41.65037442	41.65037442	67.51960361	67.51960361	32.04812262	32.04812262	48.55968217	48.55968217	16.9991893	16.9991893	29.55757844	29.55757844	280.8162389	21.4956974	262500	142.9427164
00AM	E09000012	4	4	2007	192	212.4306766	47.56601842	47.56601842	82.53676885	82.53676885	3.602584533	3.602584533	8.251246754	8.251246754	40.08010316	40.08010316	69.54698048	69.54698048	31.9365234	31.9365234	45.18854472	45.18854472	17.14033967	17.14033967	29.85002114	29.85002114	285.4478449	21.4956974	262500	142.9427164
00AM	E09000012	5	5	2007	203	212.4306766	50.44310568	50.44310568	75.81170876	75.81170876	2.133090383	2.133090383	5.510951069	5.510951069	29.8102831	29.8102831	55.35028107	55.35028107	20.11786199	20.11786199	30.32877205	30.32877205	10.38873823	10.38873823	18.43726955	18.43726955	286.4191262	21.4956974	262500	142.9427164
00AM	E09000012	6	6	2007	176	212.4306766	43.2661583	43.2661583	75.59364319	75.59364319	3.254093401	3.254093401	7.586455566	7.586455566	33.60028611	33.60028611	57.36231168	57.36231168	22.11881183	22.11881183	34.85974594	34.85974594	13.42802329	13.42802329	26.93422736	26.93422736	288.8568531	21.4956974	262500	142.9427164
00AM	E09000012	7	7	2007	185	212.4306766	38.456653	38.456653	62.44971798	62.44971798	2.363195441	2.363195441	5.79995546	5.79995546	25.49010546	25.49010546	46.31940777	46.31940777	17.10395911	17.10395911	25.90875902	25.90875902	9.850376068	9.850376068	17.84707352	17.84707352	289.4713391	21.4956974	262500	142.9427164
00AM	E09000012	8	8	2007	135	212.4306766	37.92396712	37.92396712	64.49933397	64.49933397	2.536924827	2.536924827	6.052234296	6.052234296	28.86119529	28.86119529	52.3953188	52.3953188	19.63638577	19.63638577	30.08223866	30.08223866	11.63849676	11.63849676	24.43246577	24.43246577	290.1458663	21.4956974	262500	142.9427164
00AM	E09000012	9	9	2007	176	212.4306766	27.6359401	27.6359401	51.05299695	51.05299695	2.739719709	2.739719709	6.949944544	6.949944544	31.87541785	31.87541785	54.73262634	54.73262634	20.607345	20.607345	30.85324548	30.85324548	10.55885019	10.55885019	19.86919759	19.86919759	288.4173864	21.4956974	262500	142.9427164
00AM	E09000012	10	10	2007	206	212.4306766	14.40132354	14.40132354	36.28261406	36.28261406	3.261433554	3.261433554	8.744858873	8.744858873	45.68256222	45.68256222	66.55447252	66.55447252	29.83332794	29.83332794	46.42432047	46.42432047	17.85399732	17.85399732	33.3330945	33.3330945	284.5257148	21.4956974	262500	142.9427164
00AM	E09000012	11	11	2007	239	212.4306766	17.75477618	17.75477618	41.34929502	41.34929502	3.286123953	3.286123953	6.749928816	6.749928816	47.60409366	47.60409366	71.23600184	71.23600184	26.81206362	26.81206362	45.90554314	45.90554314	13.3971698	13.3971698	23.71667735	23.71667735	280.5257505	21.4956974	262500	142.9427164
00AM	E09000012	12	12	2007	243	212.4306766	23.50548273	23.50548273	38.87525976	38.87525976	5.350057708	5.350057708	11.13559037	11.13559037	46.47607832	46.47607832	68.11442184	68.11442184	27.50611342	27.50611342	41.34167936	41.34167936	13.54364932	13.54364932	22.24075185	22.24075185	278.5085217	21.4956974	262500	142.9427164
00AM	E09000012	13	1	2008	193	222.7395989	32.81215431	32.81215431	57.05713974	57.05713974	3.517490005	3.517490005	9.731927172	9.731927172	37.80518712	37.80518712	63.15616171	63.15616171	19.64235669	19.64235669	37.31375264	37.31375264	12.08811702	12.08811702	28.20400044	28.20400044	280.3793582	21.4434152	264000	149.8794987
00AM	E09000012	14	2	2008	198	222.7395989	24.09714905	24.09714905	46.30917416	46.30917416	7.37682794	7.37682794	19.20485972	19.20485972	52.17268269	52.17268269	76.07740744	76.07740744	30.86517058	30.86517058	45.78101967	45.78101967	16.16008804	16.16008804	28.81145139	28.81145139	278.7662387	21.4434152	264000	149.8794987
00AM	E09000012	15	3	2008	176	222.7395989	46.96149123	46.96149123	72.75511133	72.75511133	2.603765128	2.603765128	8.581936669	8.581936669	35.81002773	35.81002773	62.10787226	62.10787226	15.51406135	15.51406135	25.82924311	25.82924311	9.933889171	9.933889171	18.40322138	18.40322138	279.4956862	21.4434152	264000	149.8794987
00AM	E09000012	16	4	2008	165	222.7395989	49.75432439	49.75432439	78.11051674	78.11051674	2.556288551	2.556288551	7.128359441	7.128359441	37.31015047	37.31015047	64.40666008	64.40666008	21.04350648	21.04350648	31.8258763	31.8258763	12.57702979	12.57702979	23.26893069	23.26893069	282.0122306	21.4434152	264000	149.8794987
00AM	E09000012	17	5	2008	169	222.7395989	62.05805516	62.05805516	100.9378337	100.9378337	3.788311828	3.788311828	10.48869844	10.48869844	37.75135258	37.75135258	64.15818947	64.15818947	27.1807712	27.1807712	43.17637702	43.17637702	16.12121047	16.12121047	32.35713777	32.35713777	287.7956441	21.4434152	264000	149.8794987
00AM	E09000012	18	6	2008	141	222.7395989	49.95042338	49.95042338	78.71896528	78.71896528	2.598173865	2.598173865	6.79844873	6.79844873	26.87221326	26.87221326	53.92441037	53.92441037	18.12499554	18.12499554	29.17746207	29.17746207	12.79786467	12.79786467	24.52074966	24.52074966	288.9977548	21.4434152	264000	149.8794987
00AM	E09000012	19	7	2008	163	222.7395989	42.85934735	42.85934735	75.50575945	75.50575945	3.063894767	3.063894767	7.882468654	7.882468654	28.96384325	28.96384325	51.81876373	51.81876373	16.98314538	16.98314538	28.98820203	28.98820203	12.68661137	12.68661137	22.44690984	22.44690984	290.6848474	21.4434152	264000	149.8794987
00AM	E09000012	20	8	2008	130	222.7395989	34.47371688	34.47371688	57.82603456	57.82603456	2.727597894	2.727597894	6.524816513	6.524816513	26.34879737	26.34879737	48.89669049	48.89669049	16.07409157	16.07409157	25.20384881	25.20384881	12.19129676	12.19129676	20.26040096	20.26040096	290.2940862	21.4434152	264000	149.8794987
00AM	E09000012	21	9	2008	204	222.7395989	26.73741231	26.73741231	55.75581099	55.75581099	3.626042909	3.626042909	10.32209922	10.32209922	36.4423968	36.4423968	60.74863262	60.74863262	22.65920697	22.65920697	36.14539773	36.14539773	17.20214866	17.20214866	30.0386824	30.0386824	287.0551851	21.4434152	264000	149.8794987
00AM	E09000012	22	10	2008	201	222.7395989	22.37407551	22.37407551	48.08004312	48.08004312	3.069869467	3.069869467	8.242840517	8.242840517	37.7134984	37.7134984	60.47865898	60.47865898	18.11557808	18.11557808	29.4362617	29.4362617	13.51166479	13.51166479	28.77819203	28.77819203	283.647781	21.4434152	264000	149.8794987
00AM	E09000012	23	11	2008	252	222.7395989	21.25670327	21.25670327	39.84230558	39.84230558	3.421005862	3.421005862	7.990956533	7.990956533	38.58839136	38.58839136	56.40299454	56.40299454	18.389608	18.389608	27.52969135	27.52969135	14.50969223	14.50969223	23.76482865	23.76482865	280.886421	21.4434152	264000	149.8794987
00AM	E09000012	24	12	2008	338	222.7395989	16.02189461	16.02189461	31.99292546	31.99292546	4.476656389	4.476656389	9.404867587	9.404867587	42.43991332	42.43991332	58.98959141	58.98959141	21.11162002	21.11162002	29.95999862	29.95999862	17.56508775	17.56508775	25.64390887	25.64390887	277.2061696	21.4434152	264000	149.8794987
00AM	E09000012	25	1	2009	226	228.7085478	21.2753284	21.2753284	40.55723133	40.55723133	4.214959493	4.214959493	8.353970301	8.353970301	46.64743647	46.64743647	66.76370049	66.76370049	26.28180301	26.28180301	37.41488672	37.41488672	21.68561205	21.68561205	32.44521716	32.44521716	276.3313274	22.5878704	275000	153.8959514
00AM	E09000012	26	2	2009	176	228.7085478	19.3595795	19.3595795	39.98126437	39.98126437	3.093897883	3.093897883	6.757303532	6.757303532	48.26334787	48.26334787	67.69788476	67.69788476	22.23168811	22.23168811	31.54051971	31.54051971	18.4477325	18.4477325	26.87017952	26.87017952	277.4151742	22.5878704	275000	153.8959514
00AM	E09000012	27	3	2009	171	228.7085478	39.43321549	39.43321549	66.80607064	66.80607064	3.23038333	3.23038333	6.523121134	6.523121134	40.81505665	40.81505665	67.27538669	67.27538669	25.85322834	25.85322834	37.24735488	37.24735488	18.6210544	18.6210544	29.00555611	29.00555611	280.3791912	22.5878704	275000	153.8959514
00AM	E09000012	28	4	2009	186	228.7085478	46.69714505	46.69714505	77.5811835	77.5811835	2.250777953	2.250777953	5.412972414	5.412972414	38.08489839	38.08489839	64.53379339	64.53379339	28.99853824	28.99853824	45.63667806	45.63667806	23.80214365	23.80214365	38.88975732	38.88975732	284.3012932	22.5878704	275000	153.8959514
00AM	E09000012	29	5	2009	164	228.7085478	55.87495365	55.87495365	79.4609866	79.4609866	2.281100247	2.281100247	4.626055095	4.626055095	25.18021572	25.18021572	43.20607758	43.20607758	18.96072167	18.96072167	29.23104114	29.23104114	13.54904577	13.54904577	22.00159947	22.00159947	286.4308281	22.5878704	275000	153.8959514
00AM	E09000012	30	6	2009	167	228.7085478	52.59091133	52.59091133	82.18379962	82.18379962	2.501792128	2.501792128	6.625117852	6.625117852	30.83468038	30.83468038	52.56002579	52.56002579	18.7921301	18.7921301	28.19442161	28.19442161	15.13151462	15.13151462	23.91076546	23.91076546	288.9742339	22.5878704	275000	153.8959514
00AM	E09000012	31	7	2009	165	228.7085478	40.11520323	40.11520323	61.46192784	61.46192784	2.234744461	2.234744461	4.266202911	4.266202911	21.0841872	21.0841872	37.01484453	37.01484453	13.95102187	13.95102187	20.75028278	20.75028278	10.74684618	10.74684618	16.03866199	16.03866199	289.7697027	22.5878704	275000	153.8959514
00AM	E09000012	32	8	2009	115	228.7085478	33.47965242	33.47965242	60.73871336	60.73871336	2.494240763	2.494240763	4.446690329	4.446690329	24.98098206	24.98098206	48.67893557	48.67893557	16.07034195	16.07034195	26.19586729	26.19586729	12.26556613	12.26556613	20.35239635	20.35239635	291.2478313	22.5878704	275000	153.8959514
00AM	E09000012	33	9	2009	144	228.7085478	31.46993732	31.46993732	52.75266552	52.75266552	1.549045491	1.549045491	3.964882135	3.964882135	29.272064	29.272064	51.1481891	51.1481891	19.22295285	19.22295285	29.99284544	29.99284544	13.25431111	13.25431111	22.5223107	22.5223107	288.5966947	22.5878704	275000	153.8959514
00AM	E09000012	34	10	2009	209	228.7085478	19.04465109	19.04465109	43.07082578	43.07082578	2.62555167	2.62555167	5.548387443	5.548387443	39.00102515	39.00102515	61.86225313	61.86225313	23.12059044	23.12059044	34.43913429	34.43913429	16.51878437	16.51878437	26.6632053	26.6632053	285.3400563	22.5878704	275000	153.8959514
00AM	E09000012	35	11	2009	241	228.7085478	34.49431364	34.49431364	56.02096643	56.02096643	2.664121515	2.664121515	4.758727241	4.758727241	31.73486676	31.73486676	55.33000476	55.33000476	18.09888816	18.09888816	28.49833406	28.49833406	12.23964417	12.23964417	20.77628002	20.77628002	282.6881067	22.5878704	275000	153.8959514
00AM	E09000012	36	12	2009	273	228.7085478	22.50339152	22.50339152	41.88286069	41.88286069	2.644528657	2.644528657	6.364084301	6.364084301	43.0900569	43.0900569	64.39401159	64.39401159	18.60904218	18.60904218	27.91685397	27.91685397	14.11122137	14.11122137	21.86395999	21.86395999	277.2137404	22.5878704	275000	153.8959514
00AM	E09000012	37	1	2010	252	234.6865643	17.91253347	17.91253347	36.11406059	36.11406059	4.214227221	4.214227221	7.960480598	7.960480598	47.68981518	47.68981518	65.8824896	65.8824896	25.97689159	25.97689159	35.66816059	35.66816059	22.19196991	22.19196991	30.67642304	30.67642304	274.8803905	22.2930801	292250	157.9185057
00AM	E09000012	38	2	2010	191	234.6865643	26.64328326	26.64328326	50.19481339	50.19481339	2.584486528	2.584486528	6.260021474	6.260021474	43.87436342	43.87436342	68.81895787	68.81895787	21.79313285	21.79313285	32.81814405	32.81814405	17.18996936	17.18996936	27.99600669	27.99600669	276.8110776	22.2930801	292250	157.9185057
00AM	E09000012	39	3	2010	217	234.6865643	41.74764337	41.74764337	66.92120583	66.92120583	2.145994541	2.145994541	5.242112156	5.242112156	37.499899	37.499899	64.92405541	64.92405541	20.87036329	20.87036329	30.78026587	30.78026587	14.93037684	14.93037684	23.92788724	23.92788724	279.9941638	22.2930801	292250	157.9185057
00AM	E09000012	40	4	2010	194	234.6865643	49.98817072	49.98817072	79.26373151	79.26373151	3.233766862	3.233766862	7.848517263	7.848517263	36.50030484	36.50030484	60.55884361	60.55884361	24.96092826	24.96092826	39.98872004	39.98872004	17.87652023	17.87652023	32.02765401	32.02765401	283.4956914	22.2930801	292250	157.9185057
00AM	E09000012	41	5	2010	198	234.6865643	49.19492793	49.19492793	75.33122906	75.33122906	2.404176576	2.404176576	6.548528614	6.548528614	30.44715065	30.44715065	57.01110163	57.01110163	21.08445227	21.08445227	31.72987858	31.72987858	14.58753296	14.58753296	24.85158007	24.85158007	285.3583496	22.2930801	292250	157.9185057
00AM	E09000012	42	6	2010	173	234.6865643	50.07726439	50.07726439	83.32435951	83.32435951	2.399756074	2.399756074	6.40405277	6.40405277	30.1146648	30.1146648	52.73101482	52.73101482	22.28350446	22.28350446	34.36959515	34.36959515	16.47488026	16.47488026	26.43844522	26.43844522	290.3053285	22.2930801	292250	157.9185057
00AM	E09000012	43	7	2010	192	234.6865643	44.32649448	44.32649448	74.01075265	74.01075265	1.436784482	1.436784482	3.789041058	3.789041058	22.21163767	22.21163767	40.72529842	40.72529842	15.12080337	15.12080337	22.02650996	22.02650996	10.01957592	10.01957592	15.44705133	15.44705133	292.5685603	22.2930801	292250	157.9185057
00AM	E09000012	44	8	2010	131	234.6865643	35.60783212	35.60783212	58.79272362	58.79272362	1.550931102	1.550931102	4.079344684	4.079344684	24.2740145	24.2740145	45.10940047	45.10940047	15.51518087	15.51518087	22.8757838	22.8757838	9.818417834	9.818417834	16.36279349	16.36279349	290.287801	22.2930801	292250	157.9185057
00AM	E09000012	45	9	2010	171	234.6865643	32.50913238	32.50913238	59.01973785	59.01973785	2.154896511	2.154896511	5.223256167	5.223256167	33.71357795	33.71357795	55.7467062	55.7467062	18.72135909	18.72135909	28.40883589	28.40883589	12.57998969	12.57998969	21.56595112	21.56595112	288.0903368	22.2930801	292250	157.9185057
00AM	E09000012	46	10	2010	235	234.6865643	27.65265728	27.65265728	51.15476036	51.15476036	2.55781149	2.55781149	5.292786391	5.292786391	36.0018994	36.0018994	59.64278744	59.64278744	19.57117493	19.57117493	29.31537179	29.31537179	14.04195246	14.04195246	22.68970486	22.68970486	284.7638532	22.2930801	292250	157.9185057
00AM	E09000012	47	11	2010	247	234.6865643	22.33310347	22.33310347	42.52163569	42.52163569	2.519216001	2.519216001	5.492929586	5.492929586	43.90403441	43.90403441	67.03612823	67.03612823	21.47518335	21.47518335	35.38097525	35.38097525	17.49191854	17.49191854	30.64730167	30.64730167	279.7260239	22.2930801	292250	157.9185057
00AM	E09000012	48	12	2010	375	234.6865643	16.43576244	16.43576244	31.66354184	31.66354184	3.314907292	3.314907292	7.736186458	7.736186458	52.18185742	52.18185742	71.69180433	71.69180433	23.1360254	23.1360254	32.41370779	32.41370779	19.58228432	19.58228432	28.54416512	28.54416512	274.4541195	22.2930801	292250	157.9185057
00AM	E09000012	49	1	2011	253	235.553848	27.57394529	27.57394529	49.01997176	49.01997176	2.542996429	2.542996429	5.284884499	5.284884499	42.18950759	42.18950759	61.80345461	61.80345461	19.71138349	19.71138349	28.02166265	28.02166265	14.52477355	14.52477355	22.06497423	22.06497423	278.2232858	18.8301596	310000	158.5020932
00AM	E09000012	50	2	2011	205	235.553848	32.00413933	32.00413933	50.1736239	50.1736239	2.513324337	2.513324337	4.670248513	4.670248513	37.07063596	37.07063596	56.69617987	56.69617987	25.77004314	25.77004314	35.99466617	35.99466617	20.08915412	20.08915412	29.04165598	29.04165598	280.415476	18.8301596	310000	158.5020932
00AM	E09000012	51	3	2011	216	235.553848	33.2033847	33.2033847	58.63520025	58.63520025	3.319097894	3.319097894	7.136103246	7.136103246	43.08446057	43.08446057	66.47069248	66.47069248	36.92622756	36.92622756	53.47187227	53.47187227	30.05890718	30.05890718	45.06219984	45.06219984	280.9020359	18.8301596	310000	158.5020932
00AM	E09000012	52	4	2011	163	235.553848	55.74998923	55.74998923	93.0928744	93.0928744	2.734133107	2.734133107	5.895642908	5.895642908	37.99818878	37.99818878	67.29014587	67.29014587	33.019724	33.019724	48.02121105	48.02121105	26.48658288	26.48658288	41.01735156	41.01735156	286.9022952	18.8301596	310000	158.5020932
00AM	E09000012	53	5	2011	153	235.553848	61.17600775	61.17600775	82.23049705	82.23049705	2.16903016	2.16903016	4.058213488	4.058213488	22.40334061	22.40334061	38.28349636	38.28349636	20.24383076	20.24383076	29.95581209	29.95581209	12.10727439	12.10727439	18.06103974	18.06103974	287.2705989	18.8301596	310000	158.5020932
00AM	E09000012	54	6	2011	142	235.553848	47.08093225	47.08093225	70.21172587	70.21172587	1.720095312	1.720095312	3.268283534	3.268283534	21.7313927	21.7313927	37.15669982	37.15669982	17.51425853	17.51425853	26.84631993	26.84631993	10.68920778	10.68920778	15.36061093	15.36061093	289.2681916	18.8301596	310000	158.5020932
00AM	E09000012	55	7	2011	146	235.553848	49.86706494	49.86706494	75.02166354	75.02166354	1.858834943	1.858834943	3.727021127	3.727021127	21.47753298	21.47753298	38.09499778	38.09499778	16.67408885	16.67408885	25.20257325	25.20257325	11.59808129	11.59808129	18.90455501	18.90455501	290.0932624	18.8301596	310000	158.5020932
00AM	E09000012	56	8	2011	138	235.553848	37.72814555	37.72814555	61.31548802	61.31548802	1.416519259	1.416519259	3.068954631	3.068954631	24.88596446	24.88596446	43.18674875	43.18674875	14.4925096	14.4925096	21.02755017	21.02755017	10.38634163	10.38634163	15.92823407	15.92823407	290.621821	18.8301596	310000	158.5020932
00AM	E09000012	57	9	2011	146	235.553848	36.11773945	36.11773945	61.49182021	61.49182021	1.756587264	1.756587264	3.485144158	3.485144158	28.32207847	28.32207847	47.56196225	47.56196225	19.64831168	19.64831168	28.31302557	28.31302557	13.15736228	13.15736228	20.68203201	20.68203201	289.8856725	18.8301596	310000	158.5020932
00AM	E09000012	58	10	2011	172	235.553848	32.41912785	32.41912785	56.93600452	56.93600452	2.086041815	2.086041815	4.331234697	4.331234697	32.73030039	32.73030039	53.07657642	53.07657642	19.36092732	19.36092732	26.72796468	26.72796468	14.28153673	14.28153673	20.90206069	20.90206069	287.1201813	18.8301596	310000	158.5020932
00AM	E09000012	59	11	2011	216	235.553848	18.61864352	18.61864352	34.50124113	34.50124113	3.191942511	3.191942511	7.430751904	7.430751904	39.02376019	39.02376019	56.74571908	56.74571908	29.70955693	29.70955693	41.42091719	41.42091719	23.68038308	23.68038308	34.58065774	34.58065774	283.8322368	18.8301596	310000	158.5020932
00AM	E09000012	60	12	2011	267	235.553848	34.64724765	34.64724765	55.22313376	55.22313376	2.416741999	2.416741999	4.479402842	4.479402842	32.91313693	32.91313693	51.72062615	51.72062615	14.70116959	14.70116959	20.69881215	20.69881215	9.174767257	9.174767257	13.89872171	13.89872171	279.8722985	18.8301596	310000	158.5020932
00AN	E09000013	1	1	2007	173	188.3606334	33.14248824	33.14248824	57.25871132	57.25871132	2.878847952	2.878847952	6.185237108	6.185237108	35.01322876	35.01322876	59.60247926	59.60247926	19.32614828	19.32614828	27.50749902	27.50749902	9.415165542	9.415165542	16.0480826	16.0480826	280.592295	13.567043	415000	126.746198
00AN	E09000013	2	2	2007	176	188.3606334	24.95591469	24.95591469	51.63527863	51.63527863	3.853594008	3.853594008	11.46627997	11.46627997	45.37383774	45.37383774	72.44804764	72.44804764	24.20607224	24.20607224	38.19756556	38.19756556	13.4485132	13.4485132	25.41012417	25.41012417	279.396909	13.567043	415000	126.746198
00AN	E09000013	3	3	2007	144	188.3606334	40.13222494	40.13222494	68.61872064	68.61872064	3.099318814	3.099318814	6.909292344	6.909292344	40.12169789	40.12169789	66.82641079	66.82641079	31.24345445	31.24345445	47.41700003	47.41700003	16.6882796	16.6882796	29.53307224	29.53307224	280.8062496	13.567043	415000	126.746198
00AN	E09000013	4	4	2007	141	188.3606334	48.91729954	48.91729954	84.39927622	84.39927622	3.616984241	3.616984241	8.24991955	8.24991955	40.96409931	40.96409931	72.6256635	72.6256635	31.42157809	31.42157809	44.19642868	44.19642868	16.94674431	16.94674431	29.49029554	29.49029554	285.503847	13.567043	415000	126.746198
00AN	E09000013	5	5	2007	148	188.3606334	51.52152952	51.52152952	77.58912382	77.58912382	1.983229799	1.983229799	5.390401018	5.390401018	31.03077418	31.03077418	57.8413767	57.8413767	20.08514137	20.08514137	31.6751988	31.6751988	10.21367134	10.21367134	18.40404467	18.40404467	286.4097566	13.567043	415000	126.746198
00AN	E09000013	6	6	2007	139	188.3606334	44.50265831	44.50265831	77.63311753	77.63311753	2.974737361	2.974737361	7.645657111	7.645657111	34.80844292	34.80844292	60.28064332	60.28064332	22.22840061	22.22840061	34.6840211	34.6840211	13.43721992	13.43721992	25.83846309	25.83846309	288.8544167	13.567043	415000	126.746198
00AN	E09000013	7	7	2007	143	188.3606334	40.34925661	40.34925661	64.8870921	64.8870921	2.238194877	2.238194877	5.70236716	5.70236716	25.99260034	25.99260034	47.16381867	47.16381867	17.110176	17.110176	25.79677988	25.79677988	9.74178982	9.74178982	17.83345589	17.83345589	289.4205673	13.567043	415000	126.746198
00AN	E09000013	8	8	2007	122	188.3606334	39.46007972	39.46007972	66.98406459	66.98406459	2.541210068	2.541210068	6.433947752	6.433947752	28.62691104	28.62691104	52.97262961	52.97262961	19.49006281	19.49006281	30.36319874	30.36319874	11.52574691	11.52574691	24.54892069	24.54892069	290.1195538	13.567043	415000	126.746198
00AN	E09000013	9	9	2007	139	188.3606334	28.93915021	28.93915021	53.03077723	53.03077723	2.592887269	2.592887269	6.739055387	6.739055387	30.71351027	30.71351027	52.60592009	52.60592009	20.28797285	20.28797285	30.42041658	30.42041658	10.23132622	10.23132622	19.30801598	19.30801598	288.4155101	13.567043	415000	126.746198
00AN	E09000013	10	10	2007	183	188.3606334	14.74348478	14.74348478	37.40966615	37.40966615	3.608017174	3.608017174	9.540156095	9.540156095	46.3187844	46.3187844	67.82295781	67.82295781	29.55580717	29.55580717	45.95115619	45.95115619	17.8828671	17.8828671	33.66825934	33.66825934	284.5265447	13.567043	415000	126.746198
00AN	E09000013	11	11	2007	185	188.3606334	18.75681137	18.75681137	42.6329096	42.6329096	3.668398918	3.668398918	7.228182467	7.228182467	47.98811473	47.98811473	74.07724622	74.07724622	26.31632213	26.31632213	44.95947151	44.95947151	13.09561216	13.09561216	23.29537125	23.29537125	280.4990292	13.567043	415000	126.746198
00AN	E09000013	12	12	2007	192	188.3606334	24.14637237	24.14637237	38.93943701	38.93943701	5.566322082	5.566322082	11.28037949	11.28037949	46.67729024	46.67729024	70.9548944	70.9548944	27.22121327	27.22121327	41.14590503	41.14590503	13.46857419	13.46857419	22.43121061	22.43121061	278.474957	13.567043	415000	126.746198
00AN	E09000013	13	1	2008	166	198.5148169	33.63320787	33.63320787	57.42119789	57.42119789	3.650776252	3.650776252	10.22243074	10.22243074	36.674581	36.674581	62.1842967	62.1842967	19.50292727	19.50292727	37.39365728	37.39365728	11.98068441	11.98068441	28.13712785	28.13712785	280.3580149	13.9179041	440000	133.578858
00AN	E09000013	14	2	2008	157	198.5148169	24.77035462	24.77035462	47.36274221	47.36274221	7.102607136	7.102607136	17.95706774	17.95706774	52.50988862	52.50988862	76.34999137	76.34999137	31.32047145	31.32047145	46.4819259	46.4819259	16.40411029	16.40411029	28.92586708	28.92586708	278.7318092	13.9179041	440000	133.578858
00AN	E09000013	15	3	2008	153	198.5148169	48.95453262	48.95453262	74.32933057	74.32933057	2.516915027	2.516915027	8.655000971	8.655000971	34.4971679	34.4971679	61.25710432	61.25710432	15.50485809	15.50485809	26.02812881	26.02812881	9.803883346	9.803883346	18.31945564	18.31945564	279.4937537	13.9179041	440000	133.578858
00AN	E09000013	16	4	2008	143	198.5148169	51.21260103	51.21260103	80.66428235	80.66428235	2.401148142	2.401148142	6.982713838	6.982713838	35.9553045	35.9553045	62.72437922	62.72437922	20.89192519	20.89192519	31.87988507	31.87988507	12.42982793	12.42982793	23.00501432	23.00501432	282.0016702	13.9179041	440000	133.578858
00AN	E09000013	17	5	2008	122	198.5148169	62.42481232	62.42481232	102.755899	102.755899	3.333222049	3.333222049	8.846292857	8.846292857	40.07621341	40.07621341	68.03306955	68.03306955	27.0834244	27.0834244	43.20137313	43.20137313	15.92566774	15.92566774	32.21671984	32.21671984	287.8543141	13.9179041	440000	133.578858
00AN	E09000013	18	6	2008	109	198.5148169	52.3721774	52.3721774	82.10608381	82.10608381	2.248002366	2.248002366	6.145980489	6.145980489	25.2563168	25.2563168	53.23770542	53.23770542	18.10984795	18.10984795	29.95105871	29.95105871	12.72319052	12.72319052	24.52117771	24.52117771	288.9966501	13.9179041	440000	133.578858
00AN	E09000013	19	7	2008	137	198.5148169	44.84738188	44.84738188	77.47882412	77.47882412	2.6762266	2.6762266	6.627726309	6.627726309	26.60807198	26.60807198	49.43659533	49.43659533	16.88299093	16.88299093	29.44616499	29.44616499	12.40609699	12.40609699	22.00234872	22.00234872	290.6447511	13.9179041	440000	133.578858
00AN	E09000013	20	8	2008	117	198.5148169	36.10039857	36.10039857	60.36421314	60.36421314	2.545184773	2.545184773	6.396424532	6.396424532	24.56195185	24.56195185	46.59791608	46.59791608	15.96159041	15.96159041	25.46528136	25.46528136	11.9211691	11.9211691	19.64846713	19.64846713	290.2585416	13.9179041	440000	133.578858
00AN	E09000013	21	9	2008	127	198.5148169	27.3157098	27.3157098	56.83741436	56.83741436	3.155535898	3.155535898	8.768154359	8.768154359	35.83417971	35.83417971	59.47029559	59.47029559	22.79167678	22.79167678	36.85784934	36.85784934	17.51069265	17.51069265	30.70501521	30.70501521	287.0324281	13.9179041	440000	133.578858
00AN	E09000013	22	10	2008	174	198.5148169	23.36809058	23.36809058	49.69898076	49.69898076	3.094374778	3.094374778	8.162461096	8.162461096	36.41884687	36.41884687	59.80283294	59.80283294	17.5418394	17.5418394	28.65425147	28.65425147	13.19576516	13.19576516	27.53040197	27.53040197	283.608537	13.9179041	440000	133.578858
00AN	E09000013	23	11	2008	186	198.5148169	22.57978968	22.57978968	41.71912196	41.71912196	2.998549601	2.998549601	7.133202249	7.133202249	36.75808459	36.75808459	55.14021969	55.14021969	18.10628337	18.10628337	27.62127632	27.62127632	14.28763337	14.28763337	22.9957921	22.9957921	280.8575191	13.9179041	440000	133.578858
00AN	E09000013	24	12	2008	270	198.5148169	16.54645247	16.54645247	33.02951301	33.02951301	4.293965813	4.293965813	9.246336476	9.246336476	40.89805696	40.89805696	57.99738835	57.99738835	21.03514015	21.03514015	30.21291262	30.21291262	17.18416508	17.18416508	25.10464591	25.10464591	277.1926945	13.9179041	440000	133.578858
00AN	E09000013	25	1	2009	198	202.8605821	21.78488293	21.78488293	41.06322476	41.06322476	3.999951556	3.999951556	7.502610468	7.502610468	44.60969517	44.60969517	65.35738453	65.35738453	26.10109354	26.10109354	37.14553624	37.14553624	20.9373338	20.9373338	31.48921391	31.48921391	276.3271871	15.7785179	420000	136.5030848
00AN	E09000013	26	2	2009	128	202.8605821	21.40535839	21.40535839	43.50033918	43.50033918	3.022021336	3.022021336	6.104449004	6.104449004	44.39275637	44.39275637	64.9101775	64.9101775	21.83971625	21.83971625	31.23769638	31.23769638	17.15275642	17.15275642	25.02848264	25.02848264	277.4150697	15.7785179	420000	136.5030848
00AN	E09000013	27	3	2009	137	202.8605821	41.97235715	41.97235715	70.06255316	70.06255316	3.138653528	3.138653528	6.195159678	6.195159678	37.79632763	37.79632763	65.73549388	65.73549388	25.43954115	25.43954115	36.56716254	36.56716254	17.17571059	17.17571059	26.90521434	26.90521434	280.3775084	15.7785179	420000	136.5030848
00AN	E09000013	28	4	2009	137	202.8605821	49.61556626	49.61556626	81.66009521	81.66009521	2.193583317	2.193583317	5.175081074	5.175081074	35.30053055	35.30053055	64.52415244	64.52415244	28.13316237	28.13316237	44.68989283	44.68989283	21.99947966	21.99947966	36.86541802	36.86541802	284.29573	15.7785179	420000	136.5030848
00AN	E09000013	29	5	2009	129	202.8605821	58.46100994	58.46100994	82.03526872	82.03526872	2.391471088	2.391471088	4.603886766	4.603886766	23.18030779	23.18030779	41.24170396	41.24170396	18.41976802	18.41976802	28.1787274	28.1787274	12.41307671	12.41307671	20.65116504	20.65116504	286.4206876	15.7785179	420000	136.5030848
00AN	E09000013	30	6	2009	122	202.8605821	55.42921308	55.42921308	86.01138407	86.01138407	2.198270999	2.198270999	5.428059411	5.428059411	28.62964523	28.62964523	51.27557831	51.27557831	18.20588749	18.20588749	27.62628527	27.62628527	13.69928267	13.69928267	22.01571376	22.01571376	289.0175167	15.7785179	420000	136.5030848
00AN	E09000013	31	7	2009	118	202.8605821	42.09631285	42.09631285	64.01011855	64.01011855	2.036854802	2.036854802	3.968139921	3.968139921	19.4136224	19.4136224	34.81323876	34.81323876	13.55059571	13.55059571	20.4387243	20.4387243	9.311884628	9.311884628	14.59705399	14.59705399	289.7190905	15.7785179	420000	136.5030848
00AN	E09000013	32	8	2009	111	202.8605821	34.26178678	34.26178678	60.94184912	60.94184912	2.917559002	2.917559002	4.994454649	4.994454649	24.35661134	24.35661134	48.52566904	48.52566904	15.44459251	15.44459251	25.65756281	25.65756281	10.56082216	10.56082216	19.00233601	19.00233601	291.1714208	15.7785179	420000	136.5030848
00AN	E09000013	33	9	2009	111	202.8605821	33.86828489	33.86828489	55.77991505	55.77991505	1.686466225	1.686466225	4.319534202	4.319534202	26.27889121	26.27889121	49.04897315	49.04897315	17.91922324	17.91922324	28.01960338	28.01960338	11.25714899	11.25714899	20.10376967	20.10376967	288.5571363	15.7785179	420000	136.5030848
00AN	E09000013	34	10	2009	181	202.8605821	20.47577074	20.47577074	45.09320164	45.09320164	2.698040201	2.698040201	5.696140674	5.696140674	37.02438808	37.02438808	60.22906537	60.22906537	22.43920848	22.43920848	33.63253163	33.63253163	14.93274061	14.93274061	25.03880968	25.03880968	285.3311528	15.7785179	420000	136.5030848
00AN	E09000013	35	11	2009	181	202.8605821	36.21747088	36.21747088	56.97138899	56.97138899	2.940603346	2.940603346	5.242248007	5.242248007	30.16300828	30.16300828	53.79235223	53.79235223	17.7985157	17.7985157	28.23459218	28.23459218	10.76627773	10.76627773	18.97598073	18.97598073	282.6469457	15.7785179	420000	136.5030848
00AN	E09000013	36	12	2009	199	202.8605821	24.22835089	24.22835089	43.44312133	43.44312133	2.699527151	2.699527151	6.304225791	6.304225791	42.68744671	42.68744671	65.598787	65.598787	18.38870053	18.38870053	27.97281936	27.97281936	13.08628571	13.08628571	20.90200277	20.90200277	277.1855224	15.7785179	420000	136.5030848
00AN	E09000013	37	1	2010	217	208.3489952	18.87446293	18.87446293	37.26087666	37.26087666	4.060625307	4.060625307	7.837280727	7.837280727	43.36615834	43.36615834	61.61577311	61.61577311	25.61849131	25.61849131	35.29845801	35.29845801	20.81467389	20.81467389	28.83226515	28.83226515	274.8382165	15.1244813	460000	140.1961892
00AN	E09000013	38	2	2010	147	208.3489952	27.3549033	27.3549033	51.31220804	51.31220804	2.345687261	2.345687261	6.385208973	6.385208973	43.15761091	43.15761091	68.62896402	68.62896402	21.5497457	21.5497457	32.41819729	32.41819729	15.76180995	15.76180995	26.17324124	26.17324124	276.8355006	15.1244813	460000	140.1961892
00AN	E09000013	39	3	2010	148	208.3489952	42.94759596	42.94759596	68.68219671	68.68219671	1.861798729	1.861798729	5.010376292	5.010376292	36.04556399	36.04556399	64.72523388	64.72523388	20.36224178	20.36224178	30.15305722	30.15305722	13.74129305	13.74129305	22.58463552	22.58463552	279.9741217	15.1244813	460000	140.1961892
00AN	E09000013	40	4	2010	149	208.3489952	52.00687275	52.00687275	82.53149147	82.53149147	2.581405964	2.581405964	6.587230824	6.587230824	34.2204964	34.2204964	59.14403013	59.14403013	24.41255929	24.41255929	39.38471727	39.38471727	16.79417206	16.79417206	30.989604	30.989604	283.5482325	15.1244813	460000	140.1961892
00AN	E09000013	41	5	2010	154	208.3489952	51.27888408	51.27888408	79.01751463	79.01751463	1.544527891	1.544527891	4.754953636	4.754953636	27.94387675	27.94387675	55.1296268	55.1296268	20.82047622	20.82047622	31.66469177	31.66469177	13.1810338	13.1810338	23.24284046	23.24284046	285.4405463	15.1244813	460000	140.1961892
00AN	E09000013	42	6	2010	130	208.3489952	52.50720696	52.50720696	87.28060252	87.28060252	1.730612041	1.730612041	5.178988544	5.178988544	28.52746084	28.52746084	52.45944049	52.45944049	21.75817024	21.75817024	33.81765626	33.81765626	14.69890879	14.69890879	24.85169293	24.85169293	290.3834354	15.1244813	460000	140.1961892
00AN	E09000013	43	7	2010	119	208.3489952	46.18840921	46.18840921	76.35034303	76.35034303	0.962344834	0.962344834	3.360564753	3.360564753	20.52210703	20.52210703	38.97204233	38.97204233	14.53199785	14.53199785	21.29763649	21.29763649	9.268715075	9.268715075	14.69778021	14.69778021	292.472372	15.1244813	460000	140.1961892
00AN	E09000013	44	8	2010	135	208.3489952	37.56356531	37.56356531	61.86094702	61.86094702	1.051275687	1.051275687	3.631176464	3.631176464	22.87547809	22.87547809	43.49401037	43.49401037	14.9198617	14.9198617	22.26385772	22.26385772	9.250193551	9.250193551	15.67667446	15.67667446	290.2575297	15.1244813	460000	140.1961892
00AN	E09000013	45	9	2010	169	208.3489952	33.5817177	33.5817177	61.36289056	61.36289056	1.932538851	1.932538851	5.075351453	5.075351453	32.61312427	32.61312427	55.20921745	55.20921745	17.87151586	17.87151586	27.50445509	27.50445509	11.84539672	11.84539672	20.58072316	20.58072316	288.0827002	15.1244813	460000	140.1961892
00AN	E09000013	46	10	2010	188	208.3489952	28.08548796	28.08548796	52.27590204	52.27590204	2.187169341	2.187169341	5.129045002	5.129045002	34.98761396	34.98761396	58.48963104	58.48963104	18.88288429	18.88288429	28.75033382	28.75033382	13.59522783	13.59522783	21.98896562	21.98896562	284.7633962	15.1244813	460000	140.1961892
00AN	E09000013	47	11	2010	166	208.3489952	21.77353985	21.77353985	41.4925889	41.4925889	2.248244204	2.248244204	5.241241356	5.241241356	43.36388256	43.36388256	67.56872025	67.56872025	20.79027457	20.79027457	35.37550351	35.37550351	16.57808418	16.57808418	29.24076557	29.24076557	279.7282448	15.1244813	460000	140.1961892
00AN	E09000013	48	12	2010	288	208.3489952	14.97067527	14.97067527	31.00465295	31.00465295	3.198855688	3.198855688	7.74349931	7.74349931	51.38545284	51.38545284	70.59377424	70.59377424	22.74395308	22.74395308	32.7896683	32.7896683	19.23777855	19.23777855	28.41867878	28.41867878	274.4517296	15.1244813	460000	140.1961892
00AN	E09000013	49	1	2011	197	208.9919303	27.36803672	27.36803672	49.47968	49.47968	2.225404914	2.225404914	5.019531112	5.019531112	41.28223781	41.28223781	61.32145968	61.32145968	19.06309162	19.06309162	27.65998188	27.65998188	14.3931847	14.3931847	21.78430963	21.78430963	278.229027	12.8777849	467000	140.6288145
00AN	E09000013	50	2	2011	153	208.9919303	32.2539915	32.2539915	50.7087011	50.7087011	2.027156754	2.027156754	4.164116229	4.164116229	36.73036144	36.73036144	57.01240124	57.01240124	24.69102047	24.69102047	35.18080708	35.18080708	19.28026664	19.28026664	28.16676048	28.16676048	280.423632	12.8777849	467000	140.6288145
00AN	E09000013	51	3	2011	184	208.9919303	33.88010177	33.88010177	60.32332574	60.32332574	2.797228151	2.797228151	6.450188068	6.450188068	42.59567838	42.59567838	67.00933112	67.00933112	36.18884957	36.18884957	52.99622117	52.99622117	29.91448766	29.91448766	45.00266746	45.00266746	280.9871451	12.8777849	467000	140.6288145
00AN	E09000013	52	4	2011	141	208.9919303	58.2157026	58.2157026	95.74380951	95.74380951	2.536814145	2.536814145	5.563316389	5.563316389	37.05580299	37.05580299	66.83898563	66.83898563	32.10674874	32.10674874	47.29480883	47.29480883	24.65965296	24.65965296	38.79029016	38.79029016	286.9421318	12.8777849	467000	140.6288145
00AN	E09000013	53	5	2011	128	208.9919303	63.34995931	63.34995931	85.10792012	85.10792012	1.842579834	1.842579834	3.760105375	3.760105375	21.98814108	21.98814108	38.7673306	38.7673306	19.52262607	19.52262607	28.07518713	28.07518713	11.6468095	11.6468095	17.61463633	17.61463633	287.2330214	12.8777849	467000	140.6288145
00AN	E09000013	54	6	2011	140	208.9919303	48.85252531	48.85252531	73.42700068	73.42700068	1.476980998	1.476980998	2.90906595	2.90906595	21.78261175	21.78261175	36.74148089	36.74148089	16.93725898	16.93725898	25.65402508	25.65402508	10.27378789	10.27378789	14.76122166	14.76122166	289.2336614	12.8777849	467000	140.6288145
00AN	E09000013	55	7	2011	132	208.9919303	52.08192849	52.08192849	79.09386026	79.09386026	1.756310548	1.756310548	3.755345594	3.755345594	21.73728095	21.73728095	38.95898613	38.95898613	17.03589673	17.03589673	25.76186688	25.76186688	11.30302302	11.30302302	18.69235469	18.69235469	290.1229906	12.8777849	467000	140.6288145
00AN	E09000013	56	8	2011	99	208.9919303	39.14370627	39.14370627	63.49557544	63.49557544	1.672191682	1.672191682	3.305464039	3.305464039	24.61143891	24.61143891	43.22597701	43.22597701	14.57317287	14.57317287	21.02860703	21.02860703	9.800423464	9.800423464	15.76029651	15.76029651	290.6053146	12.8777849	467000	140.6288145
00AN	E09000013	57	9	2011	138	208.9919303	36.30874073	36.30874073	62.38389155	62.38389155	1.45410485	1.45410485	3.303264105	3.303264105	28.51682851	28.51682851	48.05997747	48.05997747	19.95504746	19.95504746	28.83684301	28.83684301	13.38782254	13.38782254	20.4882549	20.4882549	289.8558822	12.8777849	467000	140.6288145
00AN	E09000013	58	10	2011	151	208.9919303	32.54012248	32.54012248	57.66929909	57.66929909	2.192849414	2.192849414	4.467441522	4.467441522	32.33188857	32.33188857	53.93518786	53.93518786	19.61047109	19.61047109	27.29137316	27.29137316	14.15417654	14.15417654	20.84685606	20.84685606	287.123403	12.8777849	467000	140.6288145
00AN	E09000013	59	11	2011	163	208.9919303	18.43566061	18.43566061	34.63819818	34.63819818	2.861565493	2.861565493	6.704662736	6.704662736	40.93771574	40.93771574	59.32032846	59.32032846	30.13544324	30.13544324	42.05069103	42.05069103	23.74365403	23.74365403	34.17400583	34.17400583	283.8580584	12.8777849	467000	140.6288145
00AN	E09000013	60	12	2011	202	208.9919303	34.99342847	34.99342847	56.14507146	56.14507146	2.450422499	2.450422499	4.476694011	4.476694011	32.98769996	32.98769996	52.9687935	52.9687935	15.06378804	15.06378804	21.21403365	21.21403365	9.644714357	9.644714357	14.46999107	14.46999107	279.8659025	12.8777849	467000	140.6288145
00AP	E09000014	1	1	2007	202	217.7595514	31.16097259	31.16097259	55.69908991	55.69908991	2.970061666	2.970061666	6.129553695	6.129553695	36.90075935	36.90075935	62.29110755	62.29110755	19.80522857	19.80522857	29.23701797	29.23701797	9.602623863	9.602623863	16.43595474	16.43595474	280.6131289	17.9196429	266000	146.528469
00AP	E09000014	2	2	2007	185	217.7595514	24.19481139	24.19481139	50.80990321	50.80990321	4.04166454	4.04166454	11.55858592	11.55858592	45.6010903	45.6010903	71.99261611	71.99261611	25.18173836	25.18173836	39.97276422	39.97276422	13.51778972	13.51778972	25.68884863	25.68884863	279.4153583	17.9196429	266000	146.528469
00AP	E09000014	3	3	2007	198	217.7595514	38.25789823	38.25789823	66.77816508	66.77816508	3.116251833	3.116251833	6.862191385	6.862191385	41.65037442	41.65037442	67.51960361	67.51960361	32.04812262	32.04812262	48.55968217	48.55968217	16.9991893	16.9991893	29.55757844	29.55757844	280.8162389	17.9196429	266000	146.528469
00AP	E09000014	4	4	2007	184	217.7595514	47.56601842	47.56601842	82.53676885	82.53676885	3.602584533	3.602584533	8.251246754	8.251246754	40.08010316	40.08010316	69.54698048	69.54698048	31.9365234	31.9365234	45.18854472	45.18854472	17.14033967	17.14033967	29.85002114	29.85002114	285.4478449	17.9196429	266000	146.528469
00AP	E09000014	5	5	2007	133	217.7595514	50.44310568	50.44310568	75.81170876	75.81170876	2.133090383	2.133090383	5.510951069	5.510951069	29.8102831	29.8102831	55.35028107	55.35028107	20.11786199	20.11786199	30.32877205	30.32877205	10.38873823	10.38873823	18.43726955	18.43726955	286.4191262	17.9196429	266000	146.528469
00AP	E09000014	6	6	2007	151	217.7595514	43.2661583	43.2661583	75.59364319	75.59364319	3.254093401	3.254093401	7.586455566	7.586455566	33.60028611	33.60028611	57.36231168	57.36231168	22.11881183	22.11881183	34.85974594	34.85974594	13.42802329	13.42802329	26.93422736	26.93422736	288.8568531	17.9196429	266000	146.528469
00AP	E09000014	7	7	2007	130	217.7595514	38.456653	38.456653	62.44971798	62.44971798	2.363195441	2.363195441	5.79995546	5.79995546	25.49010546	25.49010546	46.31940777	46.31940777	17.10395911	17.10395911	25.90875902	25.90875902	9.850376068	9.850376068	17.84707352	17.84707352	289.4713391	17.9196429	266000	146.528469
00AP	E09000014	8	8	2007	109	217.7595514	37.92396712	37.92396712	64.49933397	64.49933397	2.536924827	2.536924827	6.052234296	6.052234296	28.86119529	28.86119529	52.3953188	52.3953188	19.63638577	19.63638577	30.08223866	30.08223866	11.63849676	11.63849676	24.43246577	24.43246577	290.1458663	17.9196429	266000	146.528469
00AP	E09000014	9	9	2007	129	217.7595514	27.6359401	27.6359401	51.05299695	51.05299695	2.739719709	2.739719709	6.949944544	6.949944544	31.87541785	31.87541785	54.73262634	54.73262634	20.607345	20.607345	30.85324548	30.85324548	10.55885019	10.55885019	19.86919759	19.86919759	288.4173864	17.9196429	266000	146.528469
00AP	E09000014	10	10	2007	170	217.7595514	14.40132354	14.40132354	36.28261406	36.28261406	3.261433554	3.261433554	8.744858873	8.744858873	45.68256222	45.68256222	66.55447252	66.55447252	29.83332794	29.83332794	46.42432047	46.42432047	17.85399732	17.85399732	33.3330945	33.3330945	284.5257148	17.9196429	266000	146.528469
00AP	E09000014	11	11	2007	209	217.7595514	17.75477618	17.75477618	41.34929502	41.34929502	3.286123953	3.286123953	6.749928816	6.749928816	47.60409366	47.60409366	71.23600184	71.23600184	26.81206362	26.81206362	45.90554314	45.90554314	13.3971698	13.3971698	23.71667735	23.71667735	280.5257505	17.9196429	266000	146.528469
00AP	E09000014	12	12	2007	231	217.7595514	23.50548273	23.50548273	38.87525976	38.87525976	5.350057708	5.350057708	11.13559037	11.13559037	46.47607832	46.47607832	68.11442184	68.11442184	27.50611342	27.50611342	41.34167936	41.34167936	13.54364932	13.54364932	22.24075185	22.24075185	278.5085217	17.9196429	266000	146.528469
00AP	E09000014	13	1	2008	167	229.5007187	32.81215431	32.81215431	57.05713974	57.05713974	3.517490005	3.517490005	9.731927172	9.731927172	37.80518712	37.80518712	63.15616171	63.15616171	19.64235669	19.64235669	37.31375264	37.31375264	12.08811702	12.08811702	28.20400044	28.20400044	280.3793582	18.2350076	250000	154.4289962
00AP	E09000014	14	2	2008	185	229.5007187	24.09714905	24.09714905	46.30917416	46.30917416	7.37682794	7.37682794	19.20485972	19.20485972	52.17268269	52.17268269	76.07740744	76.07740744	30.86517058	30.86517058	45.78101967	45.78101967	16.16008804	16.16008804	28.81145139	28.81145139	278.7662387	18.2350076	250000	154.4289962
00AP	E09000014	15	3	2008	176	229.5007187	46.96149123	46.96149123	72.75511133	72.75511133	2.603765128	2.603765128	8.581936669	8.581936669	35.81002773	35.81002773	62.10787226	62.10787226	15.51406135	15.51406135	25.82924311	25.82924311	9.933889171	9.933889171	18.40322138	18.40322138	279.4956862	18.2350076	250000	154.4289962
00AP	E09000014	16	4	2008	157	229.5007187	49.75432439	49.75432439	78.11051674	78.11051674	2.556288551	2.556288551	7.128359441	7.128359441	37.31015047	37.31015047	64.40666008	64.40666008	21.04350648	21.04350648	31.8258763	31.8258763	12.57702979	12.57702979	23.26893069	23.26893069	282.0122306	18.2350076	250000	154.4289962
00AP	E09000014	17	5	2008	138	229.5007187	62.05805516	62.05805516	100.9378337	100.9378337	3.788311828	3.788311828	10.48869844	10.48869844	37.75135258	37.75135258	64.15818947	64.15818947	27.1807712	27.1807712	43.17637702	43.17637702	16.12121047	16.12121047	32.35713777	32.35713777	287.7956441	18.2350076	250000	154.4289962
00AP	E09000014	18	6	2008	128	229.5007187	49.95042338	49.95042338	78.71896528	78.71896528	2.598173865	2.598173865	6.79844873	6.79844873	26.87221326	26.87221326	53.92441037	53.92441037	18.12499554	18.12499554	29.17746207	29.17746207	12.79786467	12.79786467	24.52074966	24.52074966	288.9977548	18.2350076	250000	154.4289962
00AP	E09000014	19	7	2008	137	229.5007187	42.85934735	42.85934735	75.50575945	75.50575945	3.063894767	3.063894767	7.882468654	7.882468654	28.96384325	28.96384325	51.81876373	51.81876373	16.98314538	16.98314538	28.98820203	28.98820203	12.68661137	12.68661137	22.44690984	22.44690984	290.6848474	18.2350076	250000	154.4289962
00AP	E09000014	20	8	2008	111	229.5007187	34.47371688	34.47371688	57.82603456	57.82603456	2.727597894	2.727597894	6.524816513	6.524816513	26.34879737	26.34879737	48.89669049	48.89669049	16.07409157	16.07409157	25.20384881	25.20384881	12.19129676	12.19129676	20.26040096	20.26040096	290.2940862	18.2350076	250000	154.4289962
00AP	E09000014	21	9	2008	141	229.5007187	26.73741231	26.73741231	55.75581099	55.75581099	3.626042909	3.626042909	10.32209922	10.32209922	36.4423968	36.4423968	60.74863262	60.74863262	22.65920697	22.65920697	36.14539773	36.14539773	17.20214866	17.20214866	30.0386824	30.0386824	287.0551851	18.2350076	250000	154.4289962
00AP	E09000014	22	10	2008	148	229.5007187	22.37407551	22.37407551	48.08004312	48.08004312	3.069869467	3.069869467	8.242840517	8.242840517	37.7134984	37.7134984	60.47865898	60.47865898	18.11557808	18.11557808	29.4362617	29.4362617	13.51166479	13.51166479	28.77819203	28.77819203	283.647781	18.2350076	250000	154.4289962
00AP	E09000014	23	11	2008	176	229.5007187	21.25670327	21.25670327	39.84230558	39.84230558	3.421005862	3.421005862	7.990956533	7.990956533	38.58839136	38.58839136	56.40299454	56.40299454	18.389608	18.389608	27.52969135	27.52969135	14.50969223	14.50969223	23.76482865	23.76482865	280.886421	18.2350076	250000	154.4289962
00AP	E09000014	24	12	2008	290	229.5007187	16.02189461	16.02189461	31.99292546	31.99292546	4.476656389	4.476656389	9.404867587	9.404867587	42.43991332	42.43991332	58.98959141	58.98959141	21.11162002	21.11162002	29.95999862	29.95999862	17.56508775	17.56508775	25.64390887	25.64390887	277.2061696	18.2350076	250000	154.4289962
00AP	E09000014	25	1	2009	183	236.1543828	21.2753284	21.2753284	40.55723133	40.55723133	4.214959493	4.214959493	8.353970301	8.353970301	46.64743647	46.64743647	66.76370049	66.76370049	26.28180301	26.28180301	37.41488672	37.41488672	21.68561205	21.68561205	32.44521716	32.44521716	276.3313274	19.8815621	250000	158.9061877
00AP	E09000014	26	2	2009	153	236.1543828	19.3595795	19.3595795	39.98126437	39.98126437	3.093897883	3.093897883	6.757303532	6.757303532	48.26334787	48.26334787	67.69788476	67.69788476	22.23168811	22.23168811	31.54051971	31.54051971	18.4477325	18.4477325	26.87017952	26.87017952	277.4151742	19.8815621	250000	158.9061877
00AP	E09000014	27	3	2009	170	236.1543828	39.43321549	39.43321549	66.80607064	66.80607064	3.23038333	3.23038333	6.523121134	6.523121134	40.81505665	40.81505665	67.27538669	67.27538669	25.85322834	25.85322834	37.24735488	37.24735488	18.6210544	18.6210544	29.00555611	29.00555611	280.3791912	19.8815621	250000	158.9061877
00AP	E09000014	28	4	2009	142	236.1543828	46.69714505	46.69714505	77.5811835	77.5811835	2.250777953	2.250777953	5.412972414	5.412972414	38.08489839	38.08489839	64.53379339	64.53379339	28.99853824	28.99853824	45.63667806	45.63667806	23.80214365	23.80214365	38.88975732	38.88975732	284.3012932	19.8815621	250000	158.9061877
00AP	E09000014	29	5	2009	164	236.1543828	55.87495365	55.87495365	79.4609866	79.4609866	2.281100247	2.281100247	4.626055095	4.626055095	25.18021572	25.18021572	43.20607758	43.20607758	18.96072167	18.96072167	29.23104114	29.23104114	13.54904577	13.54904577	22.00159947	22.00159947	286.4308281	19.8815621	250000	158.9061877
00AP	E09000014	30	6	2009	143	236.1543828	52.59091133	52.59091133	82.18379962	82.18379962	2.501792128	2.501792128	6.625117852	6.625117852	30.83468038	30.83468038	52.56002579	52.56002579	18.7921301	18.7921301	28.19442161	28.19442161	15.13151462	15.13151462	23.91076546	23.91076546	288.9742339	19.8815621	250000	158.9061877
00AP	E09000014	31	7	2009	137	236.1543828	40.11520323	40.11520323	61.46192784	61.46192784	2.234744461	2.234744461	4.266202911	4.266202911	21.0841872	21.0841872	37.01484453	37.01484453	13.95102187	13.95102187	20.75028278	20.75028278	10.74684618	10.74684618	16.03866199	16.03866199	289.7697027	19.8815621	250000	158.9061877
00AP	E09000014	32	8	2009	95	236.1543828	33.47965242	33.47965242	60.73871336	60.73871336	2.494240763	2.494240763	4.446690329	4.446690329	24.98098206	24.98098206	48.67893557	48.67893557	16.07034195	16.07034195	26.19586729	26.19586729	12.26556613	12.26556613	20.35239635	20.35239635	291.2478313	19.8815621	250000	158.9061877
00AP	E09000014	33	9	2009	133	236.1543828	31.46993732	31.46993732	52.75266552	52.75266552	1.549045491	1.549045491	3.964882135	3.964882135	29.272064	29.272064	51.1481891	51.1481891	19.22295285	19.22295285	29.99284544	29.99284544	13.25431111	13.25431111	22.5223107	22.5223107	288.5966947	19.8815621	250000	158.9061877
00AP	E09000014	34	10	2009	174	236.1543828	19.04465109	19.04465109	43.07082578	43.07082578	2.62555167	2.62555167	5.548387443	5.548387443	39.00102515	39.00102515	61.86225313	61.86225313	23.12059044	23.12059044	34.43913429	34.43913429	16.51878437	16.51878437	26.6632053	26.6632053	285.3400563	19.8815621	250000	158.9061877
00AP	E09000014	35	11	2009	203	236.1543828	34.49431364	34.49431364	56.02096643	56.02096643	2.664121515	2.664121515	4.758727241	4.758727241	31.73486676	31.73486676	55.33000476	55.33000476	18.09888816	18.09888816	28.49833406	28.49833406	12.23964417	12.23964417	20.77628002	20.77628002	282.6881067	19.8815621	250000	158.9061877
00AP	E09000014	36	12	2009	260	236.1543828	22.50339152	22.50339152	41.88286069	41.88286069	2.644528657	2.644528657	6.364084301	6.364084301	43.0900569	43.0900569	64.39401159	64.39401159	18.60904218	18.60904218	27.91685397	27.91685397	14.11122137	14.11122137	21.86395999	21.86395999	277.2137404	19.8815621	250000	158.9061877
00AP	E09000014	37	1	2010	187	242.4453986	17.91253347	17.91253347	36.11406059	36.11406059	4.214227221	4.214227221	7.960480598	7.960480598	47.68981518	47.68981518	65.8824896	65.8824896	25.97689159	25.97689159	35.66816059	35.66816059	22.19196991	22.19196991	30.67642304	30.67642304	274.8803905	19.5439949	290000	163.1393564
00AP	E09000014	38	2	2010	158	242.4453986	26.64328326	26.64328326	50.19481339	50.19481339	2.584486528	2.584486528	6.260021474	6.260021474	43.87436342	43.87436342	68.81895787	68.81895787	21.79313285	21.79313285	32.81814405	32.81814405	17.18996936	17.18996936	27.99600669	27.99600669	276.8110776	19.5439949	290000	163.1393564
00AP	E09000014	39	3	2010	160	242.4453986	41.74764337	41.74764337	66.92120583	66.92120583	2.145994541	2.145994541	5.242112156	5.242112156	37.499899	37.499899	64.92405541	64.92405541	20.87036329	20.87036329	30.78026587	30.78026587	14.93037684	14.93037684	23.92788724	23.92788724	279.9941638	19.5439949	290000	163.1393564
00AP	E09000014	40	4	2010	138	242.4453986	49.98817072	49.98817072	79.26373151	79.26373151	3.233766862	3.233766862	7.848517263	7.848517263	36.50030484	36.50030484	60.55884361	60.55884361	24.96092826	24.96092826	39.98872004	39.98872004	17.87652023	17.87652023	32.02765401	32.02765401	283.4956914	19.5439949	290000	163.1393564
00AP	E09000014	41	5	2010	180	242.4453986	49.19492793	49.19492793	75.33122906	75.33122906	2.404176576	2.404176576	6.548528614	6.548528614	30.44715065	30.44715065	57.01110163	57.01110163	21.08445227	21.08445227	31.72987858	31.72987858	14.58753296	14.58753296	24.85158007	24.85158007	285.3583496	19.5439949	290000	163.1393564
00AP	E09000014	42	6	2010	139	242.4453986	50.07726439	50.07726439	83.32435951	83.32435951	2.399756074	2.399756074	6.40405277	6.40405277	30.1146648	30.1146648	52.73101482	52.73101482	22.28350446	22.28350446	34.36959515	34.36959515	16.47488026	16.47488026	26.43844522	26.43844522	290.3053285	19.5439949	290000	163.1393564
00AP	E09000014	43	7	2010	138	242.4453986	44.32649448	44.32649448	74.01075265	74.01075265	1.436784482	1.436784482	3.789041058	3.789041058	22.21163767	22.21163767	40.72529842	40.72529842	15.12080337	15.12080337	22.02650996	22.02650996	10.01957592	10.01957592	15.44705133	15.44705133	292.5685603	19.5439949	290000	163.1393564
00AP	E09000014	44	8	2010	109	242.4453986	35.60783212	35.60783212	58.79272362	58.79272362	1.550931102	1.550931102	4.079344684	4.079344684	24.2740145	24.2740145	45.10940047	45.10940047	15.51518087	15.51518087	22.8757838	22.8757838	9.818417834	9.818417834	16.36279349	16.36279349	290.287801	19.5439949	290000	163.1393564
00AP	E09000014	45	9	2010	170	242.4453986	32.50913238	32.50913238	59.01973785	59.01973785	2.154896511	2.154896511	5.223256167	5.223256167	33.71357795	33.71357795	55.7467062	55.7467062	18.72135909	18.72135909	28.40883589	28.40883589	12.57998969	12.57998969	21.56595112	21.56595112	288.0903368	19.5439949	290000	163.1393564
00AP	E09000014	46	10	2010	185	242.4453986	27.65265728	27.65265728	51.15476036	51.15476036	2.55781149	2.55781149	5.292786391	5.292786391	36.0018994	36.0018994	59.64278744	59.64278744	19.57117493	19.57117493	29.31537179	29.31537179	14.04195246	14.04195246	22.68970486	22.68970486	284.7638532	19.5439949	290000	163.1393564
00AP	E09000014	47	11	2010	210	242.4453986	22.33310347	22.33310347	42.52163569	42.52163569	2.519216001	2.519216001	5.492929586	5.492929586	43.90403441	43.90403441	67.03612823	67.03612823	21.47518335	21.47518335	35.38097525	35.38097525	17.49191854	17.49191854	30.64730167	30.64730167	279.7260239	19.5439949	290000	163.1393564
00AP	E09000014	48	12	2010	284	242.4453986	16.43576244	16.43576244	31.66354184	31.66354184	3.314907292	3.314907292	7.736186458	7.736186458	52.18185742	52.18185742	71.69180433	71.69180433	23.1360254	23.1360254	32.41370779	32.41370779	19.58228432	19.58228432	28.54416512	28.54416512	274.4541195	19.5439949	290000	163.1393564
00AP	E09000014	49	1	2011	239	243.2147631	27.57394529	27.57394529	49.01997176	49.01997176	2.542996429	2.542996429	5.284884499	5.284884499	42.18950759	42.18950759	61.80345461	61.80345461	19.71138349	19.71138349	28.02166265	28.02166265	14.52477355	14.52477355	22.06497423	22.06497423	278.2232858	16.8300736	302500	163.6570549
00AP	E09000014	50	2	2011	157	243.2147631	32.00413933	32.00413933	50.1736239	50.1736239	2.513324337	2.513324337	4.670248513	4.670248513	37.07063596	37.07063596	56.69617987	56.69617987	25.77004314	25.77004314	35.99466617	35.99466617	20.08915412	20.08915412	29.04165598	29.04165598	280.415476	16.8300736	302500	163.6570549
00AP	E09000014	51	3	2011	190	243.2147631	33.2033847	33.2033847	58.63520025	58.63520025	3.319097894	3.319097894	7.136103246	7.136103246	43.08446057	43.08446057	66.47069248	66.47069248	36.92622756	36.92622756	53.47187227	53.47187227	30.05890718	30.05890718	45.06219984	45.06219984	280.9020359	16.8300736	302500	163.6570549
00AP	E09000014	52	4	2011	176	243.2147631	55.74998923	55.74998923	93.0928744	93.0928744	2.734133107	2.734133107	5.895642908	5.895642908	37.99818878	37.99818878	67.29014587	67.29014587	33.019724	33.019724	48.02121105	48.02121105	26.48658288	26.48658288	41.01735156	41.01735156	286.9022952	16.8300736	302500	163.6570549
00AP	E09000014	53	5	2011	144	243.2147631	61.17600775	61.17600775	82.23049705	82.23049705	2.16903016	2.16903016	4.058213488	4.058213488	22.40334061	22.40334061	38.28349636	38.28349636	20.24383076	20.24383076	29.95581209	29.95581209	12.10727439	12.10727439	18.06103974	18.06103974	287.2705989	16.8300736	302500	163.6570549
00AP	E09000014	54	6	2011	147	243.2147631	47.08093225	47.08093225	70.21172587	70.21172587	1.720095312	1.720095312	3.268283534	3.268283534	21.7313927	21.7313927	37.15669982	37.15669982	17.51425853	17.51425853	26.84631993	26.84631993	10.68920778	10.68920778	15.36061093	15.36061093	289.2681916	16.8300736	302500	163.6570549
00AP	E09000014	55	7	2011	122	243.2147631	49.86706494	49.86706494	75.02166354	75.02166354	1.858834943	1.858834943	3.727021127	3.727021127	21.47753298	21.47753298	38.09499778	38.09499778	16.67408885	16.67408885	25.20257325	25.20257325	11.59808129	11.59808129	18.90455501	18.90455501	290.0932624	16.8300736	302500	163.6570549
00AP	E09000014	56	8	2011	109	243.2147631	37.72814555	37.72814555	61.31548802	61.31548802	1.416519259	1.416519259	3.068954631	3.068954631	24.88596446	24.88596446	43.18674875	43.18674875	14.4925096	14.4925096	21.02755017	21.02755017	10.38634163	10.38634163	15.92823407	15.92823407	290.621821	16.8300736	302500	163.6570549
00AP	E09000014	57	9	2011	149	243.2147631	36.11773945	36.11773945	61.49182021	61.49182021	1.756587264	1.756587264	3.485144158	3.485144158	28.32207847	28.32207847	47.56196225	47.56196225	19.64831168	19.64831168	28.31302557	28.31302557	13.15736228	13.15736228	20.68203201	20.68203201	289.8856725	16.8300736	302500	163.6570549
00AP	E09000014	58	10	2011	150	243.2147631	32.41912785	32.41912785	56.93600452	56.93600452	2.086041815	2.086041815	4.331234697	4.331234697	32.73030039	32.73030039	53.07657642	53.07657642	19.36092732	19.36092732	26.72796468	26.72796468	14.28153673	14.28153673	20.90206069	20.90206069	287.1201813	16.8300736	302500	163.6570549
00AP	E09000014	59	11	2011	181	243.2147631	18.61864352	18.61864352	34.50124113	34.50124113	3.191942511	3.191942511	7.430751904	7.430751904	39.02376019	39.02376019	56.74571908	56.74571908	29.70955693	29.70955693	41.42091719	41.42091719	23.68038308	23.68038308	34.58065774	34.58065774	283.8322368	16.8300736	302500	163.6570549
00AP	E09000014	60	12	2011	277	243.2147631	34.64724765	34.64724765	55.22313376	55.22313376	2.416741999	2.416741999	4.479402842	4.479402842	32.91313693	32.91313693	51.72062615	51.72062615	14.70116959	14.70116959	20.69881215	20.69881215	9.174767257	9.174767257	13.89872171	13.89872171	279.8722985	16.8300736	302500	163.6570549
00AQ	E09000015	1	1	2007	196	227.5586018	41.42043187	41.42043187	61.78632195	61.78632195	2.275959829	2.275959829	5.670884119	5.670884119	25.46102751	25.46102751	46.10534736	46.10534736	16.93178328	16.93178328	24.92045799	24.92045799	8.283352409	8.283352409	14.42503745	14.42503745	280.3294732	10.5572692	280000	153.122163
00AQ	E09000015	2	2	2007	172	227.5586018	29.94695463	29.94695463	55.1680244	55.1680244	3.101629379	3.101629379	10.07252456	10.07252456	36.45855593	36.45855593	63.73520265	63.73520265	20.99942364	20.99942364	33.86637551	33.86637551	11.91451147	11.91451147	24.09983512	24.09983512	279.143748	10.5572692	280000	153.122163
00AQ	E09000015	3	3	2007	175	227.5586018	48.22143454	48.22143454	75.51322851	75.51322851	2.075168441	2.075168441	5.593735803	5.593735803	30.0159654	30.0159654	56.66086597	56.66086597	29.40906649	29.40906649	45.05236776	45.05236776	15.1122715	15.1122715	26.51105284	26.51105284	280.5986616	10.5572692	280000	153.122163
00AQ	E09000015	4	4	2007	148	227.5586018	57.5339554	57.5339554	93.68498052	93.68498052	2.238647204	2.238647204	6.696721633	6.696721633	29.08510035	29.08510035	58.59471375	58.59471375	28.71219488	28.71219488	41.87639008	41.87639008	14.84289687	14.84289687	26.21050666	26.21050666	285.5323272	10.5572692	280000	153.122163
00AQ	E09000015	5	5	2007	131	227.5586018	57.23435109	57.23435109	82.05209498	82.05209498	1.372456281	1.372456281	4.345916106	4.345916106	21.31117181	21.31117181	45.39519464	45.39519464	17.48357562	17.48357562	26.47309149	26.47309149	9.120673558	9.120673558	17.24718786	17.24718786	286.2232108	10.5572692	280000	153.122163
00AQ	E09000015	6	6	2007	142	227.5586018	49.59679358	49.59679358	81.7256416	81.7256416	2.246982388	2.246982388	7.359776735	7.359776735	24.90840981	24.90840981	50.00055469	50.00055469	19.95926983	19.95926983	31.61342536	31.61342536	12.24260738	12.24260738	24.63861084	24.63861084	288.7232172	10.5572692	280000	153.122163
00AQ	E09000015	7	7	2007	139	227.5586018	44.44802207	44.44802207	67.85086355	67.85086355	1.718479918	1.718479918	5.24798341	5.24798341	18.02766573	18.02766573	37.30003428	37.30003428	15.80045313	15.80045313	24.28054311	24.28054311	9.12632546	9.12632546	17.68150471	17.68150471	289.173374	10.5572692	280000	153.122163
00AQ	E09000015	8	8	2007	108	227.5586018	45.1094937	45.1094937	71.65249732	71.65249732	2.057658455	2.057658455	5.310391914	5.310391914	20.8200421	20.8200421	40.89935278	40.89935278	17.8668445	17.8668445	27.8942525	27.8942525	10.3066794	10.3066794	21.31336446	21.31336446	289.9527914	10.5572692	280000	153.122163
00AQ	E09000015	9	9	2007	109	227.5586018	35.92275785	35.92275785	59.12218933	59.12218933	1.896427394	1.896427394	6.002847071	6.002847071	22.38372318	22.38372318	42.71382319	42.71382319	18.80157307	18.80157307	29.69485683	29.69485683	8.769942616	8.769942616	17.6413813	17.6413813	288.2805963	10.5572692	280000	153.122163
00AQ	E09000015	10	10	2007	128	227.5586018	21.01231975	21.01231975	44.92624867	44.92624867	2.60191752	2.60191752	8.102415835	8.102415835	38.82379451	38.82379451	60.81279693	60.81279693	26.71104846	26.71104846	40.58862286	40.58862286	14.61897569	14.61897569	27.2464376	27.2464376	284.3639939	10.5572692	280000	153.122163
00AQ	E09000015	11	11	2007	137	227.5586018	26.3232926	26.3232926	48.87559759	48.87559759	3.161068699	3.161068699	6.70127492	6.70127492	39.06883032	39.06883032	64.44986242	64.44986242	24.39463307	24.39463307	41.55182025	41.55182025	11.35944773	11.35944773	20.60719846	20.60719846	280.2997115	10.5572692	280000	153.122163
00AQ	E09000015	12	12	2007	186	227.5586018	28.48440534	28.48440534	41.93256313	41.93256313	4.750612296	4.750612296	10.08336149	10.08336149	41.40839853	41.40839853	62.74485902	62.74485902	26.28449157	26.28449157	39.41018867	39.41018867	12.58536475	12.58536475	21.75403681	21.75403681	278.2493177	10.5572692	280000	153.122163
00AQ	E09000015	13	1	2008	184	240.416473	40.02213404	40.02213404	61.61701941	61.61701941	3.491370195	3.491370195	9.591804839	9.591804839	29.3228312	29.3228312	51.5244807	51.5244807	18.2258227	18.2258227	34.83371938	34.83371938	11.04808899	11.04808899	26.20461349	26.20461349	280.0939826	11.0958122	274940	161.7741104
00AQ	E09000015	14	2	2008	145	240.416473	30.15074743	30.15074743	52.15861807	52.15861807	6.012975713	6.012975713	16.42769838	16.42769838	45.83913432	45.83913432	68.37239338	68.37239338	29.01612842	29.01612842	42.53494868	42.53494868	14.37466077	14.37466077	25.99790593	25.99790593	278.483875	11.0958122	274940	161.7741104
00AQ	E09000015	15	3	2008	159	240.416473	58.00020312	58.00020312	80.73197592	80.73197592	2.62996109	2.62996109	8.959651993	8.959651993	24.89162549	24.89162549	47.51532355	47.51532355	14.36240538	14.36240538	24.04765255	24.04765255	8.662093523	8.662093523	16.44046393	16.44046393	279.2486034	11.0958122	274940	161.7741104
00AQ	E09000015	16	4	2008	149	240.416473	59.52813377	59.52813377	87.04033966	87.04033966	2.069157885	2.069157885	5.85802749	5.85802749	26.31879079	26.31879079	50.13032742	50.13032742	19.37591801	19.37591801	29.24056352	29.24056352	11.15772876	11.15772876	20.8204175	20.8204175	281.7882162	11.0958122	274940	161.7741104
00AQ	E09000015	17	5	2008	119	240.416473	72.83332226	72.83332226	109.9054098	109.9054098	2.616984274	2.616984274	7.577675431	7.577675431	28.17510419	28.17510419	50.66163931	50.66163931	24.94122596	24.94122596	40.04637869	40.04637869	13.82321517	13.82321517	28.7675024	28.7675024	287.7291038	11.0958122	274940	161.7741104
00AQ	E09000015	18	6	2008	121	240.416473	60.59573882	60.59573882	89.34899292	89.34899292	2.300033755	2.300033755	5.748999608	5.748999608	16.42718937	16.42718937	35.41509406	35.41509406	16.73504703	16.73504703	27.83216915	27.83216915	11.19193885	11.19193885	22.14546375	22.14546375	288.7863881	11.0958122	274940	161.7741104
00AQ	E09000015	19	7	2008	131	240.416473	51.76518062	51.76518062	83.17072653	83.17072653	2.695676143	2.695676143	6.463713138	6.463713138	18.8857944	18.8857944	37.59902136	37.59902136	15.48916443	15.48916443	26.56724481	26.56724481	11.24479023	11.24479023	20.419323	20.419323	290.4622279	11.0958122	274940	161.7741104
00AQ	E09000015	20	8	2008	115	240.416473	41.43693247	41.43693247	66.11105654	66.11105654	2.55537514	2.55537514	6.426976865	6.426976865	17.81413645	17.81413645	37.42590566	37.42590566	14.34912701	14.34912701	22.38696446	22.38696446	10.66972779	10.66972779	17.46729539	17.46729539	290.0713951	11.0958122	274940	161.7741104
00AQ	E09000015	21	9	2008	129	240.416473	34.34061712	34.34061712	63.34970156	63.34970156	2.413400372	2.413400372	7.058208048	7.058208048	27.54331993	27.54331993	50.25304864	50.25304864	20.01819746	20.01819746	32.75889848	32.75889848	14.64313686	14.64313686	25.99225655	25.99225655	286.9062989	11.0958122	274940	161.7741104
00AQ	E09000015	22	10	2008	156	240.416473	29.77139059	29.77139059	54.67551274	54.67551274	3.197906887	3.197906887	7.819898105	7.819898105	28.89810575	28.89810575	51.1251444	51.1251444	15.38335291	15.38335291	24.8902606	24.8902606	11.11891861	11.11891861	22.87424077	22.87424077	283.3388588	11.0958122	274940	161.7741104
00AQ	E09000015	23	11	2008	191	240.416473	29.4771344	29.4771344	47.37069925	47.37069925	2.482328771	2.482328771	5.850401604	5.850401604	29.01093152	29.01093152	46.48474623	46.48474623	16.59333939	16.59333939	25.34560347	25.34560347	12.40705188	12.40705188	20.09022118	20.09022118	280.5852176	11.0958122	274940	161.7741104
00AQ	E09000015	24	12	2008	263	240.416473	21.48072848	21.48072848	37.80072504	37.80072504	3.669234806	3.669234806	8.512137182	8.512137182	35.31146816	35.31146816	52.05220755	52.05220755	20.13451701	20.13451701	29.04870295	29.04870295	15.72402856	15.72402856	23.33362496	23.33362496	277.0579401	11.0958122	274940	161.7741104
00AQ	E09000015	25	1	2009	189	246.9998617	25.7249337	25.7249337	44.28463887	44.28463887	3.519181325	3.519181325	6.934744681	6.934744681	40.33597053	40.33597053	60.12064786	60.12064786	24.41587526	24.41587526	34.48876861	34.48876861	19.08540161	19.08540161	29.04313589	29.04313589	276.1112253	11.7975207	250000	166.2040142
00AQ	E09000015	26	2	2009	160	246.9998617	28.51356416	28.51356416	49.62060002	49.62060002	2.568598572	2.568598572	5.637237889	5.637237889	37.43216018	37.43216018	58.12016882	58.12016882	20.29006579	20.29006579	29.56653656	29.56653656	15.26948614	15.26948614	23.03388313	23.03388313	277.1966265	11.7975207	250000	166.2040142
00AQ	E09000015	27	3	2009	165	246.9998617	48.7985423	48.7985423	75.94272244	75.94272244	2.458675409	2.458675409	5.564923617	5.564923617	30.86845987	30.86845987	56.75587654	56.75587654	23.64454496	23.64454496	34.4335114	34.4335114	15.89135827	15.89135827	24.83545526	24.83545526	280.2046866	11.7975207	250000	166.2040142
00AQ	E09000015	28	4	2009	172	246.9998617	55.57693575	55.57693575	87.03400625	87.03400625	1.932147593	1.932147593	4.748219736	4.748219736	29.12554881	29.12554881	56.86917934	56.86917934	26.70058249	26.70058249	42.80216287	42.80216287	20.77897621	20.77897621	35.94450496	35.94450496	284.1498867	11.7975207	250000	166.2040142
00AQ	E09000015	29	5	2009	165	246.9998617	64.63467379	64.63467379	87.91627342	87.91627342	1.900108106	1.900108106	3.903674306	3.903674306	16.70912135	16.70912135	31.02471167	31.02471167	17.02623686	17.02623686	26.30040406	26.30040406	11.19046678	11.19046678	19.32069871	19.32069871	286.2662582	11.7975207	250000	166.2040142
00AQ	E09000015	30	6	2009	128	246.9998617	62.81482568	62.81482568	92.88104006	92.88104006	1.762134634	1.762134634	4.568321625	4.568321625	20.94150923	20.94150923	39.20641886	39.20641886	17.04678782	17.04678782	26.06871039	26.06871039	12.62974105	12.62974105	20.82263479	20.82263479	288.9290419	11.7975207	250000	166.2040142
00AQ	E09000015	31	7	2009	123	246.9998617	46.81766489	46.81766489	70.17411189	70.17411189	1.784398926	1.784398926	3.545257622	3.545257622	13.99578138	13.99578138	26.48637544	26.48637544	12.68582321	12.68582321	19.0272617	19.0272617	8.356674705	8.356674705	13.36522312	13.36522312	289.5519577	11.7975207	250000	166.2040142
00AQ	E09000015	32	8	2009	119	246.9998617	38.7256829	38.7256829	65.82838932	65.82838932	2.647055775	2.647055775	4.828762535	4.828762535	17.83730276	17.83730276	35.45434441	35.45434441	14.35918241	14.35918241	22.6973924	22.6973924	9.436094787	9.436094787	16.32241775	16.32241775	290.9504091	11.7975207	250000	166.2040142
00AQ	E09000015	33	9	2009	156	246.9998617	41.31274706	41.31274706	60.56128044	60.56128044	1.351013726	1.351013726	3.5616563	3.5616563	17.45944159	17.45944159	33.92295701	33.92295701	15.73476796	15.73476796	24.43684009	24.43684009	9.301883368	9.301883368	16.68443015	16.68443015	288.3521193	11.7975207	250000	166.2040142
00AQ	E09000015	34	10	2009	214	246.9998617	25.49880023	25.49880023	50.02171541	50.02171541	2.272805982	2.272805982	5.475585857	5.475585857	31.32334967	31.32334967	52.68891944	52.68891944	20.41751122	20.41751122	30.64803431	30.64803431	12.82258149	12.82258149	23.39288884	23.39288884	285.1192473	11.7975207	250000	166.2040142
00AQ	E09000015	35	11	2009	206	246.9998617	39.91293713	39.91293713	58.66476361	58.66476361	2.716662286	2.716662286	4.857559148	4.857559148	24.27572834	24.27572834	45.75866035	45.75866035	16.64363395	16.64363395	26.87830048	26.87830048	9.618916811	9.618916811	17.79117284	17.79117284	282.3052348	11.7975207	250000	166.2040142
00AQ	E09000015	36	12	2009	282	246.9998617	28.28013033	28.28013033	46.3371115	46.3371115	2.293337664	2.293337664	5.686451112	5.686451112	36.3417006	36.3417006	57.12760439	57.12760439	17.45971743	17.45971743	26.21187278	26.21187278	11.78705861	11.78705861	18.95333712	18.95333712	276.9653927	11.7975207	250000	166.2040142
00AQ	E09000015	37	1	2010	212	255.3770441	24.03389079	24.03389079	42.27084575	42.27084575	3.727856659	3.727856659	7.520727954	7.520727954	36.33166255	36.33166255	52.52379374	52.52379374	23.92786135	23.92786135	32.64119407	32.64119407	18.79957747	18.79957747	26.21422151	26.21422151	274.6621482	11.2141883	290000	171.8409458
00AQ	E09000015	38	2	2010	175	255.3770441	32.9323451	32.9323451	54.49185732	54.49185732	2.147079614	2.147079614	5.793266986	5.793266986	35.56364808	35.56364808	60.22764792	60.22764792	20.2091659	20.2091659	30.32887472	30.32887472	14.45201182	14.45201182	24.01034052	24.01034052	276.5882046	11.2141883	290000	171.8409458
00AQ	E09000015	39	3	2010	204	255.3770441	49.63903407	49.63903407	72.62748497	72.62748497	1.580523356	1.580523356	4.074523007	4.074523007	27.66560383	27.66560383	52.1056286	52.1056286	18.73774015	18.73774015	27.54806869	27.54806869	12.36477656	12.36477656	20.14123715	20.14123715	279.6077032	11.2141883	290000	171.8409458
00AQ	E09000015	40	4	2010	171	255.3770441	58.20968225	58.20968225	87.74663086	87.74663086	2.332780292	2.332780292	5.616413228	5.616413228	27.23629394	27.23629394	49.1586434	49.1586434	22.5038059	22.5038059	36.2394558	36.2394558	15.13142262	15.13142262	27.39939442	27.39939442	283.1025736	11.2141883	290000	171.8409458
00AQ	E09000015	41	5	2010	154	255.3770441	57.73636056	57.73636056	84.54074884	84.54074884	1.306834194	1.306834194	3.730312246	3.730312246	19.99260117	19.99260117	41.62328536	41.62328536	18.74331581	18.74331581	27.65444251	27.65444251	11.27770595	11.27770595	19.61642416	19.61642416	285.0251528	11.2141883	290000	171.8409458
00AQ	E09000015	42	6	2010	138	255.3770441	58.33051426	58.33051426	91.70072581	91.70072581	1.514858764	1.514858764	4.215961401	4.215961401	21.5008116	21.5008116	42.24993038	42.24993038	20.31137963	20.31137963	31.29849326	31.29849326	13.16892476	13.16892476	22.29071972	22.29071972	289.8261674	11.2141883	290000	171.8409458
00AQ	E09000015	43	7	2010	129	255.3770441	49.67198509	49.67198509	79.62433895	79.62433895	1.086714989	1.086714989	3.54588465	3.54588465	15.30557611	15.30557611	29.60280886	29.60280886	13.52921429	13.52921429	19.71589781	19.71589781	8.538144423	8.538144423	13.65720466	13.65720466	291.9168032	11.2141883	290000	171.8409458
00AQ	E09000015	44	8	2010	154	255.3770441	41.81155351	41.81155351	65.31006512	65.31006512	0.925224056	0.925224056	3.030710149	3.030710149	16.68139393	16.68139393	34.44850454	34.44850454	13.73723999	13.73723999	21.02206596	21.02206596	8.169544097	8.169544097	14.94229286	14.94229286	289.7639287	11.2141883	290000	171.8409458
00AQ	E09000015	45	9	2010	150	255.3770441	38.87441559	38.87441559	65.33863513	65.33863513	1.664904842	1.664904842	4.553049703	4.553049703	25.0298004	25.0298004	45.7764274	45.7764274	16.13369443	16.13369443	24.69742889	24.69742889	10.3184549	10.3184549	17.88469356	17.88469356	287.6410069	11.2141883	290000	171.8409458
00AQ	E09000015	46	10	2010	161	255.3770441	33.36615366	33.36615366	55.71731395	55.71731395	2.078604094	2.078604094	5.127297651	5.127297651	27.3969529	27.3969529	46.69926225	46.69926225	17.65396654	17.65396654	26.40035583	26.40035583	12.31505768	12.31505768	20.03240324	20.03240324	284.318936	11.2141883	290000	171.8409458
00AQ	E09000015	47	11	2010	202	255.3770441	26.09550765	26.09550765	44.44401434	44.44401434	2.25982868	2.25982868	5.306143252	5.306143252	36.43434725	36.43434725	59.33162721	59.33162721	19.58729184	19.58729184	32.47740466	32.47740466	15.01013762	15.01013762	26.38916515	26.38916515	279.3243078	11.2141883	290000	171.8409458
00AQ	E09000015	48	12	2010	314	255.3770441	19.80468526	19.80468526	35.78214667	35.78214667	3.036270252	3.036270252	7.772362524	7.772362524	44.04712797	44.04712797	61.94412065	61.94412065	21.85098437	21.85098437	31.7429748	31.7429748	17.38053771	17.38053771	25.62568452	25.62568452	274.0819363	11.2141883	290000	171.8409458
00AQ	E09000015	49	1	2011	223	258.0818495	32.04871198	32.04871198	52.6785589	52.6785589	2.328448526	2.328448526	5.336849966	5.336849966	35.0560094	35.0560094	53.65725173	53.65725173	18.50021515	18.50021515	26.71423764	26.71423764	13.48377307	13.48377307	19.9258066	19.9258066	277.7885363	8.4185521	294500	173.6609854
00AQ	E09000015	50	2	2011	165	258.0818495	36.03905445	36.03905445	52.07598448	52.07598448	2.055571589	2.055571589	4.083398336	4.083398336	31.81420893	31.81420893	48.8309941	48.8309941	24.14957274	24.14957274	34.52043578	34.52043578	18.39600073	18.39600073	27.74224806	27.74224806	280.0734679	8.4185521	294500	173.6609854
00AQ	E09000015	51	3	2011	201	258.0818495	39.8876069	39.8876069	66.40348121	66.40348121	2.458186338	2.458186338	5.466106984	5.466106984	35.53345394	35.53345394	59.50218078	59.50218078	34.54572159	34.54572159	49.61864096	49.61864096	28.64610947	28.64610947	42.34449196	42.34449196	280.6028929	8.4185521	294500	173.6609854
00AQ	E09000015	52	4	2011	166	258.0818495	63.25405337	63.25405337	98.5206796	98.5206796	2.405699331	2.405699331	5.185946429	5.185946429	29.32963211	29.32963211	55.50947367	55.50947367	30.50572417	30.50572417	45.05686309	45.05686309	24.05435125	24.05435125	38.57567987	38.57567987	286.344979	8.4185521	294500	173.6609854
00AQ	E09000015	53	5	2011	176	258.0818495	66.5741333	66.5741333	87.90839337	87.90839337	1.755564104	1.755564104	3.563244354	3.563244354	17.51760591	17.51760591	31.4855742	31.4855742	18.68151753	18.68151753	27.13883394	27.13883394	11.96343846	11.96343846	18.08628944	18.08628944	286.7287659	8.4185521	294500	173.6609854
00AQ	E09000015	54	6	2011	165	258.0818495	52.0613407	52.0613407	76.86753883	76.86753883	1.483302448	1.483302448	3.112787747	3.112787747	17.49804825	17.49804825	29.72324581	29.72324581	15.94331538	15.94331538	23.93029111	23.93029111	9.395691162	9.395691162	14.2578965	14.2578965	288.7502457	8.4185521	294500	173.6609854
00AQ	E09000015	55	7	2011	159	258.0818495	55.29981307	55.29981307	83.22860238	83.22860238	1.762461638	1.762461638	3.805154304	3.805154304	17.53323261	17.53323261	31.88825506	31.88825506	15.95809587	15.95809587	23.8024188	23.8024188	10.40508381	10.40508381	17.70544637	17.70544637	289.6398778	8.4185521	294500	173.6609854
00AQ	E09000015	56	8	2011	130	258.0818495	42.49391176	42.49391176	66.49939802	66.49939802	1.630317813	1.630317813	3.412186561	3.412186561	20.15118164	20.15118164	37.51681875	37.51681875	13.82115514	13.82115514	20.04446199	20.04446199	9.127174567	9.127174567	15.19600991	15.19600991	290.1550998	8.4185521	294500	173.6609854
00AQ	E09000015	57	9	2011	138	258.0818495	38.86840595	38.86840595	64.29776764	64.29776764	1.642300546	1.642300546	3.430257388	3.430257388	24.31985775	24.31985775	40.9706288	40.9706288	18.63258988	18.63258988	26.56896722	26.56896722	12.28812728	12.28812728	18.57225013	18.57225013	289.3974543	8.4185521	294500	173.6609854
00AQ	E09000015	58	10	2011	174	258.0818495	35.7991854	35.7991854	59.58973454	59.58973454	2.31080067	2.31080067	4.725255955	4.725255955	28.20844838	28.20844838	47.26088665	47.26088665	18.41229532	18.41229532	25.48037674	25.48037674	12.78537802	12.78537802	19.98035582	19.98035582	286.7274362	8.4185521	294500	173.6609854
00AQ	E09000015	59	11	2011	223	258.0818495	20.16670578	20.16670578	36.24845546	36.24845546	3.062967232	3.062967232	6.89521896	6.89521896	37.89384618	37.89384618	55.65600656	55.65600656	28.31891699	28.31891699	39.89965057	39.89965057	21.6910659	21.6910659	32.06254018	32.06254018	283.458437	8.4185521	294500	173.6609854
00AQ	E09000015	60	12	2011	250	258.0818495	40.64875827	40.64875827	58.64147432	58.64147432	2.404446843	2.404446843	4.601625635	4.601625635	26.58360105	26.58360105	44.30761854	44.30761854	13.65716296	13.65716296	19.21382393	19.21382393	8.135940976	8.135940976	12.73950085	12.73950085	279.4828554	8.4185521	294500	173.6609854
00AR	E09000016	1	1	2007	191	235.1362489	34.01338936	34.01338936	56.5456335	56.5456335	4.157382816	4.157382816	8.010773843	8.010773843	32.77905265	32.77905265	57.08932766	57.08932766	19.56149949	19.56149949	29.65521148	29.65521148	9.259944887	9.259944887	16.42504781	16.42504781	280.5896333	11.149383	222500	158.2210944
00AR	E09000016	2	2	2007	169	235.1362489	26.60648419	26.60648419	52.62756627	52.62756627	6.601575521	6.601575521	14.42162202	14.42162202	41.10789505	41.10789505	65.32405526	65.32405526	25.13328599	25.13328599	39.23354244	39.23354244	12.30538692	12.30538692	23.74755151	23.74755151	279.3739401	11.149383	222500	158.2210944
00AR	E09000016	3	3	2007	181	235.1362489	40.15706508	40.15706508	68.77689362	68.77689362	5.033411386	5.033411386	9.671168412	9.671168412	39.10100136	39.10100136	64.53625556	64.53625556	32.35396217	32.35396217	49.68404505	49.68404505	16.58863531	16.58863531	28.05694428	28.05694428	280.7677729	11.149383	222500	158.2210944
00AR	E09000016	4	4	2007	168	235.1362489	49.80285119	49.80285119	85.86068001	85.86068001	5.663294295	5.663294295	13.0174955	13.0174955	35.27846731	35.27846731	65.54095771	65.54095771	31.55577527	31.55577527	45.57686984	45.57686984	16.234575	16.234575	28.45805953	28.45805953	285.2040755	11.149383	222500	158.2210944
00AR	E09000016	5	5	2007	156	235.1362489	53.72373082	53.72373082	78.29727105	78.29727105	3.56632167	3.56632167	9.26374187	9.26374187	25.39493299	25.39493299	48.34265377	48.34265377	19.79973514	19.79973514	29.68721916	29.68721916	10.09682032	10.09682032	18.1051096	18.1051096	286.3958173	11.149383	222500	158.2210944
00AR	E09000016	6	6	2007	117	235.1362489	46.04835306	46.04835306	77.83890011	77.83890011	5.979050161	5.979050161	13.72891725	13.72891725	28.45000158	28.45000158	51.71021257	51.71021257	20.95629348	20.95629348	34.57841732	34.57841732	12.78425508	12.78425508	27.16880978	27.16880978	288.7401049	11.149383	222500	158.2210944
00AR	E09000016	7	7	2007	132	235.1362489	41.28746938	41.28746938	66.36097496	66.36097496	3.679855291	3.679855291	9.062332576	9.062332576	22.86184792	22.86184792	42.63835163	42.63835163	16.68678363	16.68678363	25.53759796	25.53759796	9.518727036	9.518727036	17.26299938	17.26299938	289.5242534	11.149383	222500	158.2210944
00AR	E09000016	8	8	2007	136	235.1362489	40.72793022	40.72793022	68.72092278	68.72092278	4.245415345	4.245415345	9.54123084	9.54123084	25.75101389	25.75101389	47.23934346	47.23934346	19.12656728	19.12656728	29.48964131	29.48964131	10.96983003	10.96983003	22.44196793	22.44196793	290.1365441	11.149383	222500	158.2210944
00AR	E09000016	9	9	2007	145	235.1362489	31.27678409	31.27678409	54.5455953	54.5455953	3.927182602	3.927182602	9.287057066	9.287057066	28.34973345	28.34973345	50.39768899	50.39768899	20.21483835	20.21483835	30.26936658	30.26936658	10.23591446	10.23591446	19.31576376	19.31576376	288.343935	11.149383	222500	158.2210944
00AR	E09000016	10	10	2007	177	235.1362489	17.31734498	17.31734498	40.05604313	40.05604313	6.028788961	6.028788961	13.62939276	13.62939276	42.2885577	42.2885577	63.81099886	63.81099886	28.05955571	28.05955571	44.06478107	44.06478107	15.79529194	15.79529194	29.2757892	29.2757892	284.4554368	11.149383	222500	158.2210944
00AR	E09000016	11	11	2007	187	235.1362489	20.08587402	20.08587402	42.47811069	42.47811069	4.157251578	4.157251578	8.656257502	8.656257502	44.53836871	44.53836871	68.16167469	68.16167469	25.74266751	25.74266751	45.70038191	45.70038191	12.48754103	12.48754103	22.49435609	22.49435609	280.5256162	11.149383	222500	158.2210944
00AR	E09000016	12	12	2007	247	235.1362489	25.93468242	25.93468242	40.16978805	40.16978805	7.841560121	7.841560121	15.42559098	15.42559098	42.62783175	42.62783175	62.80589141	62.80589141	26.49015657	26.49015657	39.74220177	39.74220177	13.3401858	13.3401858	21.07318909	21.07318909	278.5559277	11.149383	222500	158.2210944
00AR	E09000016	13	1	2008	194	248.5665321	37.10919456	37.10919456	58.97546399	58.97546399	5.418935915	5.418935915	12.84609888	12.84609888	32.5610316	32.5610316	56.67657545	56.67657545	18.80950854	18.80950854	35.81266957	35.81266957	11.46208303	11.46208303	26.99444706	26.99444706	280.3574025	11.9966346	222000	167.2582128
00AR	E09000016	14	2	2008	166	248.5665321	27.8142123	27.8142123	51.36472301	51.36472301	9.997965723	9.997965723	23.96676734	23.96676734	46.05099538	46.05099538	71.33856727	71.33856727	28.62524683	28.62524683	42.78571339	42.78571339	14.40366737	14.40366737	26.54852907	26.54852907	278.7414249	11.9966346	222000	167.2582128
00AR	E09000016	15	3	2008	171	248.5665321	51.85435448	51.85435448	76.97224057	76.97224057	4.458581554	4.458581554	12.09011506	12.09011506	30.39886104	30.39886104	56.33252593	56.33252593	14.70183775	14.70183775	25.2868764	25.2868764	9.125114827	9.125114827	18.0639446	18.0639446	279.4144189	11.9966346	222000	167.2582128
00AR	E09000016	16	4	2008	169	248.5665321	54.62833325	54.62833325	82.01358693	82.01358693	4.802458718	4.802458718	12.18099414	12.18099414	32.09806818	32.09806818	60.05483576	60.05483576	20.27435995	20.27435995	31.72088232	31.72088232	11.67123913	11.67123913	21.99170955	21.99170955	281.9177211	11.9966346	222000	167.2582128
00AR	E09000016	17	5	2008	145	248.5665321	70.60362562	70.60362562	106.5269613	106.5269613	6.320329673	6.320329673	16.16963277	16.16963277	26.75097252	26.75097252	49.63904556	49.63904556	26.69863244	26.69863244	42.18547233	42.18547233	15.03798192	15.03798192	29.7800298	29.7800298	287.4828248	11.9966346	222000	167.2582128
00AR	E09000016	18	6	2008	147	248.5665321	54.64087766	54.64087766	84.13045476	84.13045476	4.354263302	4.354263302	10.4741945	10.4741945	22.30092156	22.30092156	45.72086827	45.72086827	17.12826747	17.12826747	28.04698973	28.04698973	11.12528142	11.12528142	21.55989615	21.55989615	288.8840039	11.9966346	222000	167.2582128
00AR	E09000016	19	7	2008	161	248.5665321	47.23751738	47.23751738	83.4773119	83.4773119	5.742292411	5.742292411	14.11545001	14.11545001	25.85904291	25.85904291	49.96307228	49.96307228	16.35327351	16.35327351	26.46250153	26.46250153	11.99204675	11.99204675	21.39580187	21.39580187	290.7232974	11.9966346	222000	167.2582128
00AR	E09000016	20	8	2008	138	248.5665321	38.35957655	38.35957655	63.5970527	63.5970527	5.466082303	5.466082303	13.29396362	13.29396362	23.12407161	23.12407161	45.77070516	45.77070516	15.26230051	15.26230051	24.44021933	24.44021933	11.2981908	11.2981908	19.83717503	19.83717503	290.3269815	11.9966346	222000	167.2582128
00AR	E09000016	21	9	2008	121	248.5665321	34.76767492	34.76767492	64.59022776	64.59022776	6.572241987	6.572241987	17.4307834	17.4307834	28.79908476	28.79908476	52.90556691	52.90556691	20.58257177	20.58257177	31.60669181	31.60669181	13.55419871	13.55419871	23.74563448	23.74563448	287.0365375	11.9966346	222000	167.2582128
00AR	E09000016	22	10	2008	164	248.5665321	26.0418928	26.0418928	52.54537792	52.54537792	6.282187395	6.282187395	16.68286765	16.68286765	34.47149313	34.47149313	58.06914003	58.06914003	17.46517892	17.46517892	29.25307418	29.25307418	11.62811165	11.62811165	24.79154733	24.79154733	283.6390626	11.9966346	222000	167.2582128
00AR	E09000016	23	11	2008	200	248.5665321	24.86127064	24.86127064	41.60753187	41.60753187	4.843108681	4.843108681	10.72091032	10.72091032	33.69147965	33.69147965	50.94066893	50.94066893	17.66636348	17.66636348	26.0827831	26.0827831	12.54588754	12.54588754	21.668376	21.668376	280.8882225	11.9966346	222000	167.2582128
00AR	E09000016	24	12	2008	324	248.5665321	18.05779433	18.05779433	33.42323245	33.42323245	7.147886229	7.147886229	15.16184147	15.16184147	39.45323315	39.45323315	57.06774219	57.06774219	20.40167	20.40167	29.16318629	29.16318629	15.85834601	15.85834601	24.41357117	24.41357117	277.1763688	11.9966346	222000	167.2582128
00AR	E09000016	25	1	2009	261	254.2108331	24.50008109	24.50008109	43.86752379	43.86752379	7.304678337	7.304678337	15.76159117	15.76159117	41.63946047	41.63946047	61.22851175	61.22851175	24.76276509	24.76276509	35.33169688	35.33169688	19.72753847	19.72753847	29.68595809	29.68595809	276.2349132	13.6628734	200000	171.0562128
00AR	E09000016	26	2	2009	175	254.2108331	21.27123751	21.27123751	43.04074928	43.04074928	5.040448999	5.040448999	10.75228696	10.75228696	44.86123689	44.86123689	65.80573559	65.80573559	21.00149063	21.00149063	30.03977551	30.03977551	17.87940694	17.87940694	26.75538778	26.75538778	277.4012245	13.6628734	200000	171.0562128
00AR	E09000016	27	3	2009	188	254.2108331	41.611672	41.611672	69.60233479	69.60233479	4.805752594	4.805752594	11.74800275	11.74800275	36.76155896	36.76155896	62.90635312	62.90635312	24.59699945	24.59699945	36.74147261	36.74147261	18.23871387	18.23871387	29.14060814	29.14060814	280.2563082	13.6628734	200000	171.0562128
00AR	E09000016	28	4	2009	202	254.2108331	48.68606492	48.68606492	79.93458112	79.93458112	4.805577378	4.805577378	11.22507197	11.22507197	32.34423414	32.34423414	59.29103381	59.29103381	29.45975003	29.45975003	45.42614606	45.42614606	23.71899604	23.71899604	40.15911875	40.15911875	284.1334834	13.6628734	200000	171.0562128
00AR	E09000016	29	5	2009	171	254.2108331	56.33046737	56.33046737	80.18004411	80.18004411	3.919098626	3.919098626	8.780810372	8.780810372	22.16229245	22.16229245	40.70287268	40.70287268	19.14149148	19.14149148	29.82011244	29.82011244	13.40194706	13.40194706	23.36462467	23.36462467	286.3442437	13.6628734	200000	171.0562128
00AR	E09000016	30	6	2009	142	254.2108331	56.34594682	56.34594682	85.59056435	85.59056435	4.536205315	4.536205315	11.85953455	11.85953455	24.79445975	24.79445975	42.55551402	42.55551402	18.63385729	18.63385729	27.65242882	27.65242882	15.1162053	15.1162053	23.92613049	23.92613049	288.6760097	13.6628734	200000	171.0562128
00AR	E09000016	31	7	2009	152	254.2108331	43.50539434	43.50539434	65.41535962	65.41535962	3.562457947	3.562457947	7.119276516	7.119276516	18.40860901	18.40860901	34.46513059	34.46513059	14.22769969	14.22769969	20.39772763	20.39772763	11.13657041	11.13657041	16.45316481	16.45316481	289.8173963	13.6628734	200000	171.0562128
00AR	E09000016	32	8	2009	118	254.2108331	38.30118624	38.30118624	67.18842722	67.18842722	3.963634561	3.963634561	8.777618408	8.777618408	21.57242555	21.57242555	44.68223135	44.68223135	16.86115065	16.86115065	24.93992529	24.93992529	12.85103689	12.85103689	19.93148072	19.93148072	291.397627	13.6628734	200000	171.0562128
00AR	E09000016	33	9	2009	145	254.2108331	35.10025841	35.10025841	55.37424208	55.37424208	3.247058506	3.247058506	8.434186474	8.434186474	24.8124883	24.8124883	44.96073348	44.96073348	20.27560016	20.27560016	30.85192744	30.85192744	13.72619579	13.72619579	22.61496296	22.61496296	288.635358	13.6628734	200000	171.0562128
00AR	E09000016	34	10	2009	203	254.2108331	21.33271853	21.33271853	46.32036621	46.32036621	5.136650803	5.136650803	10.81189861	10.81189861	34.3216989	34.3216989	56.33374959	56.33374959	22.50142149	22.50142149	34.05046728	34.05046728	15.99631943	15.99631943	26.72671632	26.72671632	285.2765824	13.6628734	200000	171.0562128
00AR	E09000016	35	11	2009	193	254.2108331	37.79451817	37.79451817	57.86758951	57.86758951	3.342776479	3.342776479	5.927473251	5.927473251	27.46112286	27.46112286	49.26254546	49.26254546	17.55852263	17.55852263	28.13103851	28.13103851	12.63480475	12.63480475	21.8001819	21.8001819	282.7133827	13.6628734	200000	171.0562128
00AR	E09000016	36	12	2009	291	254.2108331	25.67947018	25.67947018	44.68539064	44.68539064	4.988000808	4.988000808	10.86880923	10.86880923	37.50055571	37.50055571	56.84777383	56.84777383	18.56424649	18.56424649	27.64689673	27.64689673	14.67453508	14.67453508	22.61094432	22.61094432	277.2191313	13.6628734	200000	171.0562128
00AR	E09000016	37	1	2010	256	262.9890034	20.19554015	20.19554015	39.07556488	39.07556488	5.624311559	5.624311559	10.29676282	10.29676282	40.99151648	40.99151648	59.56280985	59.56280985	25.55740699	25.55740699	35.46800226	35.46800226	22.70382217	22.70382217	32.01107425	32.01107425	274.9138423	13.4193777	221000	176.9629657
00AR	E09000016	38	2	2010	190	262.9890034	31.75535304	31.75535304	55.1509629	55.1509629	3.975542371	3.975542371	9.102569188	9.102569188	36.53238258	36.53238258	60.15670906	60.15670906	21.16240134	21.16240134	32.10846329	32.10846329	17.79286108	17.79286108	28.72832738	28.72832738	276.6596575	13.4193777	221000	176.9629657
00AR	E09000016	39	3	2010	203	262.9890034	46.45179222	46.45179222	70.99491919	70.99491919	3.202928605	3.202928605	7.234590923	7.234590923	30.90595962	30.90595962	54.99875333	54.99875333	21.02961801	21.02961801	32.25190483	32.25190483	15.2225583	15.2225583	24.40364558	24.40364558	279.7939153	13.4193777	221000	176.9629657
00AR	E09000016	40	4	2010	170	262.9890034	52.7119321	52.7119321	82.28870366	82.28870366	5.015612772	5.015612772	12.28565509	12.28565509	31.29606566	31.29606566	55.10309995	55.10309995	24.97741483	24.97741483	38.83897498	38.83897498	17.80829429	17.80829429	30.83376287	30.83376287	282.8786554	13.4193777	221000	176.9629657
00AR	E09000016	41	5	2010	171	262.9890034	52.01777507	52.01777507	77.94997886	77.94997886	4.113871493	4.113871493	11.4393198	11.4393198	24.7286178	24.7286178	49.76126049	49.76126049	20.29323283	20.29323283	30.64441499	30.64441499	14.64044464	14.64044464	25.22086971	25.22086971	284.7004767	13.4193777	221000	176.9629657
00AR	E09000016	42	6	2010	163	262.9890034	51.581779	51.581779	85.52741725	85.52741725	4.02936403	4.02936403	9.801264985	9.801264985	25.12747715	25.12747715	46.4538118	46.4538118	22.81704515	22.81704515	34.85463924	34.85463924	17.74729837	17.74729837	28.40557067	28.40557067	289.636443	13.4193777	221000	176.9629657
00AR	E09000016	43	7	2010	147	262.9890034	46.13874431	46.13874431	78.47336246	78.47336246	2.550774929	2.550774929	5.823708396	5.823708396	19.05295124	19.05295124	37.05291185	37.05291185	16.13335662	16.13335662	23.03457359	23.03457359	10.26549357	10.26549357	15.84847798	15.84847798	292.4623096	13.4193777	221000	176.9629657
00AR	E09000016	44	8	2010	144	262.9890034	37.62390758	37.62390758	61.48773489	61.48773489	2.399594611	2.399594611	4.98824681	4.98824681	19.73774361	19.73774361	40.95886206	40.95886206	16.28257741	16.28257741	23.87301894	23.87301894	9.316301044	9.316301044	16.41762346	16.41762346	290.0917723	13.4193777	221000	176.9629657
00AR	E09000016	45	9	2010	169	262.9890034	35.39041406	35.39041406	62.52421182	62.52421182	2.794559152	2.794559152	6.769733747	6.769733747	27.42298596	27.42298596	47.85869077	47.85869077	19.68964861	19.68964861	29.72987343	29.72987343	12.18704123	12.18704123	21.60527589	21.60527589	287.8160293	13.4193777	221000	176.9629657
00AR	E09000016	46	10	2010	245	262.9890034	31.23481905	31.23481905	53.4141559	53.4141559	3.370881885	3.370881885	6.806632742	6.806632742	29.15804362	29.15804362	50.57132512	50.57132512	20.15080447	20.15080447	29.03126129	29.03126129	12.87643069	12.87643069	21.7369533	21.7369533	284.5084313	13.4193777	221000	176.9629657
00AR	E09000016	47	11	2010	260	262.9890034	24.18958832	24.18958832	43.43809299	43.43809299	3.487255635	3.487255635	7.577349305	7.577349305	34.82708632	34.82708632	56.43434537	56.43434537	22.29426874	22.29426874	36.34559053	36.34559053	18.32964177	18.32964177	35.92303387	35.92303387	279.4997829	13.4193777	221000	176.9629657
00AR	E09000016	48	12	2010	325	262.9890034	18.54578256	18.54578256	34.81520141	34.81520141	4.395778236	4.395778236	9.640573732	9.640573732	42.35267502	42.35267502	60.51320371	60.51320371	23.32619725	23.32619725	32.71539208	32.71539208	18.73841497	18.73841497	28.42073785	28.42073785	274.253823	13.4193777	221000	176.9629657
00AR	E09000016	49	1	2011	292	265.1244776	31.31924775	31.31924775	52.21862005	52.21862005	3.425639548	3.425639548	6.777936682	6.777936682	34.86702086	34.86702086	54.06151359	54.06151359	21.1762252	21.1762252	29.91681739	29.91681739	14.33033236	14.33033236	22.2041219	22.2041219	278.016518	10.1375212	220000	178.3999073
00AR	E09000016	50	2	2011	194	265.1244776	34.06739569	34.06739569	51.0997012	51.0997012	3.311364022	3.311364022	5.940074725	5.940074725	32.50219093	32.50219093	50.8751421	50.8751421	28.49788072	28.49788072	38.8561026	38.8561026	21.36655453	21.36655453	31.31695141	31.31695141	280.1949292	10.1375212	220000	178.3999073
00AR	E09000016	51	3	2011	249	265.1244776	35.99662206	35.99662206	62.50127971	62.50127971	3.93283094	3.93283094	8.562173359	8.562173359	35.80626547	35.80626547	57.38669949	57.38669949	38.22557528	38.22557528	55.17027215	55.17027215	29.53995301	29.53995301	45.6321201	45.6321201	280.3147669	10.1375212	220000	178.3999073
00AR	E09000016	52	4	2011	242	265.1244776	55.57088275	55.57088275	94.92770831	94.92770831	3.578984887	3.578984887	7.081506729	7.081506729	32.74076089	32.74076089	59.677915	59.677915	35.03458937	35.03458937	50.40630436	50.40630436	28.18599005	28.18599005	44.3706322	44.3706322	286.3139828	10.1375212	220000	178.3999073
00AR	E09000016	53	5	2011	180	265.1244776	60.52698904	60.52698904	83.30181429	83.30181429	3.013362019	3.013362019	5.41237808	5.41237808	19.9582107	19.9582107	36.42036998	36.42036998	21.65720051	21.65720051	36.39295436	36.39295436	11.97731786	11.97731786	18.16194848	18.16194848	287.0138299	10.1375212	220000	178.3999073
00AR	E09000016	54	6	2011	175	265.1244776	47.78569121	47.78569121	70.25611267	70.25611267	2.232849614	2.232849614	4.034502061	4.034502061	18.4799083	18.4799083	34.39544166	34.39544166	18.35948767	18.35948767	29.27936624	29.27936624	10.54649716	10.54649716	16.72372812	16.72372812	288.9977777	10.1375212	220000	178.3999073
00AR	E09000016	55	7	2011	177	265.1244776	49.58515348	49.58515348	74.92253507	74.92253507	2.366172495	2.366172495	4.467031556	4.467031556	17.95307524	17.95307524	33.7899652	33.7899652	14.93709305	14.93709305	23.74006674	23.74006674	11.08266976	11.08266976	19.26724274	19.26724274	289.6768513	10.1375212	220000	178.3999073
00AR	E09000016	56	8	2011	199	265.1244776	38.51789174	38.51789174	62.75074251	62.75074251	1.313217244	1.313217244	3.380420537	3.380420537	21.70562384	21.70562384	38.40566537	38.40566537	13.55555841	13.55555841	20.7150251	20.7150251	10.3704524	10.3704524	16.44861329	16.44861329	290.4204243	10.1375212	220000	178.3999073
00AR	E09000016	57	9	2011	180	265.1244776	36.64589712	36.64589712	61.72206936	61.72206936	2.323956026	2.323956026	4.288453857	4.288453857	25.59866469	25.59866469	43.30264235	43.30264235	17.91028221	17.91028221	26.44961917	26.44961917	12.19229475	12.19229475	20.95206896	20.95206896	289.6016579	10.1375212	220000	178.3999073
00AR	E09000016	58	10	2011	213	265.1244776	33.74982918	33.74982918	57.31726991	57.31726991	2.79026217	2.79026217	5.473415532	5.473415532	29.47748114	29.47748114	48.10886881	48.10886881	17.6739978	17.6739978	24.66937883	24.66937883	14.28456948	14.28456948	21.1957439	21.1957439	286.8017064	10.1375212	220000	178.3999073
00AR	E09000016	59	11	2011	229	265.1244776	20.28368549	20.28368549	35.06692923	35.06692923	4.054848374	4.054848374	8.99041206	8.99041206	33.35338937	33.35338937	50.57148399	50.57148399	27.37132632	27.37132632	39.82304802	39.82304802	23.26078589	23.26078589	37.08205166	37.08205166	283.5507292	10.1375212	220000	178.3999073
00AR	E09000016	60	12	2011	370	265.1244776	36.00157936	36.00157936	55.18187572	55.18187572	2.372489012	2.372489012	4.506557372	4.506557372	30.09622423	30.09622423	48.16278451	48.16278451	12.68753395	12.68753395	18.35411644	18.35411644	7.788392593	7.788392593	12.64830317	12.64830317	279.6845286	10.1375212	220000	178.3999073
00AS	E09000017	1	1	2007	219	241.3019253	36.56129736	36.56129736	58.57497615	58.57497615	2.986734177	2.986734177	6.314827596	6.314827596	31.90251506	31.90251506	54.15193312	54.15193312	19.40164042	19.40164042	29.39337847	29.39337847	8.845807795	8.845807795	15.25979562	15.25979562	280.5000338	11.4866993	245000	162.3699233
00AS	E09000017	2	2	2007	219	241.3019253	27.19855548	27.19855548	52.79376377	52.79376377	3.756036113	3.756036113	11.13718654	11.13718654	43.60255687	43.60255687	71.41429635	71.41429635	26.15408497	26.15408497	42.09192712	42.09192712	12.74848419	12.74848419	24.28965913	24.28965913	279.3180451	11.4866993	245000	162.3699233
00AS	E09000017	3	3	2007	181	241.3019253	44.09355306	44.09355306	72.92679141	72.92679141	3.000916415	3.000916415	6.527963746	6.527963746	37.29567552	37.29567552	65.8061585	65.8061585	31.55942967	31.55942967	48.59190529	48.59190529	15.65488223	15.65488223	27.84709769	27.84709769	280.7215109	11.4866993	245000	162.3699233
00AS	E09000017	4	4	2007	157	241.3019253	51.71011475	51.71011475	89.72427546	89.72427546	3.030318142	3.030318142	8.151052248	8.151052248	36.9644532	36.9644532	67.92687314	67.92687314	31.74191766	31.74191766	45.94837418	45.94837418	16.27683437	16.27683437	28.67792673	28.67792673	285.5540632	11.4866993	245000	162.3699233
00AS	E09000017	5	5	2007	166	241.3019253	52.08270562	52.08270562	77.49387409	77.49387409	1.771724238	1.771724238	5.130608086	5.130608086	27.67892545	27.67892545	54.00631271	54.00631271	19.83918832	19.83918832	29.69557531	29.69557531	9.6009754	9.6009754	17.73690888	17.73690888	286.3203031	11.4866993	245000	162.3699233
00AS	E09000017	6	6	2007	142	241.3019253	41.94815821	41.94815821	74.47338217	74.47338217	2.804336411	2.804336411	8.23920959	8.23920959	33.4041961	33.4041961	56.53418131	56.53418131	23.71343757	23.71343757	35.38566194	35.38566194	13.20255088	13.20255088	24.83288903	24.83288903	288.7726222	11.4866993	245000	162.3699233
00AS	E09000017	7	7	2007	150	241.3019253	38.36421997	38.36421997	60.62878947	60.62878947	2.244849238	2.244849238	5.97360256	5.97360256	24.4248172	24.4248172	44.08612436	44.08612436	18.21740248	18.21740248	28.68769892	28.68769892	9.280376501	9.280376501	17.53546915	17.53546915	289.2591092	11.4866993	245000	162.3699233
00AS	E09000017	8	8	2007	134	241.3019253	39.20406139	39.20406139	65.79957285	65.79957285	2.66110478	2.66110478	6.62281752	6.62281752	26.23470893	26.23470893	51.21310486	51.21310486	20.32782312	20.32782312	32.2011205	32.2011205	11.09409532	11.09409532	22.9480788	22.9480788	290.0032508	11.4866993	245000	162.3699233
00AS	E09000017	9	9	2007	137	241.3019253	31.52317537	31.52317537	55.22089221	55.22089221	2.212075574	2.212075574	6.105379401	6.105379401	26.56998743	26.56998743	47.6665266	47.6665266	20.70536442	20.70536442	31.54349728	31.54349728	9.412446851	9.412446851	17.94856799	17.94856799	288.3241792	11.4866993	245000	162.3699233
00AS	E09000017	10	10	2007	176	241.3019253	16.27608326	16.27608326	40.62262289	40.62262289	3.739869776	3.739869776	9.690610547	9.690610547	42.79319186	42.79319186	64.94000035	64.94000035	28.53366582	28.53366582	43.74276813	43.74276813	16.54917879	16.54917879	31.03834223	31.03834223	284.5016388	11.4866993	245000	162.3699233
00AS	E09000017	11	11	2007	202	241.3019253	22.93912601	22.93912601	47.51078311	47.51078311	3.807382406	3.807382406	7.450594751	7.450594751	42.38987485	42.38987485	68.90390371	68.90390371	25.14516389	25.14516389	42.19714495	42.19714495	11.99384436	11.99384436	21.71062826	21.71062826	280.4162811	11.4866993	245000	162.3699233
00AS	E09000017	12	12	2007	243	241.3019253	26.02946173	26.02946173	40.12147984	40.12147984	5.519393596	5.519393596	11.23403131	11.23403131	44.30397702	44.30397702	65.53722738	65.53722738	27.29177162	27.29177162	40.29586946	40.29586946	12.93102447	12.93102447	21.78482468	21.78482468	278.3710209	11.4866993	245000	162.3699233
00AS	E09000017	13	1	2008	243	253.9906806	38.77069683	38.77069683	60.2772645	60.2772645	4.084472852	4.084472852	10.02473357	10.02473357	30.19594864	30.19594864	52.79178927	52.79178927	18.67509778	18.67509778	35.80976148	35.80976148	11.32748752	11.32748752	27.07709268	27.07709268	280.2634031	11.9378644	245000	170.9080741
00AS	E09000017	14	2	2008	209	253.9906806	28.4642898	28.4642898	50.33913813	50.33913813	7.301710902	7.301710902	17.37571133	17.37571133	48.06219352	48.06219352	70.93165431	70.93165431	30.34804635	30.34804635	43.9415516	43.9415516	15.77895715	15.77895715	27.46896451	27.46896451	278.6324307	11.9378644	245000	170.9080741
00AS	E09000017	15	3	2008	214	253.9906806	55.02350416	55.02350416	78.60588824	78.60588824	3.022692136	3.022692136	9.434500664	9.434500664	27.59642171	27.59642171	51.68500851	51.68500851	14.66091019	14.66091019	24.26403329	24.26403329	9.062582692	9.062582692	16.94539384	16.94539384	279.4440224	11.9378644	245000	170.9080741
00AS	E09000017	16	4	2008	208	253.9906806	56.3808391	56.3808391	84.74730136	84.74730136	2.842241156	2.842241156	7.409009798	7.409009798	29.34193167	29.34193167	54.77462381	54.77462381	19.71882294	19.71882294	30.00337957	30.00337957	11.55576538	11.55576538	21.28495677	21.28495677	281.9386773	11.9378644	245000	170.9080741
00AS	E09000017	17	5	2008	188	253.9906806	65.77617203	65.77617203	106.5506424	106.5506424	3.488179677	3.488179677	9.329741386	9.329741386	35.56818261	35.56818261	63.37813057	63.37813057	25.63163233	25.63163233	41.44409047	41.44409047	14.81414965	14.81414965	30.08104641	30.08104641	287.8884666	11.9378644	245000	170.9080741
00AS	E09000017	18	6	2008	169	253.9906806	57.0272613	57.0272613	86.52875951	86.52875951	2.627888692	2.627888692	6.68700211	6.68700211	20.40539455	20.40539455	43.9819651	43.9819651	17.35883802	17.35883802	28.66762409	28.66762409	11.88304187	11.88304187	23.15705681	23.15705681	288.9316268	11.9378644	245000	170.9080741
00AS	E09000017	19	7	2008	198	253.9906806	49.41653807	49.41653807	80.17646691	80.17646691	3.099851087	3.099851087	6.920062488	6.920062488	21.14204729	21.14204729	40.04314158	40.04314158	15.69364979	15.69364979	26.64006704	26.64006704	11.27473804	11.27473804	20.48498944	20.48498944	290.5006491	11.9378644	245000	170.9080741
00AS	E09000017	20	8	2008	163	253.9906806	40.28260472	40.28260472	63.9187758	63.9187758	2.793183935	2.793183935	6.656661372	6.656661372	19.2321485	19.2321485	37.69919079	37.69919079	14.83042803	14.83042803	23.11243199	23.11243199	10.80509265	10.80509265	17.5407318	17.5407318	290.1162273	11.9378644	245000	170.9080741
00AS	E09000017	21	9	2008	167	253.9906806	30.36409916	30.36409916	59.11469879	59.11469879	3.892542488	3.892542488	9.490993142	9.490993142	31.69679622	31.69679622	54.02968369	54.02968369	21.78643343	21.78643343	34.67417749	34.67417749	16.3759817	16.3759817	28.5854771	28.5854771	286.9609151	11.9378644	245000	170.9080741
00AS	E09000017	22	10	2008	186	253.9906806	28.35111792	28.35111792	53.64121086	53.64121086	3.960249054	3.960249054	9.161234563	9.161234563	30.15688185	30.15688185	52.89046626	52.89046626	15.78272149	15.78272149	25.66522143	25.66522143	11.77849443	11.77849443	23.75948014	23.75948014	283.4871669	11.9378644	245000	170.9080741
00AS	E09000017	23	11	2008	235	253.9906806	27.26802556	27.26802556	45.27172343	45.27172343	3.002830047	3.002830047	6.612761068	6.612761068	31.41376107	31.41376107	49.10321083	49.10321083	16.94348063	16.94348063	25.26106272	25.26106272	13.19418392	13.19418392	20.66177022	20.66177022	280.7444027	11.9378644	245000	170.9080741
00AS	E09000017	24	12	2008	375	253.9906806	20.31800774	20.31800774	36.78585329	36.78585329	4.966998827	4.966998827	10.42094841	10.42094841	37.13386757	37.13386757	54.23770781	54.23770781	20.28969007	20.28969007	28.95681677	28.95681677	16.28478988	16.28478988	23.72993602	23.72993602	277.1087649	11.9378644	245000	170.9080741
00AS	E09000017	25	1	2009	297	261.4015325	25.47298878	25.47298878	44.91738359	44.91738359	4.805964011	4.805964011	8.962484275	8.962484275	41.12647159	41.12647159	61.71116275	61.71116275	24.91545694	24.91545694	35.82530249	35.82530249	19.64492489	19.64492489	30.36115631	30.36115631	276.2661198	13.3956574	230000	175.8947706
00AS	E09000017	26	2	2009	179	261.4015325	26.56333081	26.56333081	48.59269013	48.59269013	3.822700396	3.822700396	7.352680521	7.352680521	40.62788058	40.62788058	61.65298489	61.65298489	20.96445284	20.96445284	30.08596441	30.08596441	15.81876961	15.81876961	23.29791668	23.29791668	277.3818965	13.3956574	230000	175.8947706
00AS	E09000017	27	3	2009	211	261.4015325	47.77645548	47.77645548	75.31594701	75.31594701	3.592531939	3.592531939	7.465617887	7.465617887	33.39395292	33.39395292	59.79493824	59.79493824	24.22508198	24.22508198	34.83746581	34.83746581	16.1007604	16.1007604	25.07210536	25.07210536	280.3256948	13.3956574	230000	175.8947706
00AS	E09000017	28	4	2009	208	261.4015325	54.93938745	54.93938745	86.27451782	86.27451782	2.660577961	2.660577961	5.972864219	5.972864219	29.54227009	29.54227009	54.92017136	54.92017136	26.89627462	26.89627462	42.91830997	42.91830997	20.53490028	20.53490028	35.1366264	35.1366264	284.2376954	13.3956574	230000	175.8947706
00AS	E09000017	29	5	2009	192	261.4015325	62.36095571	62.36095571	85.31302754	85.31302754	2.747602243	2.747602243	5.367222532	5.367222532	18.47585128	18.47585128	33.3015058	33.3015058	17.54406095	17.54406095	27.08632112	27.08632112	11.38084566	11.38084566	19.5672772	19.5672772	286.3442224	13.3956574	230000	175.8947706
00AS	E09000017	30	6	2009	201	261.4015325	59.4496935	59.4496935	90.88365084	90.88365084	2.453836062	2.453836062	5.270605147	5.270605147	22.91233038	22.91233038	44.31765232	44.31765232	17.26993377	17.26993377	26.47972752	26.47972752	12.56021523	12.56021523	20.80578804	20.80578804	289.0297064	13.3956574	230000	175.8947706
00AS	E09000017	31	7	2009	180	261.4015325	44.89655322	44.89655322	67.22900046	67.22900046	2.447516672	2.447516672	4.375425908	4.375425908	15.14368228	15.14368228	27.2943784	27.2943784	12.83346965	12.83346965	19.12560869	19.12560869	8.227697618	8.227697618	13.35576859	13.35576859	289.5754587	13.3956574	230000	175.8947706
00AS	E09000017	32	8	2009	151	261.4015325	37.53172648	37.53172648	63.7574701	63.7574701	3.607239786	3.607239786	6.421394948	6.421394948	18.01184183	18.01184183	35.02514648	35.02514648	14.16449021	14.16449021	22.16626681	22.16626681	9.167885813	9.167885813	15.60602451	15.60602451	290.9576528	13.3956574	230000	175.8947706
00AS	E09000017	33	9	2009	208	261.4015325	37.76130341	37.76130341	58.1366333	58.1366333	2.194544045	2.194544045	5.062139934	5.062139934	20.08539658	20.08539658	38.67965673	38.67965673	16.21368635	16.21368635	25.13503787	25.13503787	9.61919002	9.61919002	17.25193917	17.25193917	288.4206478	13.3956574	230000	175.8947706
00AS	E09000017	34	10	2009	218	261.4015325	24.65179797	24.65179797	49.22155602	49.22155602	3.476392147	3.476392147	7.122272215	7.122272215	31.67042134	31.67042134	54.04448085	54.04448085	20.8120357	20.8120357	31.46194969	31.46194969	13.16366852	13.16366852	23.54033636	23.54033636	285.2644928	13.3956574	230000	175.8947706
00AS	E09000017	35	11	2009	278	261.4015325	39.75005074	39.75005074	58.28524979	58.28524979	3.169401732	3.169401732	5.335484489	5.335484489	23.78416813	23.78416813	44.52092568	44.52092568	16.61322567	16.61322567	26.61814423	26.61814423	9.666327382	9.666327382	17.58662586	17.58662586	282.5138257	13.3956574	230000	175.8947706
00AS	E09000017	36	12	2009	355	261.4015325	26.57423937	26.57423937	45.30126358	45.30126358	3.652943843	3.652943843	7.742494668	7.742494668	37.26606675	37.26606675	58.61470825	58.61470825	17.57998854	17.57998854	26.39692223	26.39692223	12.22000354	12.22000354	19.68874244	19.68874244	277.0805742	13.3956574	230000	175.8947706
00AS	E09000017	37	1	2010	318	269.8228265	21.61501357	21.61501357	40.6501994	40.6501994	4.745994526	4.745994526	8.844113861	8.844113861	36.83664575	36.83664575	54.89868029	54.89868029	24.55679811	24.55679811	33.36719851	33.36719851	19.64810644	19.64810644	27.45906092	27.45906092	274.7366894	12.8605341	249999	181.5613846
00AS	E09000017	38	2	2010	266	269.8228265	31.26000575	31.26000575	54.13848986	54.13848986	2.921008263	2.921008263	6.994208574	6.994208574	36.0156598	36.0156598	59.66346414	59.66346414	20.7808844	20.7808844	30.92495176	30.92495176	14.62882645	14.62882645	24.31955671	24.31955671	276.824894	12.8605341	249999	181.5613846
00AS	E09000017	39	3	2010	220	269.8228265	46.71703616	46.71703616	71.82578068	71.82578068	2.337244696	2.337244696	5.584675012	5.584675012	29.72879956	29.72879956	55.00750972	55.00750972	19.27014788	19.27014788	28.63222171	28.63222171	13.00202792	13.00202792	21.35973332	21.35973332	279.7740168	12.8605341	249999	181.5613846
00AS	E09000017	40	4	2010	223	269.8228265	57.04258886	57.04258886	87.42189039	87.42189039	3.023846092	3.023846092	6.970181076	6.970181076	29.32035559	29.32035559	52.41778138	52.41778138	23.09312963	23.09312963	36.83941456	36.83941456	15.37837388	15.37837388	27.97726348	27.97726348	283.3204915	12.8605341	249999	181.5613846
00AS	E09000017	41	5	2010	240	269.8228265	54.97404761	54.97404761	82.90947034	82.90947034	2.020270111	2.020270111	5.414463628	5.414463628	22.96109374	22.96109374	48.1258125	48.1258125	19.44513437	19.44513437	28.97481817	28.97481817	11.52427057	11.52427057	20.49944149	20.49944149	285.3156147	12.8605341	249999	181.5613846
00AS	E09000017	42	6	2010	187	269.8228265	57.54263936	57.54263936	91.96358693	91.96358693	1.977142603	1.977142603	5.143228473	5.143228473	22.85959379	22.85959379	45.49318043	45.49318043	20.20652307	20.20652307	31.4713618	31.4713618	12.95246996	12.95246996	22.38742185	22.38742185	290.1745201	12.8605341	249999	181.5613846
00AS	E09000017	43	7	2010	193	269.8228265	47.94844545	47.94844545	78.25997629	78.25997629	1.539352109	1.539352109	4.248285559	4.248285559	16.35986846	16.35986846	32.17059425	32.17059425	13.20354496	13.20354496	19.87467646	19.87467646	8.441317128	8.441317128	13.44472473	13.44472473	292.0347213	12.8605341	249999	181.5613846
00AS	E09000017	44	8	2010	149	269.8228265	39.40007301	39.40007301	62.88459323	62.88459323	1.373328011	1.373328011	3.765550506	3.765550506	19.07478809	19.07478809	38.9280074	38.9280074	13.55049501	13.55049501	21.17448958	21.17448958	8.360504491	8.360504491	15.3773631	15.3773631	289.9897991	12.8605341	249999	181.5613846
00AS	E09000017	45	9	2010	203	269.8228265	35.98273543	35.98273543	63.03556487	63.03556487	2.428983933	2.428983933	5.808904489	5.808904489	27.28250449	27.28250449	49.0060943	49.0060943	16.30752552	16.30752552	25.06649329	25.06649329	10.81689503	10.81689503	18.80184933	18.80184933	287.8419292	12.8605341	249999	181.5613846
00AS	E09000017	46	10	2010	266	269.8228265	31.22846751	31.22846751	55.04422489	55.04422489	2.744052082	2.744052082	6.334236556	6.334236556	29.12468285	29.12468285	50.26305113	50.26305113	17.87294464	17.87294464	27.07668464	27.07668464	12.59887925	12.59887925	20.54966794	20.54966794	284.5608135	12.8605341	249999	181.5613846
00AS	E09000017	47	11	2010	284	269.8228265	23.64989323	23.64989323	42.96295883	42.96295883	2.899951689	2.899951689	6.451730021	6.451730021	39.92693059	39.92693059	63.23726934	63.23726934	19.52545047	19.52545047	32.37966782	32.37966782	15.97168876	15.97168876	26.9156244	26.9156244	279.5543045	12.8605341	249999	181.5613846
00AS	E09000017	48	12	2010	426	269.8228265	16.09802975	16.09802975	32.64859287	32.64859287	3.88492461	3.88492461	9.170273919	9.170273919	47.61003176	47.61003176	66.50946143	66.50946143	22.08501542	22.08501542	32.20798825	32.20798825	18.71007013	18.71007013	27.20373938	27.20373938	274.2712215	12.8605341	249999	181.5613846
00AS	E09000017	49	1	2011	316	273.0546426	30.14815177	30.14815177	51.28565881	51.28565881	2.546031429	2.546031429	5.683714509	5.683714509	37.1779104	37.1779104	57.30448791	57.30448791	18.60607971	18.60607971	26.96726313	26.96726313	14.60355169	14.60355169	21.35590842	21.35590842	278.0016781	9.71332	248140	183.7360449
00AS	E09000017	50	2	2011	260	273.0546426	35.76522763	35.76522763	53.20754368	53.20754368	2.114188487	2.114188487	4.256525802	4.256525802	32.02479123	32.02479123	51.2756741	51.2756741	24.08519372	24.08519372	34.52187405	34.52187405	18.42024968	18.42024968	27.20821803	27.20821803	280.2871223	9.71332	248140	183.7360449
00AS	E09000017	51	3	2011	222	273.0546426	36.90160441	36.90160441	63.57133515	63.57133515	2.87386638	2.87386638	6.360549635	6.360549635	38.32195138	38.32195138	62.32467922	62.32467922	35.18030682	35.18030682	51.16800757	51.16800757	29.49226124	29.49226124	43.77366309	43.77366309	280.8720611	9.71332	248140	183.7360449
00AS	E09000017	52	4	2011	234	273.0546426	61.59738613	61.59738613	97.43699748	97.43699748	2.778370548	2.778370548	5.755308606	5.755308606	30.92659451	30.92659451	57.00959015	57.00959015	30.55309066	30.55309066	44.94456806	44.94456806	23.47680218	23.47680218	37.42847379	37.42847379	286.6851581	9.71332	248140	183.7360449
00AS	E09000017	53	5	2011	205	273.0546426	66.08815804	66.08815804	87.7892552	87.7892552	2.000517224	2.000517224	3.894177598	3.894177598	17.99832715	17.99832715	32.10622378	32.10622378	18.48900413	18.48900413	26.36444147	26.36444147	11.55862285	11.55862285	17.39412535	17.39412535	286.8965021	9.71332	248140	183.7360449
00AS	E09000017	54	6	2011	222	273.0546426	51.93692804	51.93692804	76.63249359	76.63249359	1.741808338	1.741808338	3.584176576	3.584176576	18.26677677	18.26677677	32.15109606	32.15109606	15.77628675	15.77628675	23.07471269	23.07471269	9.626947297	9.626947297	14.10274258	14.10274258	288.8869723	9.71332	248140	183.7360449
00AS	E09000017	55	7	2011	181	273.0546426	56.25923925	56.25923925	85.23365624	85.23365624	1.947014853	1.947014853	4.139821091	4.139821091	18.85088904	18.85088904	34.86287643	34.86287643	16.45830847	16.45830847	25.27042777	25.27042777	11.08410066	11.08410066	18.8409214	18.8409214	289.9115382	9.71332	248140	183.7360449
00AS	E09000017	56	8	2011	170	273.0546426	41.31093634	41.31093634	65.78546758	65.78546758	2.091666612	2.091666612	4.087534862	4.087534862	21.37305861	21.37305861	37.99161111	37.99161111	14.43821709	14.43821709	20.6742466	20.6742466	9.746654213	9.746654213	15.76239487	15.76239487	290.2886176	9.71332	248140	183.7360449
00AS	E09000017	57	9	2011	231	273.0546426	37.77609689	37.77609689	63.65607007	63.65607007	1.849690026	1.849690026	3.865464044	3.865464044	24.19367047	24.19367047	40.99092302	40.99092302	19.03850478	19.03850478	27.32664849	27.32664849	12.83567391	12.83567391	19.13168003	19.13168003	289.546381	9.71332	248140	183.7360449
00AS	E09000017	58	10	2011	252	273.0546426	34.79191703	34.79191703	59.17550647	59.17550647	2.670583001	2.670583001	5.369880765	5.369880765	28.03013429	28.03013429	48.13621933	48.13621933	18.63393609	18.63393609	25.74569524	25.74569524	13.07038265	13.07038265	19.61385416	19.61385416	286.9003949	9.71332	248140	183.7360449
00AS	E09000017	59	11	2011	314	273.0546426	19.91909959	19.91909959	36.41345692	36.41345692	3.113163131	3.113163131	6.904833961	6.904833961	37.70670415	37.70670415	56.30764987	56.30764987	28.7771624	28.7771624	40.21499557	40.21499557	22.21172583	22.21172583	32.21555595	32.21555595	283.7247006	9.71332	248140	183.7360449
00AS	E09000017	60	12	2011	334	273.0546426	39.4506508	39.4506508	58.34525053	58.34525053	2.8396803	2.8396803	4.741032077	4.741032077	27.74003802	27.74003802	46.72404985	46.72404985	14.17943721	14.17943721	19.81389233	19.81389233	9.065925297	9.065925297	13.95044298	13.95044298	279.6923581	9.71332	248140	183.7360449
00AT	E09000018	1	1	2007	208	221.3645832	37.80436188	37.80436188	58.58774197	58.58774197	3.007732342	3.007732342	6.034641958	6.034641958	31.88491798	31.88491798	52.88726044	52.88726044	20.87512839	20.87512839	31.84132484	31.84132484	9.216521933	9.216521933	15.93562692	15.93562692	280.6276765	12.5678387	249950	148.9542628
00AT	E09000018	2	2	2007	258	221.3645832	30.40332732	30.40332732	54.51122815	54.51122815	3.701450699	3.701450699	8.904816874	8.904816874	41.71110543	41.71110543	65.17970371	65.17970371	28.2493998	28.2493998	45.02607686	45.02607686	13.09538634	13.09538634	24.63603571	24.63603571	279.4909364	12.5678387	249950	148.9542628
00AT	E09000018	3	3	2007	226	221.3645832	42.82545848	42.82545848	71.27258239	71.27258239	3.37564588	3.37564588	6.996524042	6.996524042	39.65070681	39.65070681	65.10395253	65.10395253	32.86125925	32.86125925	50.61959876	50.61959876	16.43930026	16.43930026	29.44055303	29.44055303	280.8618167	12.5678387	249950	148.9542628
00AT	E09000018	4	4	2007	185	221.3645832	49.75574093	49.75574093	85.81291707	85.81291707	4.284652069	4.284652069	9.724307156	9.724307156	40.1048071	40.1048071	68.31409353	68.31409353	33.47678628	33.47678628	48.22839476	48.22839476	17.46195901	17.46195901	30.75977217	30.75977217	285.6687959	12.5678387	249950	148.9542628
00AT	E09000018	5	5	2007	171	221.3645832	53.06537602	53.06537602	77.87005695	77.87005695	2.136223383	2.136223383	5.881123374	5.881123374	28.30844451	28.30844451	51.16168078	51.16168078	21.29907563	21.29907563	32.14594389	32.14594389	10.12615722	10.12615722	18.28174397	18.28174397	286.4885	12.5678387	249950	148.9542628
00AT	E09000018	6	6	2007	151	221.3645832	47.51524353	47.51524353	77.22611957	77.22611957	2.832996391	2.832996391	7.535097652	7.535097652	30.17733561	30.17733561	50.94265069	50.94265069	24.86646976	24.86646976	37.69685653	37.69685653	13.62379663	13.62379663	25.42901498	25.42901498	288.8237544	12.5678387	249950	148.9542628
00AT	E09000018	7	7	2007	181	221.3645832	42.62393267	42.62393267	65.67099491	65.67099491	2.21743855	2.21743855	6.009177489	6.009177489	21.69157008	21.69157008	36.99445755	36.99445755	18.76401199	18.76401199	28.93301041	28.93301041	9.305738305	9.305738305	17.14674943	17.14674943	289.423907	12.5678387	249950	148.9542628
00AT	E09000018	8	8	2007	147	221.3645832	39.04964527	39.04964527	65.56002955	65.56002955	3.223542579	3.223542579	7.101297171	7.101297171	26.74504248	26.74504248	46.81500084	46.81500084	21.06141854	21.06141854	32.53980698	32.53980698	11.50972123	11.50972123	23.39830998	23.39830998	290.1500149	12.5678387	249950	148.9542628
00AT	E09000018	9	9	2007	168	221.3645832	29.74687319	29.74687319	53.32443829	53.32443829	3.261694302	3.261694302	6.383878605	6.383878605	29.30306563	29.30306563	48.81299699	48.81299699	21.7140601	21.7140601	32.91739635	32.91739635	10.38475835	10.38475835	19.24884453	19.24884453	288.4431912	12.5678387	249950	148.9542628
00AT	E09000018	10	10	2007	172	221.3645832	15.19852041	15.19852041	37.95712606	37.95712606	4.084956758	4.084956758	9.95918983	9.95918983	44.2100384	44.2100384	64.18981269	64.18981269	29.72937118	29.72937118	45.98037867	45.98037867	17.92963227	17.92963227	33.64520313	33.64520313	284.5926035	12.5678387	249950	148.9542628
00AT	E09000018	11	11	2007	237	221.3645832	21.16705108	21.16705108	44.6235645	44.6235645	3.682992187	3.682992187	7.490033952	7.490033952	43.21458089	43.21458089	67.21458874	67.21458874	25.73261838	25.73261838	43.3849617	43.3849617	12.48570996	12.48570996	22.35703446	22.35703446	280.5463375	12.5678387	249950	148.9542628
00AT	E09000018	12	12	2007	301	221.3645832	27.47317126	27.47317126	41.30846167	41.30846167	4.911436313	4.911436313	10.57480984	10.57480984	42.51735603	42.51735603	61.9283323	61.9283323	27.33168384	27.33168384	39.84690838	39.84690838	12.86536945	12.86536945	20.84347008	20.84347008	278.506607	12.5678387	249950	148.9542628
00AT	E09000018	13	1	2008	250	233.5644819	41.13441486	41.13441486	61.12801527	61.12801527	3.475514315	3.475514315	8.754255772	8.754255772	28.30588371	28.30588371	50.06714372	50.06714372	18.9807989	18.9807989	35.99765867	35.99765867	11.31561015	11.31561015	27.12219366	27.12219366	280.3848528	13.0499302	249000	157.1634664
00AT	E09000018	14	2	2008	170	233.5644819	29.5918081	29.5918081	51.63985728	51.63985728	7.197486031	7.197486031	17.62667371	17.62667371	46.83401036	46.83401036	70.27199844	70.27199844	30.9233492	30.9233492	45.22426941	45.22426941	16.33667602	16.33667602	28.73760362	28.73760362	278.78634	13.0499302	249000	157.1634664
00AT	E09000018	15	3	2008	208	233.5644819	54.55218128	54.55218128	78.78637277	78.78637277	2.685012853	2.685012853	8.625419736	8.625419736	27.53086755	27.53086755	51.70845158	51.70845158	14.87573081	14.87573081	24.73861857	24.73861857	9.349800806	9.349800806	17.72050193	17.72050193	279.5505585	13.0499302	249000	157.1634664
00AT	E09000018	16	4	2008	201	233.5644819	56.77650208	56.77650208	84.80680364	84.80680364	3.027230894	3.027230894	7.8596445	7.8596445	29.27226346	29.27226346	54.10915953	54.10915953	20.08696685	20.08696685	30.36780917	30.36780917	11.79528276	11.79528276	21.224542	21.224542	282.0510501	13.0499302	249000	157.1634664
00AT	E09000018	17	5	2008	182	233.5644819	65.66155686	65.66155686	107.5468149	107.5468149	4.096841251	4.096841251	11.20536339	11.20536339	35.48659968	35.48659968	62.65633054	62.65633054	26.34546001	26.34546001	41.75497292	41.75497292	15.65822127	15.65822127	30.99195213	30.99195213	288.0420064	13.0499302	249000	157.1634664
00AT	E09000018	18	6	2008	190	233.5644819	56.58870767	56.58870767	87.38617859	87.38617859	2.606159203	2.606159203	6.796583374	6.796583374	21.68230276	21.68230276	44.49099229	44.49099229	17.81525618	17.81525618	29.57173398	29.57173398	12.42442931	12.42442931	24.27261553	24.27261553	289.0661497	13.0499302	249000	157.1634664
00AT	E09000018	19	7	2008	183	233.5644819	51.35797546	51.35797546	82.773983	82.773983	2.622532423	2.622532423	6.276385869	6.276385869	20.70355965	20.70355965	39.73097829	39.73097829	16.06974496	16.06974496	27.03764399	27.03764399	11.46434314	11.46434314	20.24003776	20.24003776	290.6670288	13.0499302	249000	157.1634664
00AT	E09000018	20	8	2008	131	233.5644819	42.92808446	42.92808446	65.8954725	65.8954725	2.251458536	2.251458536	5.335354813	5.335354813	17.71862514	17.71862514	35.37155127	35.37155127	15.34165912	15.34165912	23.97131944	23.97131944	10.92867561	10.92867561	17.95092407	17.95092407	290.2341636	13.0499302	249000	157.1634664
00AT	E09000018	21	9	2008	163	233.5644819	30.68947271	30.68947271	60.51123199	60.51123199	4.461779342	4.461779342	10.13311999	10.13311999	32.29938127	32.29938127	53.32444884	53.32444884	22.75749372	22.75749372	36.12705743	36.12705743	17.12053025	17.12053025	29.99304686	29.99304686	287.0201581	13.0499302	249000	157.1634664
00AT	E09000018	22	10	2008	184	233.5644819	30.08127748	30.08127748	54.96170819	54.96170819	3.184189477	3.184189477	7.969184629	7.969184629	28.96674412	28.96674412	51.88870344	51.88870344	16.36231145	16.36231145	26.07784856	26.07784856	12.06428463	12.06428463	24.85667109	24.85667109	283.6853184	13.0499302	249000	157.1634664
00AT	E09000018	23	11	2008	251	233.5644819	26.62294436	26.62294436	44.20237344	44.20237344	3.191787552	3.191787552	7.113851039	7.113851039	33.02820044	33.02820044	50.85769752	50.85769752	17.48730393	17.48730393	25.74332244	25.74332244	13.86146737	13.86146737	21.91566191	21.91566191	280.8819532	13.0499302	249000	157.1634664
00AT	E09000018	24	12	2008	353	233.5644819	20.0334794	20.0334794	36.2768324	36.2768324	5.229502648	5.229502648	10.69527064	10.69527064	38.72698297	38.72698297	56.21574956	56.21574956	20.54168336	20.54168336	28.61081105	28.61081105	16.93515598	16.93515598	24.38177299	24.38177299	277.1679854	13.0499302	249000	157.1634664
00AT	E09000018	25	1	2009	267	240.737082	26.8048108	26.8048108	45.45108171	45.45108171	4.61941526	4.61941526	9.224061297	9.224061297	41.58252942	41.58252942	61.52681591	61.52681591	25.81592236	25.81592236	37.40924454	37.40924454	20.50096311	20.50096311	32.26684718	32.26684718	276.3674754	13.8980892	240000	161.9898453
00AT	E09000018	26	2	2009	203	240.737082	24.69566148	24.69566148	45.6292805	45.6292805	3.946451755	3.946451755	7.758073258	7.758073258	45.73869777	45.73869777	65.96679074	65.96679074	21.48379343	21.48379343	30.80347279	30.80347279	16.6339923	16.6339923	24.65710204	24.65710204	277.5433087	13.8980892	240000	161.9898453
00AT	E09000018	27	3	2009	202	240.737082	46.96671556	46.96671556	73.90588367	73.90588367	3.47847541	3.47847541	7.160346454	7.160346454	36.73770184	36.73770184	63.82924787	63.82924787	24.90981803	24.90981803	35.50369607	35.50369607	16.80741966	16.80741966	25.96700831	25.96700831	280.4329663	13.8980892	240000	161.9898453
00AT	E09000018	28	4	2009	225	240.737082	55.08018345	55.08018345	86.72505989	86.72505989	2.333820862	2.333820862	5.48783199	5.48783199	30.17256937	30.17256937	53.67107277	53.67107277	27.54309984	27.54309984	43.44441414	43.44441414	21.14770713	21.14770713	35.02437309	35.02437309	284.323666	13.8980892	240000	161.9898453
00AT	E09000018	29	5	2009	209	240.737082	61.73238308	61.73238308	83.94977766	83.94977766	2.58995596	2.58995596	4.782761943	4.782761943	19.30296072	19.30296072	34.38317016	34.38317016	18.18349457	18.18349457	28.24363453	28.24363453	11.9294378	11.9294378	20.33508372	20.33508372	286.4780803	13.8980892	240000	161.9898453
00AT	E09000018	30	6	2009	184	240.737082	58.37135567	58.37135567	88.74970957	88.74970957	2.490465515	2.490465515	5.581806672	5.581806672	23.78445346	23.78445346	44.59190737	44.59190737	17.59536573	17.59536573	27.34897779	27.34897779	13.08429611	13.08429611	21.0653773	21.0653773	289.1174697	13.8980892	240000	161.9898453
00AT	E09000018	31	7	2009	203	240.737082	45.6613203	45.6613203	66.96308357	66.96308357	2.343875795	2.343875795	4.274273634	4.274273634	15.52911267	15.52911267	27.23054526	27.23054526	13.21598002	13.21598002	19.53827993	19.53827993	8.933198254	8.933198254	13.94992455	13.94992455	289.6780656	13.8980892	240000	161.9898453
00AT	E09000018	32	8	2009	150	240.737082	39.73862773	39.73862773	64.47352182	64.47352182	2.872963967	2.872963967	5.04155004	5.04155004	17.88339728	17.88339728	34.36179398	34.36179398	14.36146201	14.36146201	22.90781452	22.90781452	9.666376913	9.666376913	16.14317654	16.14317654	291.1553365	13.8980892	240000	161.9898453
00AT	E09000018	33	9	2009	169	240.737082	33.63912877	33.63912877	54.78858929	54.78858929	2.513049165	2.513049165	6.296089613	6.296089613	26.09971256	26.09971256	46.9166893	46.9166893	18.27543312	18.27543312	28.10826642	28.10826642	11.65903878	11.65903878	20.48257497	20.48257497	288.5542621	13.8980892	240000	161.9898453
00AT	E09000018	34	10	2009	214	240.737082	24.37067802	24.37067802	48.20563535	48.20563535	3.266928427	3.266928427	6.992200252	6.992200252	32.62290169	32.62290169	54.92458565	54.92458565	21.69650815	21.69650815	32.72930016	32.72930016	14.34264695	14.34264695	25.21156868	25.21156868	285.3946365	13.8980892	240000	161.9898453
00AT	E09000018	35	11	2009	238	240.737082	41.99352781	41.99352781	59.69365376	59.69365376	2.591948211	2.591948211	4.393988613	4.393988613	23.55156313	23.55156313	43.19194492	43.19194492	17.03122397	17.03122397	26.84896275	26.84896275	10.56330968	10.56330968	18.37350763	18.37350763	282.7326849	13.8980892	240000	161.9898453
00AT	E09000018	36	12	2009	302	240.737082	26.50586133	26.50586133	45.44481673	45.44481673	3.072991631	3.072991631	6.580601542	6.580601542	38.55416313	38.55416313	59.6312985	59.6312985	17.95373808	17.95373808	26.68258516	26.68258516	13.20406917	13.20406917	20.7027551	20.7027551	277.2456053	13.8980892	240000	161.9898453
00AT	E09000018	37	1	2010	275	249.9002653	20.09620679	20.09620679	39.12215608	39.12215608	4.486876547	4.486876547	8.937291968	8.937291968	41.10236504	41.10236504	60.51158548	60.51158548	25.46606113	25.46606113	34.80720145	34.80720145	21.2800603	21.2800603	30.16003015	30.16003015	274.7991219	13.414787	249950	168.15567
00AT	E09000018	38	2	2010	222	249.9002653	31.82372867	31.82372867	55.98018728	55.98018728	2.526694842	2.526694842	6.050360854	6.050360854	36.95023407	36.95023407	60.57927445	60.57927445	21.38766209	21.38766209	31.36757156	31.36757156	15.36487395	15.36487395	24.85967003	24.85967003	276.9291797	13.414787	249950	168.15567
00AT	E09000018	39	3	2010	180	249.9002653	45.99574971	45.99574971	71.43889716	71.43889716	2.544624147	2.544624147	6.325717761	6.325717761	30.97396709	30.97396709	55.09664259	55.09664259	20.41431953	20.41431953	29.92774265	29.92774265	14.15901722	14.15901722	23.48419362	23.48419362	279.8131412	13.414787	249950	168.15567
00AT	E09000018	40	4	2010	179	249.9002653	56.50775624	56.50775624	85.47322706	85.47322706	3.014627885	3.014627885	7.215949855	7.215949855	31.35794844	31.35794844	54.60160128	54.60160128	24.55744793	24.55744793	38.57656619	38.57656619	16.42521021	16.42521021	30.03421183	30.03421183	283.2870155	13.414787	249950	168.15567
00AT	E09000018	41	5	2010	204	249.9002653	52.76301273	52.76301273	80.00377274	80.00377274	2.415232852	2.415232852	6.270577177	6.270577177	25.52882819	25.52882819	48.19625073	48.19625073	20.68522423	20.68522423	30.57807036	30.57807036	12.66545396	12.66545396	22.32892544	22.32892544	285.1741006	13.414787	249950	168.15567
00AT	E09000018	42	6	2010	158	249.9002653	57.3448815	57.3448815	91.87882843	91.87882843	2.053366117	2.053366117	5.253309139	5.253309139	23.41412535	23.41412535	43.82897778	43.82897778	21.14485731	21.14485731	32.94201768	32.94201768	14.28629381	14.28629381	24.52651628	24.52651628	290.179548	13.414787	249950	168.15567
00AT	E09000018	43	7	2010	173	249.9002653	48.09699787	48.09699787	77.8691341	77.8691341	1.424151759	1.424151759	3.914702304	3.914702304	16.90708399	16.90708399	33.50037704	33.50037704	13.90975755	13.90975755	21.02313106	21.02313106	8.93046437	8.93046437	14.18279057	14.18279057	292.161634	13.414787	249950	168.15567
00AT	E09000018	44	8	2010	155	249.9002653	37.60548255	37.60548255	61.18286822	61.18286822	1.557710768	1.557710768	3.946459716	3.946459716	21.58360172	21.58360172	42.04002602	42.04002602	14.37844993	14.37844993	21.57523407	21.57523407	8.99537247	8.99537247	15.29232001	15.29232001	290.1013979	13.414787	249950	168.15567
00AT	E09000018	45	9	2010	213	249.9002653	35.73342085	35.73342085	62.81433341	62.81433341	2.233895853	2.233895853	5.111564942	5.111564942	27.52364734	27.52364734	48.83243345	48.83243345	17.41554726	17.41554726	26.42794005	26.42794005	11.77072054	11.77072054	20.09596888	20.09596888	287.8698168	13.414787	249950	168.15567
00AT	E09000018	46	10	2010	243	249.9002653	31.25660852	31.25660852	55.14834201	55.14834201	2.663823688	2.663823688	5.824620639	5.824620639	29.58069911	29.58069911	51.45252271	51.45252271	18.54378704	18.54378704	27.5614333	27.5614333	13.18364089	13.18364089	20.91740131	20.91740131	284.6246754	13.414787	249950	168.15567
00AT	E09000018	47	11	2010	212	249.9002653	23.38244797	23.38244797	43.13124123	43.13124123	2.767224747	2.767224747	6.17880824	6.17880824	42.80703408	42.80703408	64.96510913	64.96510913	20.31244903	20.31244903	33.87089615	33.87089615	17.58706374	17.58706374	30.1809776	30.1809776	279.6266438	13.414787	249950	168.15567
00AT	E09000018	48	12	2010	388	249.9002653	14.72601718	14.72601718	30.79932487	30.79932487	3.853759913	3.853759913	9.232156384	9.232156384	51.08046722	51.08046722	70.26980246	70.26980246	22.65696453	22.65696453	32.2556847	32.2556847	20.19142145	20.19142145	28.83172346	28.83172346	274.3380792	13.414787	249950	168.15567
00AT	E09000018	49	1	2011	283	253.461377	28.90623441	28.90623441	50.29102787	50.29102787	2.633950985	2.633950985	5.725998279	5.725998279	39.56300201	39.56300201	59.62995883	59.62995883	19.17573322	19.17573322	27.6918314	27.6918314	15.41155345	15.41155345	22.78882907	22.78882907	278.1043037	10.7151275	250000	170.5519105
00AT	E09000018	50	2	2011	210	253.461377	37.11988415	37.11988415	55.02754784	55.02754784	2.215583428	2.215583428	4.340206666	4.340206666	30.69270206	30.69270206	50.88084037	50.88084037	24.62544636	24.62544636	34.90565123	34.90565123	19.07859789	19.07859789	27.74418283	27.74418283	280.3350664	10.7151275	250000	170.5519105
00AT	E09000018	51	3	2011	215	253.461377	34.89567571	34.89567571	60.32986438	60.32986438	3.280963747	3.280963747	6.72422629	6.72422629	39.97452667	39.97452667	62.98710195	62.98710195	36.15700343	36.15700343	51.82050139	51.82050139	30.23821519	30.23821519	44.47916677	44.47916677	280.802346	10.7151275	250000	170.5519105
00AT	E09000018	52	4	2011	200	253.461377	59.85636456	59.85636456	95.77385623	95.77385623	2.88290119	2.88290119	5.86700866	5.86700866	32.38799943	32.38799943	58.6281744	58.6281744	31.47760047	31.47760047	45.9225757	45.9225757	24.02341271	24.02341271	37.96635284	37.96635284	286.7103285	10.7151275	250000	170.5519105
00AT	E09000018	53	5	2011	184	253.461377	65.82187574	65.82187574	87.43300949	87.43300949	2.014008699	2.014008699	3.873160778	3.873160778	17.8967581	17.8967581	31.95210629	31.95210629	19.04892168	19.04892168	27.25391772	27.25391772	11.27654453	11.27654453	16.52610096	16.52610096	286.94107	10.7151275	250000	170.5519105
00AT	E09000018	54	6	2011	172	253.461377	52.12892299	52.12892299	75.82091128	75.82091128	1.80191449	1.80191449	3.363349434	3.363349434	18.26156129	18.26156129	32.89011167	32.89011167	16.42574195	16.42574195	24.04932884	24.04932884	10.22385249	10.22385249	14.54217135	14.54217135	288.8999586	10.7151275	250000	170.5519105
00AT	E09000018	55	7	2011	152	253.461377	55.0084078	55.0084078	83.02951185	83.02951185	2.101400558	2.101400558	4.175201228	4.175201228	20.0646687	20.0646687	36.92590421	36.92590421	16.89811716	16.89811716	26.14071692	26.14071692	12.10954101	12.10954101	20.04922113	20.04922113	289.9183017	10.7151275	250000	170.5519105
00AT	E09000018	56	8	2011	155	253.461377	41.47920632	41.47920632	66.96486282	66.96486282	1.973620473	1.973620473	3.784265376	3.784265376	21.59540755	21.59540755	37.94893794	37.94893794	14.57452519	14.57452519	20.80871081	20.80871081	10.47049927	10.47049927	16.02209608	16.02209608	290.3077053	10.7151275	250000	170.5519105
00AT	E09000018	57	9	2011	181	253.461377	39.88587461	39.88587461	64.17954553	64.17954553	1.793775785	1.793775785	3.6035218	3.6035218	21.52785572	21.52785572	38.52834193	38.52834193	19.29642508	19.29642508	27.39504461	27.39504461	13.21929854	13.21929854	19.65934197	19.65934197	289.5632396	10.7151275	250000	170.5519105
00AT	E09000018	58	10	2011	185	253.461377	36.20175317	36.20175317	59.26337285	59.26337285	2.245686758	2.245686758	4.592622307	4.592622307	25.71620399	25.71620399	44.42875118	44.42875118	18.79074296	18.79074296	25.98206957	25.98206957	13.61536093	13.61536093	19.40575267	19.40575267	286.9103704	10.7151275	250000	170.5519105
00AT	E09000018	59	11	2011	237	253.461377	22.18964944	22.18964944	38.52465672	38.52465672	2.771605322	2.771605322	6.230175742	6.230175742	34.02169938	34.02169938	51.29579608	51.29579608	28.87811182	28.87811182	40.17538217	40.17538217	22.7244746	22.7244746	32.7991217	32.7991217	283.8204707	10.7151275	250000	170.5519105
00AT	E09000018	60	12	2011	288	253.461377	39.98730318	39.98730318	58.19949575	58.19949575	2.615982867	2.615982867	4.563314053	4.563314053	26.62402085	26.62402085	45.0407605	45.0407605	14.72510962	14.72510962	20.59868287	20.59868287	9.938394241	9.938394241	15.26595423	15.26595423	279.7850408	10.7151275	250000	170.5519105
00AU	E09000019	1	1	2007	186	193.0076484	31.16097259	31.16097259	55.69908991	55.69908991	2.970061666	2.970061666	6.129553695	6.129553695	36.90075935	36.90075935	62.29110755	62.29110755	19.80522857	19.80522857	29.23701797	29.23701797	9.602623863	9.602623863	16.43595474	16.43595474	280.6131289	18.7905421	345000	129.8731332
00AU	E09000019	2	2	2007	214	193.0076484	24.19481139	24.19481139	50.80990321	50.80990321	4.04166454	4.04166454	11.55858592	11.55858592	45.6010903	45.6010903	71.99261611	71.99261611	25.18173836	25.18173836	39.97276422	39.97276422	13.51778972	13.51778972	25.68884863	25.68884863	279.4153583	18.7905421	345000	129.8731332
00AU	E09000019	3	3	2007	203	193.0076484	38.25789823	38.25789823	66.77816508	66.77816508	3.116251833	3.116251833	6.862191385	6.862191385	41.65037442	41.65037442	67.51960361	67.51960361	32.04812262	32.04812262	48.55968217	48.55968217	16.9991893	16.9991893	29.55757844	29.55757844	280.8162389	18.7905421	345000	129.8731332
00AU	E09000019	4	4	2007	158	193.0076484	47.56601842	47.56601842	82.53676885	82.53676885	3.602584533	3.602584533	8.251246754	8.251246754	40.08010316	40.08010316	69.54698048	69.54698048	31.9365234	31.9365234	45.18854472	45.18854472	17.14033967	17.14033967	29.85002114	29.85002114	285.4478449	18.7905421	345000	129.8731332
00AU	E09000019	5	5	2007	168	193.0076484	50.44310568	50.44310568	75.81170876	75.81170876	2.133090383	2.133090383	5.510951069	5.510951069	29.8102831	29.8102831	55.35028107	55.35028107	20.11786199	20.11786199	30.32877205	30.32877205	10.38873823	10.38873823	18.43726955	18.43726955	286.4191262	18.7905421	345000	129.8731332
00AU	E09000019	6	6	2007	179	193.0076484	43.2661583	43.2661583	75.59364319	75.59364319	3.254093401	3.254093401	7.586455566	7.586455566	33.60028611	33.60028611	57.36231168	57.36231168	22.11881183	22.11881183	34.85974594	34.85974594	13.42802329	13.42802329	26.93422736	26.93422736	288.8568531	18.7905421	345000	129.8731332
00AU	E09000019	7	7	2007	153	193.0076484	38.456653	38.456653	62.44971798	62.44971798	2.363195441	2.363195441	5.79995546	5.79995546	25.49010546	25.49010546	46.31940777	46.31940777	17.10395911	17.10395911	25.90875902	25.90875902	9.850376068	9.850376068	17.84707352	17.84707352	289.4713391	18.7905421	345000	129.8731332
00AU	E09000019	8	8	2007	165	193.0076484	37.92396712	37.92396712	64.49933397	64.49933397	2.536924827	2.536924827	6.052234296	6.052234296	28.86119529	28.86119529	52.3953188	52.3953188	19.63638577	19.63638577	30.08223866	30.08223866	11.63849676	11.63849676	24.43246577	24.43246577	290.1458663	18.7905421	345000	129.8731332
00AU	E09000019	9	9	2007	150	193.0076484	27.6359401	27.6359401	51.05299695	51.05299695	2.739719709	2.739719709	6.949944544	6.949944544	31.87541785	31.87541785	54.73262634	54.73262634	20.607345	20.607345	30.85324548	30.85324548	10.55885019	10.55885019	19.86919759	19.86919759	288.4173864	18.7905421	345000	129.8731332
00AU	E09000019	10	10	2007	196	193.0076484	14.40132354	14.40132354	36.28261406	36.28261406	3.261433554	3.261433554	8.744858873	8.744858873	45.68256222	45.68256222	66.55447252	66.55447252	29.83332794	29.83332794	46.42432047	46.42432047	17.85399732	17.85399732	33.3330945	33.3330945	284.5257148	18.7905421	345000	129.8731332
00AU	E09000019	11	11	2007	210	193.0076484	17.75477618	17.75477618	41.34929502	41.34929502	3.286123953	3.286123953	6.749928816	6.749928816	47.60409366	47.60409366	71.23600184	71.23600184	26.81206362	26.81206362	45.90554314	45.90554314	13.3971698	13.3971698	23.71667735	23.71667735	280.5257505	18.7905421	345000	129.8731332
00AU	E09000019	12	12	2007	231	193.0076484	23.50548273	23.50548273	38.87525976	38.87525976	5.350057708	5.350057708	11.13559037	11.13559037	46.47607832	46.47607832	68.11442184	68.11442184	27.50611342	27.50611342	41.34167936	41.34167936	13.54364932	13.54364932	22.24075185	22.24075185	278.5085217	18.7905421	345000	129.8731332
00AU	E09000019	13	1	2008	196	203.7422876	32.81215431	32.81215431	57.05713974	57.05713974	3.517490005	3.517490005	9.731927172	9.731927172	37.80518712	37.80518712	63.15616171	63.15616171	19.64235669	19.64235669	37.31375264	37.31375264	12.08811702	12.08811702	28.20400044	28.20400044	280.3793582	18.6953324	350000	137.0963766
00AU	E09000019	14	2	2008	198	203.7422876	24.09714905	24.09714905	46.30917416	46.30917416	7.37682794	7.37682794	19.20485972	19.20485972	52.17268269	52.17268269	76.07740744	76.07740744	30.86517058	30.86517058	45.78101967	45.78101967	16.16008804	16.16008804	28.81145139	28.81145139	278.7662387	18.6953324	350000	137.0963766
00AU	E09000019	15	3	2008	185	203.7422876	46.96149123	46.96149123	72.75511133	72.75511133	2.603765128	2.603765128	8.581936669	8.581936669	35.81002773	35.81002773	62.10787226	62.10787226	15.51406135	15.51406135	25.82924311	25.82924311	9.933889171	9.933889171	18.40322138	18.40322138	279.4956862	18.6953324	350000	137.0963766
00AU	E09000019	16	4	2008	183	203.7422876	49.75432439	49.75432439	78.11051674	78.11051674	2.556288551	2.556288551	7.128359441	7.128359441	37.31015047	37.31015047	64.40666008	64.40666008	21.04350648	21.04350648	31.8258763	31.8258763	12.57702979	12.57702979	23.26893069	23.26893069	282.0122306	18.6953324	350000	137.0963766
00AU	E09000019	17	5	2008	170	203.7422876	62.05805516	62.05805516	100.9378337	100.9378337	3.788311828	3.788311828	10.48869844	10.48869844	37.75135258	37.75135258	64.15818947	64.15818947	27.1807712	27.1807712	43.17637702	43.17637702	16.12121047	16.12121047	32.35713777	32.35713777	287.7956441	18.6953324	350000	137.0963766
00AU	E09000019	18	6	2008	162	203.7422876	49.95042338	49.95042338	78.71896528	78.71896528	2.598173865	2.598173865	6.79844873	6.79844873	26.87221326	26.87221326	53.92441037	53.92441037	18.12499554	18.12499554	29.17746207	29.17746207	12.79786467	12.79786467	24.52074966	24.52074966	288.9977548	18.6953324	350000	137.0963766
00AU	E09000019	19	7	2008	159	203.7422876	42.85934735	42.85934735	75.50575945	75.50575945	3.063894767	3.063894767	7.882468654	7.882468654	28.96384325	28.96384325	51.81876373	51.81876373	16.98314538	16.98314538	28.98820203	28.98820203	12.68661137	12.68661137	22.44690984	22.44690984	290.6848474	18.6953324	350000	137.0963766
00AU	E09000019	20	8	2008	134	203.7422876	34.47371688	34.47371688	57.82603456	57.82603456	2.727597894	2.727597894	6.524816513	6.524816513	26.34879737	26.34879737	48.89669049	48.89669049	16.07409157	16.07409157	25.20384881	25.20384881	12.19129676	12.19129676	20.26040096	20.26040096	290.2940862	18.6953324	350000	137.0963766
00AU	E09000019	21	9	2008	138	203.7422876	26.73741231	26.73741231	55.75581099	55.75581099	3.626042909	3.626042909	10.32209922	10.32209922	36.4423968	36.4423968	60.74863262	60.74863262	22.65920697	22.65920697	36.14539773	36.14539773	17.20214866	17.20214866	30.0386824	30.0386824	287.0551851	18.6953324	350000	137.0963766
00AU	E09000019	22	10	2008	180	203.7422876	22.37407551	22.37407551	48.08004312	48.08004312	3.069869467	3.069869467	8.242840517	8.242840517	37.7134984	37.7134984	60.47865898	60.47865898	18.11557808	18.11557808	29.4362617	29.4362617	13.51166479	13.51166479	28.77819203	28.77819203	283.647781	18.6953324	350000	137.0963766
00AU	E09000019	23	11	2008	198	203.7422876	21.25670327	21.25670327	39.84230558	39.84230558	3.421005862	3.421005862	7.990956533	7.990956533	38.58839136	38.58839136	56.40299454	56.40299454	18.389608	18.389608	27.52969135	27.52969135	14.50969223	14.50969223	23.76482865	23.76482865	280.886421	18.6953324	350000	137.0963766
00AU	E09000019	24	12	2008	284	203.7422876	16.02189461	16.02189461	31.99292546	31.99292546	4.476656389	4.476656389	9.404867587	9.404867587	42.43991332	42.43991332	58.98959141	58.98959141	21.11162002	21.11162002	29.95999862	29.95999862	17.56508775	17.56508775	25.64390887	25.64390887	277.2061696	18.6953324	350000	137.0963766
00AU	E09000019	25	1	2009	220	208.8162838	21.2753284	21.2753284	40.55723133	40.55723133	4.214959493	4.214959493	8.353970301	8.353970301	46.64743647	46.64743647	66.76370049	66.76370049	26.28180301	26.28180301	37.41488672	37.41488672	21.68561205	21.68561205	32.44521716	32.44521716	276.3313274	20.1952278	345000	140.5106236
00AU	E09000019	26	2	2009	147	208.8162838	19.3595795	19.3595795	39.98126437	39.98126437	3.093897883	3.093897883	6.757303532	6.757303532	48.26334787	48.26334787	67.69788476	67.69788476	22.23168811	22.23168811	31.54051971	31.54051971	18.4477325	18.4477325	26.87017952	26.87017952	277.4151742	20.1952278	345000	140.5106236
00AU	E09000019	27	3	2009	169	208.8162838	39.43321549	39.43321549	66.80607064	66.80607064	3.23038333	3.23038333	6.523121134	6.523121134	40.81505665	40.81505665	67.27538669	67.27538669	25.85322834	25.85322834	37.24735488	37.24735488	18.6210544	18.6210544	29.00555611	29.00555611	280.3791912	20.1952278	345000	140.5106236
00AU	E09000019	28	4	2009	157	208.8162838	46.69714505	46.69714505	77.5811835	77.5811835	2.250777953	2.250777953	5.412972414	5.412972414	38.08489839	38.08489839	64.53379339	64.53379339	28.99853824	28.99853824	45.63667806	45.63667806	23.80214365	23.80214365	38.88975732	38.88975732	284.3012932	20.1952278	345000	140.5106236
00AU	E09000019	29	5	2009	140	208.8162838	55.87495365	55.87495365	79.4609866	79.4609866	2.281100247	2.281100247	4.626055095	4.626055095	25.18021572	25.18021572	43.20607758	43.20607758	18.96072167	18.96072167	29.23104114	29.23104114	13.54904577	13.54904577	22.00159947	22.00159947	286.4308281	20.1952278	345000	140.5106236
00AU	E09000019	30	6	2009	152	208.8162838	52.59091133	52.59091133	82.18379962	82.18379962	2.501792128	2.501792128	6.625117852	6.625117852	30.83468038	30.83468038	52.56002579	52.56002579	18.7921301	18.7921301	28.19442161	28.19442161	15.13151462	15.13151462	23.91076546	23.91076546	288.9742339	20.1952278	345000	140.5106236
00AU	E09000019	31	7	2009	150	208.8162838	40.11520323	40.11520323	61.46192784	61.46192784	2.234744461	2.234744461	4.266202911	4.266202911	21.0841872	21.0841872	37.01484453	37.01484453	13.95102187	13.95102187	20.75028278	20.75028278	10.74684618	10.74684618	16.03866199	16.03866199	289.7697027	20.1952278	345000	140.5106236
00AU	E09000019	32	8	2009	123	208.8162838	33.47965242	33.47965242	60.73871336	60.73871336	2.494240763	2.494240763	4.446690329	4.446690329	24.98098206	24.98098206	48.67893557	48.67893557	16.07034195	16.07034195	26.19586729	26.19586729	12.26556613	12.26556613	20.35239635	20.35239635	291.2478313	20.1952278	345000	140.5106236
00AU	E09000019	33	9	2009	130	208.8162838	31.46993732	31.46993732	52.75266552	52.75266552	1.549045491	1.549045491	3.964882135	3.964882135	29.272064	29.272064	51.1481891	51.1481891	19.22295285	19.22295285	29.99284544	29.99284544	13.25431111	13.25431111	22.5223107	22.5223107	288.5966947	20.1952278	345000	140.5106236
00AU	E09000019	34	10	2009	203	208.8162838	19.04465109	19.04465109	43.07082578	43.07082578	2.62555167	2.62555167	5.548387443	5.548387443	39.00102515	39.00102515	61.86225313	61.86225313	23.12059044	23.12059044	34.43913429	34.43913429	16.51878437	16.51878437	26.6632053	26.6632053	285.3400563	20.1952278	345000	140.5106236
00AU	E09000019	35	11	2009	213	208.8162838	34.49431364	34.49431364	56.02096643	56.02096643	2.664121515	2.664121515	4.758727241	4.758727241	31.73486676	31.73486676	55.33000476	55.33000476	18.09888816	18.09888816	28.49833406	28.49833406	12.23964417	12.23964417	20.77628002	20.77628002	282.6881067	20.1952278	345000	140.5106236
00AU	E09000019	36	12	2009	242	208.8162838	22.50339152	22.50339152	41.88286069	41.88286069	2.644528657	2.644528657	6.364084301	6.364084301	43.0900569	43.0900569	64.39401159	64.39401159	18.60904218	18.60904218	27.91685397	27.91685397	14.11122137	14.11122137	21.86395999	21.86395999	277.2137404	20.1952278	345000	140.5106236
00AU	E09000019	37	1	2010	213	215.5779299	17.91253347	17.91253347	36.11406059	36.11406059	4.214227221	4.214227221	7.960480598	7.960480598	47.68981518	47.68981518	65.8824896	65.8824896	25.97689159	25.97689159	35.66816059	35.66816059	22.19196991	22.19196991	30.67642304	30.67642304	274.8803905	19.1967445	387000	145.0604752
00AU	E09000019	38	2	2010	163	215.5779299	26.64328326	26.64328326	50.19481339	50.19481339	2.584486528	2.584486528	6.260021474	6.260021474	43.87436342	43.87436342	68.81895787	68.81895787	21.79313285	21.79313285	32.81814405	32.81814405	17.18996936	17.18996936	27.99600669	27.99600669	276.8110776	19.1967445	387000	145.0604752
00AU	E09000019	39	3	2010	170	215.5779299	41.74764337	41.74764337	66.92120583	66.92120583	2.145994541	2.145994541	5.242112156	5.242112156	37.499899	37.499899	64.92405541	64.92405541	20.87036329	20.87036329	30.78026587	30.78026587	14.93037684	14.93037684	23.92788724	23.92788724	279.9941638	19.1967445	387000	145.0604752
00AU	E09000019	40	4	2010	158	215.5779299	49.98817072	49.98817072	79.26373151	79.26373151	3.233766862	3.233766862	7.848517263	7.848517263	36.50030484	36.50030484	60.55884361	60.55884361	24.96092826	24.96092826	39.98872004	39.98872004	17.87652023	17.87652023	32.02765401	32.02765401	283.4956914	19.1967445	387000	145.0604752
00AU	E09000019	41	5	2010	195	215.5779299	49.19492793	49.19492793	75.33122906	75.33122906	2.404176576	2.404176576	6.548528614	6.548528614	30.44715065	30.44715065	57.01110163	57.01110163	21.08445227	21.08445227	31.72987858	31.72987858	14.58753296	14.58753296	24.85158007	24.85158007	285.3583496	19.1967445	387000	145.0604752
00AU	E09000019	42	6	2010	134	215.5779299	50.07726439	50.07726439	83.32435951	83.32435951	2.399756074	2.399756074	6.40405277	6.40405277	30.1146648	30.1146648	52.73101482	52.73101482	22.28350446	22.28350446	34.36959515	34.36959515	16.47488026	16.47488026	26.43844522	26.43844522	290.3053285	19.1967445	387000	145.0604752
00AU	E09000019	43	7	2010	127	215.5779299	44.32649448	44.32649448	74.01075265	74.01075265	1.436784482	1.436784482	3.789041058	3.789041058	22.21163767	22.21163767	40.72529842	40.72529842	15.12080337	15.12080337	22.02650996	22.02650996	10.01957592	10.01957592	15.44705133	15.44705133	292.5685603	19.1967445	387000	145.0604752
00AU	E09000019	44	8	2010	131	215.5779299	35.60783212	35.60783212	58.79272362	58.79272362	1.550931102	1.550931102	4.079344684	4.079344684	24.2740145	24.2740145	45.10940047	45.10940047	15.51518087	15.51518087	22.8757838	22.8757838	9.818417834	9.818417834	16.36279349	16.36279349	290.287801	19.1967445	387000	145.0604752
00AU	E09000019	45	9	2010	158	215.5779299	32.50913238	32.50913238	59.01973785	59.01973785	2.154896511	2.154896511	5.223256167	5.223256167	33.71357795	33.71357795	55.7467062	55.7467062	18.72135909	18.72135909	28.40883589	28.40883589	12.57998969	12.57998969	21.56595112	21.56595112	288.0903368	19.1967445	387000	145.0604752
00AU	E09000019	46	10	2010	216	215.5779299	27.65265728	27.65265728	51.15476036	51.15476036	2.55781149	2.55781149	5.292786391	5.292786391	36.0018994	36.0018994	59.64278744	59.64278744	19.57117493	19.57117493	29.31537179	29.31537179	14.04195246	14.04195246	22.68970486	22.68970486	284.7638532	19.1967445	387000	145.0604752
00AU	E09000019	47	11	2010	192	215.5779299	22.33310347	22.33310347	42.52163569	42.52163569	2.519216001	2.519216001	5.492929586	5.492929586	43.90403441	43.90403441	67.03612823	67.03612823	21.47518335	21.47518335	35.38097525	35.38097525	17.49191854	17.49191854	30.64730167	30.64730167	279.7260239	19.1967445	387000	145.0604752
00AU	E09000019	48	12	2010	289	215.5779299	16.43576244	16.43576244	31.66354184	31.66354184	3.314907292	3.314907292	7.736186458	7.736186458	52.18185742	52.18185742	71.69180433	71.69180433	23.1360254	23.1360254	32.41370779	32.41370779	19.58228432	19.58228432	28.54416512	28.54416512	274.4541195	19.1967445	387000	145.0604752
00AU	E09000019	49	1	2011	211	217.5354687	27.57394529	27.57394529	49.01997176	49.01997176	2.542996429	2.542996429	5.284884499	5.284884499	42.18950759	42.18950759	61.80345461	61.80345461	19.71138349	19.71138349	28.02166265	28.02166265	14.52477355	14.52477355	22.06497423	22.06497423	278.2232858	15.9856934	398475	146.3776857
00AU	E09000019	50	2	2011	174	217.5354687	32.00413933	32.00413933	50.1736239	50.1736239	2.513324337	2.513324337	4.670248513	4.670248513	37.07063596	37.07063596	56.69617987	56.69617987	25.77004314	25.77004314	35.99466617	35.99466617	20.08915412	20.08915412	29.04165598	29.04165598	280.415476	15.9856934	398475	146.3776857
00AU	E09000019	51	3	2011	186	217.5354687	33.2033847	33.2033847	58.63520025	58.63520025	3.319097894	3.319097894	7.136103246	7.136103246	43.08446057	43.08446057	66.47069248	66.47069248	36.92622756	36.92622756	53.47187227	53.47187227	30.05890718	30.05890718	45.06219984	45.06219984	280.9020359	15.9856934	398475	146.3776857
00AU	E09000019	52	4	2011	192	217.5354687	55.74998923	55.74998923	93.0928744	93.0928744	2.734133107	2.734133107	5.895642908	5.895642908	37.99818878	37.99818878	67.29014587	67.29014587	33.019724	33.019724	48.02121105	48.02121105	26.48658288	26.48658288	41.01735156	41.01735156	286.9022952	15.9856934	398475	146.3776857
00AU	E09000019	53	5	2011	139	217.5354687	61.17600775	61.17600775	82.23049705	82.23049705	2.16903016	2.16903016	4.058213488	4.058213488	22.40334061	22.40334061	38.28349636	38.28349636	20.24383076	20.24383076	29.95581209	29.95581209	12.10727439	12.10727439	18.06103974	18.06103974	287.2705989	15.9856934	398475	146.3776857
00AU	E09000019	54	6	2011	134	217.5354687	47.08093225	47.08093225	70.21172587	70.21172587	1.720095312	1.720095312	3.268283534	3.268283534	21.7313927	21.7313927	37.15669982	37.15669982	17.51425853	17.51425853	26.84631993	26.84631993	10.68920778	10.68920778	15.36061093	15.36061093	289.2681916	15.9856934	398475	146.3776857
00AU	E09000019	55	7	2011	138	217.5354687	49.86706494	49.86706494	75.02166354	75.02166354	1.858834943	1.858834943	3.727021127	3.727021127	21.47753298	21.47753298	38.09499778	38.09499778	16.67408885	16.67408885	25.20257325	25.20257325	11.59808129	11.59808129	18.90455501	18.90455501	290.0932624	15.9856934	398475	146.3776857
00AU	E09000019	56	8	2011	104	217.5354687	37.72814555	37.72814555	61.31548802	61.31548802	1.416519259	1.416519259	3.068954631	3.068954631	24.88596446	24.88596446	43.18674875	43.18674875	14.4925096	14.4925096	21.02755017	21.02755017	10.38634163	10.38634163	15.92823407	15.92823407	290.621821	15.9856934	398475	146.3776857
00AU	E09000019	57	9	2011	140	217.5354687	36.11773945	36.11773945	61.49182021	61.49182021	1.756587264	1.756587264	3.485144158	3.485144158	28.32207847	28.32207847	47.56196225	47.56196225	19.64831168	19.64831168	28.31302557	28.31302557	13.15736228	13.15736228	20.68203201	20.68203201	289.8856725	15.9856934	398475	146.3776857
00AU	E09000019	58	10	2011	162	217.5354687	32.41912785	32.41912785	56.93600452	56.93600452	2.086041815	2.086041815	4.331234697	4.331234697	32.73030039	32.73030039	53.07657642	53.07657642	19.36092732	19.36092732	26.72796468	26.72796468	14.28153673	14.28153673	20.90206069	20.90206069	287.1201813	15.9856934	398475	146.3776857
00AU	E09000019	59	11	2011	176	217.5354687	18.61864352	18.61864352	34.50124113	34.50124113	3.191942511	3.191942511	7.430751904	7.430751904	39.02376019	39.02376019	56.74571908	56.74571908	29.70955693	29.70955693	41.42091719	41.42091719	23.68038308	23.68038308	34.58065774	34.58065774	283.8322368	15.9856934	398475	146.3776857
00AU	E09000019	60	12	2011	261	217.5354687	34.64724765	34.64724765	55.22313376	55.22313376	2.416741999	2.416741999	4.479402842	4.479402842	32.91313693	32.91313693	51.72062615	51.72062615	14.70116959	14.70116959	20.69881215	20.69881215	9.174767257	9.174767257	13.89872171	13.89872171	279.8722985	15.9856934	398475	146.3776857
00AW	E09000020	1	1	2007	95	190.7410137	33.14248824	33.14248824	57.25871132	57.25871132	2.878847952	2.878847952	6.185237108	6.185237108	35.01322876	35.01322876	59.60247926	59.60247926	19.32614828	19.32614828	27.50749902	27.50749902	9.415165542	9.415165542	16.0480826	16.0480826	280.592295	9.265585	640000	128.3479348
00AW	E09000020	2	2	2007	118	190.7410137	24.95591469	24.95591469	51.63527863	51.63527863	3.853594008	3.853594008	11.46627997	11.46627997	45.37383774	45.37383774	72.44804764	72.44804764	24.20607224	24.20607224	38.19756556	38.19756556	13.4485132	13.4485132	25.41012417	25.41012417	279.396909	9.265585	640000	128.3479348
00AW	E09000020	3	3	2007	89	190.7410137	40.13222494	40.13222494	68.61872064	68.61872064	3.099318814	3.099318814	6.909292344	6.909292344	40.12169789	40.12169789	66.82641079	66.82641079	31.24345445	31.24345445	47.41700003	47.41700003	16.6882796	16.6882796	29.53307224	29.53307224	280.8062496	9.265585	640000	128.3479348
00AW	E09000020	4	4	2007	102	190.7410137	48.91729954	48.91729954	84.39927622	84.39927622	3.616984241	3.616984241	8.24991955	8.24991955	40.96409931	40.96409931	72.6256635	72.6256635	31.42157809	31.42157809	44.19642868	44.19642868	16.94674431	16.94674431	29.49029554	29.49029554	285.503847	9.265585	640000	128.3479348
00AW	E09000020	5	5	2007	94	190.7410137	51.52152952	51.52152952	77.58912382	77.58912382	1.983229799	1.983229799	5.390401018	5.390401018	31.03077418	31.03077418	57.8413767	57.8413767	20.08514137	20.08514137	31.6751988	31.6751988	10.21367134	10.21367134	18.40404467	18.40404467	286.4097566	9.265585	640000	128.3479348
00AW	E09000020	6	6	2007	100	190.7410137	44.50265831	44.50265831	77.63311753	77.63311753	2.974737361	2.974737361	7.645657111	7.645657111	34.80844292	34.80844292	60.28064332	60.28064332	22.22840061	22.22840061	34.6840211	34.6840211	13.43721992	13.43721992	25.83846309	25.83846309	288.8544167	9.265585	640000	128.3479348
00AW	E09000020	7	7	2007	87	190.7410137	40.34925661	40.34925661	64.8870921	64.8870921	2.238194877	2.238194877	5.70236716	5.70236716	25.99260034	25.99260034	47.16381867	47.16381867	17.110176	17.110176	25.79677988	25.79677988	9.74178982	9.74178982	17.83345589	17.83345589	289.4205673	9.265585	640000	128.3479348
00AW	E09000020	8	8	2007	75	190.7410137	39.46007972	39.46007972	66.98406459	66.98406459	2.541210068	2.541210068	6.433947752	6.433947752	28.62691104	28.62691104	52.97262961	52.97262961	19.49006281	19.49006281	30.36319874	30.36319874	11.52574691	11.52574691	24.54892069	24.54892069	290.1195538	9.265585	640000	128.3479348
00AW	E09000020	9	9	2007	81	190.7410137	28.93915021	28.93915021	53.03077723	53.03077723	2.592887269	2.592887269	6.739055387	6.739055387	30.71351027	30.71351027	52.60592009	52.60592009	20.28797285	20.28797285	30.42041658	30.42041658	10.23132622	10.23132622	19.30801598	19.30801598	288.4155101	9.265585	640000	128.3479348
00AW	E09000020	10	10	2007	78	190.7410137	14.74348478	14.74348478	37.40966615	37.40966615	3.608017174	3.608017174	9.540156095	9.540156095	46.3187844	46.3187844	67.82295781	67.82295781	29.55580717	29.55580717	45.95115619	45.95115619	17.8828671	17.8828671	33.66825934	33.66825934	284.5265447	9.265585	640000	128.3479348
00AW	E09000020	11	11	2007	126	190.7410137	18.75681137	18.75681137	42.6329096	42.6329096	3.668398918	3.668398918	7.228182467	7.228182467	47.98811473	47.98811473	74.07724622	74.07724622	26.31632213	26.31632213	44.95947151	44.95947151	13.09561216	13.09561216	23.29537125	23.29537125	280.4990292	9.265585	640000	128.3479348
00AW	E09000020	12	12	2007	118	190.7410137	24.14637237	24.14637237	38.93943701	38.93943701	5.566322082	5.566322082	11.28037949	11.28037949	46.67729024	46.67729024	70.9548944	70.9548944	27.22121327	27.22121327	41.14590503	41.14590503	13.46857419	13.46857419	22.43121061	22.43121061	278.474957	9.265585	640000	128.3479348
00AW	E09000020	13	1	2008	107	200.7201459	33.63320787	33.63320787	57.42119789	57.42119789	3.650776252	3.650776252	10.22243074	10.22243074	36.674581	36.674581	62.1842967	62.1842967	19.50292727	19.50292727	37.39365728	37.39365728	11.98068441	11.98068441	28.13712785	28.13712785	280.3580149	9.6376191	700000	135.0628043
00AW	E09000020	14	2	2008	102	200.7201459	24.77035462	24.77035462	47.36274221	47.36274221	7.102607136	7.102607136	17.95706774	17.95706774	52.50988862	52.50988862	76.34999137	76.34999137	31.32047145	31.32047145	46.4819259	46.4819259	16.40411029	16.40411029	28.92586708	28.92586708	278.7318092	9.6376191	700000	135.0628043
00AW	E09000020	15	3	2008	97	200.7201459	48.95453262	48.95453262	74.32933057	74.32933057	2.516915027	2.516915027	8.655000971	8.655000971	34.4971679	34.4971679	61.25710432	61.25710432	15.50485809	15.50485809	26.02812881	26.02812881	9.803883346	9.803883346	18.31945564	18.31945564	279.4937537	9.6376191	700000	135.0628043
00AW	E09000020	16	4	2008	118	200.7201459	51.21260103	51.21260103	80.66428235	80.66428235	2.401148142	2.401148142	6.982713838	6.982713838	35.9553045	35.9553045	62.72437922	62.72437922	20.89192519	20.89192519	31.87988507	31.87988507	12.42982793	12.42982793	23.00501432	23.00501432	282.0016702	9.6376191	700000	135.0628043
00AW	E09000020	17	5	2008	93	200.7201459	62.42481232	62.42481232	102.755899	102.755899	3.333222049	3.333222049	8.846292857	8.846292857	40.07621341	40.07621341	68.03306955	68.03306955	27.0834244	27.0834244	43.20137313	43.20137313	15.92566774	15.92566774	32.21671984	32.21671984	287.8543141	9.6376191	700000	135.0628043
00AW	E09000020	18	6	2008	69	200.7201459	52.3721774	52.3721774	82.10608381	82.10608381	2.248002366	2.248002366	6.145980489	6.145980489	25.2563168	25.2563168	53.23770542	53.23770542	18.10984795	18.10984795	29.95105871	29.95105871	12.72319052	12.72319052	24.52117771	24.52117771	288.9966501	9.6376191	700000	135.0628043
00AW	E09000020	19	7	2008	78	200.7201459	44.84738188	44.84738188	77.47882412	77.47882412	2.6762266	2.6762266	6.627726309	6.627726309	26.60807198	26.60807198	49.43659533	49.43659533	16.88299093	16.88299093	29.44616499	29.44616499	12.40609699	12.40609699	22.00234872	22.00234872	290.6447511	9.6376191	700000	135.0628043
00AW	E09000020	20	8	2008	82	200.7201459	36.10039857	36.10039857	60.36421314	60.36421314	2.545184773	2.545184773	6.396424532	6.396424532	24.56195185	24.56195185	46.59791608	46.59791608	15.96159041	15.96159041	25.46528136	25.46528136	11.9211691	11.9211691	19.64846713	19.64846713	290.2585416	9.6376191	700000	135.0628043
00AW	E09000020	21	9	2008	82	200.7201459	27.3157098	27.3157098	56.83741436	56.83741436	3.155535898	3.155535898	8.768154359	8.768154359	35.83417971	35.83417971	59.47029559	59.47029559	22.79167678	22.79167678	36.85784934	36.85784934	17.51069265	17.51069265	30.70501521	30.70501521	287.0324281	9.6376191	700000	135.0628043
00AW	E09000020	22	10	2008	77	200.7201459	23.36809058	23.36809058	49.69898076	49.69898076	3.094374778	3.094374778	8.162461096	8.162461096	36.41884687	36.41884687	59.80283294	59.80283294	17.5418394	17.5418394	28.65425147	28.65425147	13.19576516	13.19576516	27.53040197	27.53040197	283.608537	9.6376191	700000	135.0628043
00AW	E09000020	23	11	2008	147	200.7201459	22.57978968	22.57978968	41.71912196	41.71912196	2.998549601	2.998549601	7.133202249	7.133202249	36.75808459	36.75808459	55.14021969	55.14021969	18.10628337	18.10628337	27.62127632	27.62127632	14.28763337	14.28763337	22.9957921	22.9957921	280.8575191	9.6376191	700000	135.0628043
00AW	E09000020	24	12	2008	188	200.7201459	16.54645247	16.54645247	33.02951301	33.02951301	4.293965813	4.293965813	9.246336476	9.246336476	40.89805696	40.89805696	57.99738835	57.99738835	21.03514015	21.03514015	30.21291262	30.21291262	17.18416508	17.18416508	25.10464591	25.10464591	277.1926945	9.6376191	700000	135.0628043
00AW	E09000020	25	1	2009	123	203.8655833	21.78488293	21.78488293	41.06322476	41.06322476	3.999951556	3.999951556	7.502610468	7.502610468	44.60969517	44.60969517	65.35738453	65.35738453	26.10109354	26.10109354	37.14553624	37.14553624	20.9373338	20.9373338	31.48921391	31.48921391	276.3271871	11.3577586	675000	137.1793412
00AW	E09000020	26	2	2009	85	203.8655833	21.40535839	21.40535839	43.50033918	43.50033918	3.022021336	3.022021336	6.104449004	6.104449004	44.39275637	44.39275637	64.9101775	64.9101775	21.83971625	21.83971625	31.23769638	31.23769638	17.15275642	17.15275642	25.02848264	25.02848264	277.4150697	11.3577586	675000	137.1793412
00AW	E09000020	27	3	2009	95	203.8655833	41.97235715	41.97235715	70.06255316	70.06255316	3.138653528	3.138653528	6.195159678	6.195159678	37.79632763	37.79632763	65.73549388	65.73549388	25.43954115	25.43954115	36.56716254	36.56716254	17.17571059	17.17571059	26.90521434	26.90521434	280.3775084	11.3577586	675000	137.1793412
00AW	E09000020	28	4	2009	86	203.8655833	49.61556626	49.61556626	81.66009521	81.66009521	2.193583317	2.193583317	5.175081074	5.175081074	35.30053055	35.30053055	64.52415244	64.52415244	28.13316237	28.13316237	44.68989283	44.68989283	21.99947966	21.99947966	36.86541802	36.86541802	284.29573	11.3577586	675000	137.1793412
00AW	E09000020	29	5	2009	88	203.8655833	58.46100994	58.46100994	82.03526872	82.03526872	2.391471088	2.391471088	4.603886766	4.603886766	23.18030779	23.18030779	41.24170396	41.24170396	18.41976802	18.41976802	28.1787274	28.1787274	12.41307671	12.41307671	20.65116504	20.65116504	286.4206876	11.3577586	675000	137.1793412
00AW	E09000020	30	6	2009	97	203.8655833	55.42921308	55.42921308	86.01138407	86.01138407	2.198270999	2.198270999	5.428059411	5.428059411	28.62964523	28.62964523	51.27557831	51.27557831	18.20588749	18.20588749	27.62628527	27.62628527	13.69928267	13.69928267	22.01571376	22.01571376	289.0175167	11.3577586	675000	137.1793412
00AW	E09000020	31	7	2009	79	203.8655833	42.09631285	42.09631285	64.01011855	64.01011855	2.036854802	2.036854802	3.968139921	3.968139921	19.4136224	19.4136224	34.81323876	34.81323876	13.55059571	13.55059571	20.4387243	20.4387243	9.311884628	9.311884628	14.59705399	14.59705399	289.7190905	11.3577586	675000	137.1793412
00AW	E09000020	32	8	2009	67	203.8655833	34.26178678	34.26178678	60.94184912	60.94184912	2.917559002	2.917559002	4.994454649	4.994454649	24.35661134	24.35661134	48.52566904	48.52566904	15.44459251	15.44459251	25.65756281	25.65756281	10.56082216	10.56082216	19.00233601	19.00233601	291.1714208	11.3577586	675000	137.1793412
00AW	E09000020	33	9	2009	89	203.8655833	33.86828489	33.86828489	55.77991505	55.77991505	1.686466225	1.686466225	4.319534202	4.319534202	26.27889121	26.27889121	49.04897315	49.04897315	17.91922324	17.91922324	28.01960338	28.01960338	11.25714899	11.25714899	20.10376967	20.10376967	288.5571363	11.3577586	675000	137.1793412
00AW	E09000020	34	10	2009	93	203.8655833	20.47577074	20.47577074	45.09320164	45.09320164	2.698040201	2.698040201	5.696140674	5.696140674	37.02438808	37.02438808	60.22906537	60.22906537	22.43920848	22.43920848	33.63253163	33.63253163	14.93274061	14.93274061	25.03880968	25.03880968	285.3311528	11.3577586	675000	137.1793412
00AW	E09000020	35	11	2009	109	203.8655833	36.21747088	36.21747088	56.97138899	56.97138899	2.940603346	2.940603346	5.242248007	5.242248007	30.16300828	30.16300828	53.79235223	53.79235223	17.7985157	17.7985157	28.23459218	28.23459218	10.76627773	10.76627773	18.97598073	18.97598073	282.6469457	11.3577586	675000	137.1793412
00AW	E09000020	36	12	2009	137	203.8655833	24.22835089	24.22835089	43.44312133	43.44312133	2.699527151	2.699527151	6.304225791	6.304225791	42.68744671	42.68744671	65.598787	65.598787	18.38870053	18.38870053	27.97281936	27.97281936	13.08628571	13.08628571	20.90200277	20.90200277	277.1855224	11.3577586	675000	137.1793412
00AW	E09000020	37	1	2010	122	209.2058691	18.87446293	18.87446293	37.26087666	37.26087666	4.060625307	4.060625307	7.837280727	7.837280727	43.36615834	43.36615834	61.61577311	61.61577311	25.61849131	25.61849131	35.29845801	35.29845801	20.81467389	20.81467389	28.83226515	28.83226515	274.8382165	11.4806678	750000	140.7727721
00AW	E09000020	38	2	2010	109	209.2058691	27.3549033	27.3549033	51.31220804	51.31220804	2.345687261	2.345687261	6.385208973	6.385208973	43.15761091	43.15761091	68.62896402	68.62896402	21.5497457	21.5497457	32.41819729	32.41819729	15.76180995	15.76180995	26.17324124	26.17324124	276.8355006	11.4806678	750000	140.7727721
00AW	E09000020	39	3	2010	116	209.2058691	42.94759596	42.94759596	68.68219671	68.68219671	1.861798729	1.861798729	5.010376292	5.010376292	36.04556399	36.04556399	64.72523388	64.72523388	20.36224178	20.36224178	30.15305722	30.15305722	13.74129305	13.74129305	22.58463552	22.58463552	279.9741217	11.4806678	750000	140.7727721
00AW	E09000020	40	4	2010	102	209.2058691	52.00687275	52.00687275	82.53149147	82.53149147	2.581405964	2.581405964	6.587230824	6.587230824	34.2204964	34.2204964	59.14403013	59.14403013	24.41255929	24.41255929	39.38471727	39.38471727	16.79417206	16.79417206	30.989604	30.989604	283.5482325	11.4806678	750000	140.7727721
00AW	E09000020	41	5	2010	86	209.2058691	51.27888408	51.27888408	79.01751463	79.01751463	1.544527891	1.544527891	4.754953636	4.754953636	27.94387675	27.94387675	55.1296268	55.1296268	20.82047622	20.82047622	31.66469177	31.66469177	13.1810338	13.1810338	23.24284046	23.24284046	285.4405463	11.4806678	750000	140.7727721
00AW	E09000020	42	6	2010	84	209.2058691	52.50720696	52.50720696	87.28060252	87.28060252	1.730612041	1.730612041	5.178988544	5.178988544	28.52746084	28.52746084	52.45944049	52.45944049	21.75817024	21.75817024	33.81765626	33.81765626	14.69890879	14.69890879	24.85169293	24.85169293	290.3834354	11.4806678	750000	140.7727721
00AW	E09000020	43	7	2010	82	209.2058691	46.18840921	46.18840921	76.35034303	76.35034303	0.962344834	0.962344834	3.360564753	3.360564753	20.52210703	20.52210703	38.97204233	38.97204233	14.53199785	14.53199785	21.29763649	21.29763649	9.268715075	9.268715075	14.69778021	14.69778021	292.472372	11.4806678	750000	140.7727721
00AW	E09000020	44	8	2010	105	209.2058691	37.56356531	37.56356531	61.86094702	61.86094702	1.051275687	1.051275687	3.631176464	3.631176464	22.87547809	22.87547809	43.49401037	43.49401037	14.9198617	14.9198617	22.26385772	22.26385772	9.250193551	9.250193551	15.67667446	15.67667446	290.2575297	11.4806678	750000	140.7727721
00AW	E09000020	45	9	2010	129	209.2058691	33.5817177	33.5817177	61.36289056	61.36289056	1.932538851	1.932538851	5.075351453	5.075351453	32.61312427	32.61312427	55.20921745	55.20921745	17.87151586	17.87151586	27.50445509	27.50445509	11.84539672	11.84539672	20.58072316	20.58072316	288.0827002	11.4806678	750000	140.7727721
00AW	E09000020	46	10	2010	126	209.2058691	28.08548796	28.08548796	52.27590204	52.27590204	2.187169341	2.187169341	5.129045002	5.129045002	34.98761396	34.98761396	58.48963104	58.48963104	18.88288429	18.88288429	28.75033382	28.75033382	13.59522783	13.59522783	21.98896562	21.98896562	284.7633962	11.4806678	750000	140.7727721
00AW	E09000020	47	11	2010	114	209.2058691	21.77353985	21.77353985	41.4925889	41.4925889	2.248244204	2.248244204	5.241241356	5.241241356	43.36388256	43.36388256	67.56872025	67.56872025	20.79027457	20.79027457	35.37550351	35.37550351	16.57808418	16.57808418	29.24076557	29.24076557	279.7282448	11.4806678	750000	140.7727721
00AW	E09000020	48	12	2010	196	209.2058691	14.97067527	14.97067527	31.00465295	31.00465295	3.198855688	3.198855688	7.74349931	7.74349931	51.38545284	51.38545284	70.59377424	70.59377424	22.74395308	22.74395308	32.7896683	32.7896683	19.23777855	19.23777855	28.41867878	28.41867878	274.4517296	11.4806678	750000	140.7727721
00AW	E09000020	49	1	2011	147	208.2637462	27.36803672	27.36803672	49.47968	49.47968	2.225404914	2.225404914	5.019531112	5.019531112	41.28223781	41.28223781	61.32145968	61.32145968	19.06309162	19.06309162	27.65998188	27.65998188	14.3931847	14.3931847	21.78430963	21.78430963	278.229027	9.3553412	790000	140.1388259
00AW	E09000020	50	2	2011	120	208.2637462	32.2539915	32.2539915	50.7087011	50.7087011	2.027156754	2.027156754	4.164116229	4.164116229	36.73036144	36.73036144	57.01240124	57.01240124	24.69102047	24.69102047	35.18080708	35.18080708	19.28026664	19.28026664	28.16676048	28.16676048	280.423632	9.3553412	790000	140.1388259
00AW	E09000020	51	3	2011	107	208.2637462	33.88010177	33.88010177	60.32332574	60.32332574	2.797228151	2.797228151	6.450188068	6.450188068	42.59567838	42.59567838	67.00933112	67.00933112	36.18884957	36.18884957	52.99622117	52.99622117	29.91448766	29.91448766	45.00266746	45.00266746	280.9871451	9.3553412	790000	140.1388259
00AW	E09000020	52	4	2011	107	208.2637462	58.2157026	58.2157026	95.74380951	95.74380951	2.536814145	2.536814145	5.563316389	5.563316389	37.05580299	37.05580299	66.83898563	66.83898563	32.10674874	32.10674874	47.29480883	47.29480883	24.65965296	24.65965296	38.79029016	38.79029016	286.9421318	9.3553412	790000	140.1388259
00AW	E09000020	53	5	2011	87	208.2637462	63.34995931	63.34995931	85.10792012	85.10792012	1.842579834	1.842579834	3.760105375	3.760105375	21.98814108	21.98814108	38.7673306	38.7673306	19.52262607	19.52262607	28.07518713	28.07518713	11.6468095	11.6468095	17.61463633	17.61463633	287.2330214	9.3553412	790000	140.1388259
00AW	E09000020	54	6	2011	91	208.2637462	48.85252531	48.85252531	73.42700068	73.42700068	1.476980998	1.476980998	2.90906595	2.90906595	21.78261175	21.78261175	36.74148089	36.74148089	16.93725898	16.93725898	25.65402508	25.65402508	10.27378789	10.27378789	14.76122166	14.76122166	289.2336614	9.3553412	790000	140.1388259
00AW	E09000020	55	7	2011	87	208.2637462	52.08192849	52.08192849	79.09386026	79.09386026	1.756310548	1.756310548	3.755345594	3.755345594	21.73728095	21.73728095	38.95898613	38.95898613	17.03589673	17.03589673	25.76186688	25.76186688	11.30302302	11.30302302	18.69235469	18.69235469	290.1229906	9.3553412	790000	140.1388259
00AW	E09000020	56	8	2011	88	208.2637462	39.14370627	39.14370627	63.49557544	63.49557544	1.672191682	1.672191682	3.305464039	3.305464039	24.61143891	24.61143891	43.22597701	43.22597701	14.57317287	14.57317287	21.02860703	21.02860703	9.800423464	9.800423464	15.76029651	15.76029651	290.6053146	9.3553412	790000	140.1388259
00AW	E09000020	57	9	2011	101	208.2637462	36.30874073	36.30874073	62.38389155	62.38389155	1.45410485	1.45410485	3.303264105	3.303264105	28.51682851	28.51682851	48.05997747	48.05997747	19.95504746	19.95504746	28.83684301	28.83684301	13.38782254	13.38782254	20.4882549	20.4882549	289.8558822	9.3553412	790000	140.1388259
00AW	E09000020	58	10	2011	115	208.2637462	32.54012248	32.54012248	57.66929909	57.66929909	2.192849414	2.192849414	4.467441522	4.467441522	32.33188857	32.33188857	53.93518786	53.93518786	19.61047109	19.61047109	27.29137316	27.29137316	14.15417654	14.15417654	20.84685606	20.84685606	287.123403	9.3553412	790000	140.1388259
00AW	E09000020	59	11	2011	106	208.2637462	18.43566061	18.43566061	34.63819818	34.63819818	2.861565493	2.861565493	6.704662736	6.704662736	40.93771574	40.93771574	59.32032846	59.32032846	30.13544324	30.13544324	42.05069103	42.05069103	23.74365403	23.74365403	34.17400583	34.17400583	283.8580584	9.3553412	790000	140.1388259
00AW	E09000020	60	12	2011	152	208.2637462	34.99342847	34.99342847	56.14507146	56.14507146	2.450422499	2.450422499	4.476694011	4.476694011	32.98769996	32.98769996	52.9687935	52.9687935	15.06378804	15.06378804	21.21403365	21.21403365	9.644714357	9.644714357	14.46999107	14.46999107	279.8659025	9.3553412	790000	140.1388259
00AX	E09000021	1	1	2007	136	189.9874989	37.80436188	37.80436188	58.58774197	58.58774197	3.007732342	3.007732342	6.034641958	6.034641958	31.88491798	31.88491798	52.88726044	52.88726044	20.87512839	20.87512839	31.84132484	31.84132484	9.216521933	9.216521933	15.93562692	15.93562692	280.6276765	6.9771506	290000	127.8409014
00AX	E09000021	2	2	2007	126	189.9874989	30.40332732	30.40332732	54.51122815	54.51122815	3.701450699	3.701450699	8.904816874	8.904816874	41.71110543	41.71110543	65.17970371	65.17970371	28.2493998	28.2493998	45.02607686	45.02607686	13.09538634	13.09538634	24.63603571	24.63603571	279.4909364	6.9771506	290000	127.8409014
00AX	E09000021	3	3	2007	99	189.9874989	42.82545848	42.82545848	71.27258239	71.27258239	3.37564588	3.37564588	6.996524042	6.996524042	39.65070681	39.65070681	65.10395253	65.10395253	32.86125925	32.86125925	50.61959876	50.61959876	16.43930026	16.43930026	29.44055303	29.44055303	280.8618167	6.9771506	290000	127.8409014
00AX	E09000021	4	4	2007	103	189.9874989	49.75574093	49.75574093	85.81291707	85.81291707	4.284652069	4.284652069	9.724307156	9.724307156	40.1048071	40.1048071	68.31409353	68.31409353	33.47678628	33.47678628	48.22839476	48.22839476	17.46195901	17.46195901	30.75977217	30.75977217	285.6687959	6.9771506	290000	127.8409014
00AX	E09000021	5	5	2007	99	189.9874989	53.06537602	53.06537602	77.87005695	77.87005695	2.136223383	2.136223383	5.881123374	5.881123374	28.30844451	28.30844451	51.16168078	51.16168078	21.29907563	21.29907563	32.14594389	32.14594389	10.12615722	10.12615722	18.28174397	18.28174397	286.4885	6.9771506	290000	127.8409014
00AX	E09000021	6	6	2007	71	189.9874989	47.51524353	47.51524353	77.22611957	77.22611957	2.832996391	2.832996391	7.535097652	7.535097652	30.17733561	30.17733561	50.94265069	50.94265069	24.86646976	24.86646976	37.69685653	37.69685653	13.62379663	13.62379663	25.42901498	25.42901498	288.8237544	6.9771506	290000	127.8409014
00AX	E09000021	7	7	2007	86	189.9874989	42.62393267	42.62393267	65.67099491	65.67099491	2.21743855	2.21743855	6.009177489	6.009177489	21.69157008	21.69157008	36.99445755	36.99445755	18.76401199	18.76401199	28.93301041	28.93301041	9.305738305	9.305738305	17.14674943	17.14674943	289.423907	6.9771506	290000	127.8409014
00AX	E09000021	8	8	2007	76	189.9874989	39.04964527	39.04964527	65.56002955	65.56002955	3.223542579	3.223542579	7.101297171	7.101297171	26.74504248	26.74504248	46.81500084	46.81500084	21.06141854	21.06141854	32.53980698	32.53980698	11.50972123	11.50972123	23.39830998	23.39830998	290.1500149	6.9771506	290000	127.8409014
00AX	E09000021	9	9	2007	93	189.9874989	29.74687319	29.74687319	53.32443829	53.32443829	3.261694302	3.261694302	6.383878605	6.383878605	29.30306563	29.30306563	48.81299699	48.81299699	21.7140601	21.7140601	32.91739635	32.91739635	10.38475835	10.38475835	19.24884453	19.24884453	288.4431912	6.9771506	290000	127.8409014
00AX	E09000021	10	10	2007	122	189.9874989	15.19852041	15.19852041	37.95712606	37.95712606	4.084956758	4.084956758	9.95918983	9.95918983	44.2100384	44.2100384	64.18981269	64.18981269	29.72937118	29.72937118	45.98037867	45.98037867	17.92963227	17.92963227	33.64520313	33.64520313	284.5926035	6.9771506	290000	127.8409014
00AX	E09000021	11	11	2007	143	189.9874989	21.16705108	21.16705108	44.6235645	44.6235645	3.682992187	3.682992187	7.490033952	7.490033952	43.21458089	43.21458089	67.21458874	67.21458874	25.73261838	25.73261838	43.3849617	43.3849617	12.48570996	12.48570996	22.35703446	22.35703446	280.5463375	6.9771506	290000	127.8409014
00AX	E09000021	12	12	2007	175	189.9874989	27.47317126	27.47317126	41.30846167	41.30846167	4.911436313	4.911436313	10.57480984	10.57480984	42.51735603	42.51735603	61.9283323	61.9283323	27.33168384	27.33168384	39.84690838	39.84690838	12.86536945	12.86536945	20.84347008	20.84347008	278.506607	6.9771506	290000	127.8409014
00AX	E09000021	13	1	2008	145	200.9102164	41.13441486	41.13441486	61.12801527	61.12801527	3.475514315	3.475514315	8.754255772	8.754255772	28.30588371	28.30588371	50.06714372	50.06714372	18.9807989	18.9807989	35.99765867	35.99765867	11.31561015	11.31561015	27.12219366	27.12219366	280.3848528	7.2447447	285000	135.190701
00AX	E09000021	14	2	2008	100	200.9102164	29.5918081	29.5918081	51.63985728	51.63985728	7.197486031	7.197486031	17.62667371	17.62667371	46.83401036	46.83401036	70.27199844	70.27199844	30.9233492	30.9233492	45.22426941	45.22426941	16.33667602	16.33667602	28.73760362	28.73760362	278.78634	7.2447447	285000	135.190701
00AX	E09000021	15	3	2008	90	200.9102164	54.55218128	54.55218128	78.78637277	78.78637277	2.685012853	2.685012853	8.625419736	8.625419736	27.53086755	27.53086755	51.70845158	51.70845158	14.87573081	14.87573081	24.73861857	24.73861857	9.349800806	9.349800806	17.72050193	17.72050193	279.5505585	7.2447447	285000	135.190701
00AX	E09000021	16	4	2008	101	200.9102164	56.77650208	56.77650208	84.80680364	84.80680364	3.027230894	3.027230894	7.8596445	7.8596445	29.27226346	29.27226346	54.10915953	54.10915953	20.08696685	20.08696685	30.36780917	30.36780917	11.79528276	11.79528276	21.224542	21.224542	282.0510501	7.2447447	285000	135.190701
00AX	E09000021	17	5	2008	91	200.9102164	65.66155686	65.66155686	107.5468149	107.5468149	4.096841251	4.096841251	11.20536339	11.20536339	35.48659968	35.48659968	62.65633054	62.65633054	26.34546001	26.34546001	41.75497292	41.75497292	15.65822127	15.65822127	30.99195213	30.99195213	288.0420064	7.2447447	285000	135.190701
00AX	E09000021	18	6	2008	62	200.9102164	56.58870767	56.58870767	87.38617859	87.38617859	2.606159203	2.606159203	6.796583374	6.796583374	21.68230276	21.68230276	44.49099229	44.49099229	17.81525618	17.81525618	29.57173398	29.57173398	12.42442931	12.42442931	24.27261553	24.27261553	289.0661497	7.2447447	285000	135.190701
00AX	E09000021	19	7	2008	91	200.9102164	51.35797546	51.35797546	82.773983	82.773983	2.622532423	2.622532423	6.276385869	6.276385869	20.70355965	20.70355965	39.73097829	39.73097829	16.06974496	16.06974496	27.03764399	27.03764399	11.46434314	11.46434314	20.24003776	20.24003776	290.6670288	7.2447447	285000	135.190701
00AX	E09000021	20	8	2008	54	200.9102164	42.92808446	42.92808446	65.8954725	65.8954725	2.251458536	2.251458536	5.335354813	5.335354813	17.71862514	17.71862514	35.37155127	35.37155127	15.34165912	15.34165912	23.97131944	23.97131944	10.92867561	10.92867561	17.95092407	17.95092407	290.2341636	7.2447447	285000	135.190701
00AX	E09000021	21	9	2008	90	200.9102164	30.68947271	30.68947271	60.51123199	60.51123199	4.461779342	4.461779342	10.13311999	10.13311999	32.29938127	32.29938127	53.32444884	53.32444884	22.75749372	22.75749372	36.12705743	36.12705743	17.12053025	17.12053025	29.99304686	29.99304686	287.0201581	7.2447447	285000	135.190701
00AX	E09000021	22	10	2008	109	200.9102164	30.08127748	30.08127748	54.96170819	54.96170819	3.184189477	3.184189477	7.969184629	7.969184629	28.96674412	28.96674412	51.88870344	51.88870344	16.36231145	16.36231145	26.07784856	26.07784856	12.06428463	12.06428463	24.85667109	24.85667109	283.6853184	7.2447447	285000	135.190701
00AX	E09000021	23	11	2008	139	200.9102164	26.62294436	26.62294436	44.20237344	44.20237344	3.191787552	3.191787552	7.113851039	7.113851039	33.02820044	33.02820044	50.85769752	50.85769752	17.48730393	17.48730393	25.74332244	25.74332244	13.86146737	13.86146737	21.91566191	21.91566191	280.8819532	7.2447447	285000	135.190701
00AX	E09000021	24	12	2008	170	200.9102164	20.0334794	20.0334794	36.2768324	36.2768324	5.229502648	5.229502648	10.69527064	10.69527064	38.72698297	38.72698297	56.21574956	56.21574956	20.54168336	20.54168336	28.61081105	28.61081105	16.93515598	16.93515598	24.38177299	24.38177299	277.1679854	7.2447447	285000	135.190701
00AX	E09000021	25	1	2009	130	205.4710405	26.8048108	26.8048108	45.45108171	45.45108171	4.61941526	4.61941526	9.224061297	9.224061297	41.58252942	41.58252942	61.52681591	61.52681591	25.81592236	25.81592236	37.40924454	37.40924454	20.50096311	20.50096311	32.26684718	32.26684718	276.3674754	8.1935772	270000	138.2596391
00AX	E09000021	26	2	2009	92	205.4710405	24.69566148	24.69566148	45.6292805	45.6292805	3.946451755	3.946451755	7.758073258	7.758073258	45.73869777	45.73869777	65.96679074	65.96679074	21.48379343	21.48379343	30.80347279	30.80347279	16.6339923	16.6339923	24.65710204	24.65710204	277.5433087	8.1935772	270000	138.2596391
00AX	E09000021	27	3	2009	63	205.4710405	46.96671556	46.96671556	73.90588367	73.90588367	3.47847541	3.47847541	7.160346454	7.160346454	36.73770184	36.73770184	63.82924787	63.82924787	24.90981803	24.90981803	35.50369607	35.50369607	16.80741966	16.80741966	25.96700831	25.96700831	280.4329663	8.1935772	270000	138.2596391
00AX	E09000021	28	4	2009	86	205.4710405	55.08018345	55.08018345	86.72505989	86.72505989	2.333820862	2.333820862	5.48783199	5.48783199	30.17256937	30.17256937	53.67107277	53.67107277	27.54309984	27.54309984	43.44441414	43.44441414	21.14770713	21.14770713	35.02437309	35.02437309	284.323666	8.1935772	270000	138.2596391
00AX	E09000021	29	5	2009	98	205.4710405	61.73238308	61.73238308	83.94977766	83.94977766	2.58995596	2.58995596	4.782761943	4.782761943	19.30296072	19.30296072	34.38317016	34.38317016	18.18349457	18.18349457	28.24363453	28.24363453	11.9294378	11.9294378	20.33508372	20.33508372	286.4780803	8.1935772	270000	138.2596391
00AX	E09000021	30	6	2009	85	205.4710405	58.37135567	58.37135567	88.74970957	88.74970957	2.490465515	2.490465515	5.581806672	5.581806672	23.78445346	23.78445346	44.59190737	44.59190737	17.59536573	17.59536573	27.34897779	27.34897779	13.08429611	13.08429611	21.0653773	21.0653773	289.1174697	8.1935772	270000	138.2596391
00AX	E09000021	31	7	2009	94	205.4710405	45.6613203	45.6613203	66.96308357	66.96308357	2.343875795	2.343875795	4.274273634	4.274273634	15.52911267	15.52911267	27.23054526	27.23054526	13.21598002	13.21598002	19.53827993	19.53827993	8.933198254	8.933198254	13.94992455	13.94992455	289.6780656	8.1935772	270000	138.2596391
00AX	E09000021	32	8	2009	104	205.4710405	39.73862773	39.73862773	64.47352182	64.47352182	2.872963967	2.872963967	5.04155004	5.04155004	17.88339728	17.88339728	34.36179398	34.36179398	14.36146201	14.36146201	22.90781452	22.90781452	9.666376913	9.666376913	16.14317654	16.14317654	291.1553365	8.1935772	270000	138.2596391
00AX	E09000021	33	9	2009	109	205.4710405	33.63912877	33.63912877	54.78858929	54.78858929	2.513049165	2.513049165	6.296089613	6.296089613	26.09971256	26.09971256	46.9166893	46.9166893	18.27543312	18.27543312	28.10826642	28.10826642	11.65903878	11.65903878	20.48257497	20.48257497	288.5542621	8.1935772	270000	138.2596391
00AX	E09000021	34	10	2009	92	205.4710405	24.37067802	24.37067802	48.20563535	48.20563535	3.266928427	3.266928427	6.992200252	6.992200252	32.62290169	32.62290169	54.92458565	54.92458565	21.69650815	21.69650815	32.72930016	32.72930016	14.34264695	14.34264695	25.21156868	25.21156868	285.3946365	8.1935772	270000	138.2596391
00AX	E09000021	35	11	2009	120	205.4710405	41.99352781	41.99352781	59.69365376	59.69365376	2.591948211	2.591948211	4.393988613	4.393988613	23.55156313	23.55156313	43.19194492	43.19194492	17.03122397	17.03122397	26.84896275	26.84896275	10.56330968	10.56330968	18.37350763	18.37350763	282.7326849	8.1935772	270000	138.2596391
00AX	E09000021	36	12	2009	180	205.4710405	26.50586133	26.50586133	45.44481673	45.44481673	3.072991631	3.072991631	6.580601542	6.580601542	38.55416313	38.55416313	59.6312985	59.6312985	17.95373808	17.95373808	26.68258516	26.68258516	13.20406917	13.20406917	20.7027551	20.7027551	277.2456053	8.1935772	270000	138.2596391
00AX	E09000021	37	1	2010	123	212.3330177	20.09620679	20.09620679	39.12215608	39.12215608	4.486876547	4.486876547	8.937291968	8.937291968	41.10236504	41.10236504	60.51158548	60.51158548	25.46606113	25.46606113	34.80720145	34.80720145	21.2800603	21.2800603	30.16003015	30.16003015	274.7991219	7.749779	300000	142.8770026
00AX	E09000021	38	2	2010	113	212.3330177	31.82372867	31.82372867	55.98018728	55.98018728	2.526694842	2.526694842	6.050360854	6.050360854	36.95023407	36.95023407	60.57927445	60.57927445	21.38766209	21.38766209	31.36757156	31.36757156	15.36487395	15.36487395	24.85967003	24.85967003	276.9291797	7.749779	300000	142.8770026
00AX	E09000021	39	3	2010	127	212.3330177	45.99574971	45.99574971	71.43889716	71.43889716	2.544624147	2.544624147	6.325717761	6.325717761	30.97396709	30.97396709	55.09664259	55.09664259	20.41431953	20.41431953	29.92774265	29.92774265	14.15901722	14.15901722	23.48419362	23.48419362	279.8131412	7.749779	300000	142.8770026
00AX	E09000021	40	4	2010	119	212.3330177	56.50775624	56.50775624	85.47322706	85.47322706	3.014627885	3.014627885	7.215949855	7.215949855	31.35794844	31.35794844	54.60160128	54.60160128	24.55744793	24.55744793	38.57656619	38.57656619	16.42521021	16.42521021	30.03421183	30.03421183	283.2870155	7.749779	300000	142.8770026
00AX	E09000021	41	5	2010	108	212.3330177	52.76301273	52.76301273	80.00377274	80.00377274	2.415232852	2.415232852	6.270577177	6.270577177	25.52882819	25.52882819	48.19625073	48.19625073	20.68522423	20.68522423	30.57807036	30.57807036	12.66545396	12.66545396	22.32892544	22.32892544	285.1741006	7.749779	300000	142.8770026
00AX	E09000021	42	6	2010	77	212.3330177	57.3448815	57.3448815	91.87882843	91.87882843	2.053366117	2.053366117	5.253309139	5.253309139	23.41412535	23.41412535	43.82897778	43.82897778	21.14485731	21.14485731	32.94201768	32.94201768	14.28629381	14.28629381	24.52651628	24.52651628	290.179548	7.749779	300000	142.8770026
00AX	E09000021	43	7	2010	83	212.3330177	48.09699787	48.09699787	77.8691341	77.8691341	1.424151759	1.424151759	3.914702304	3.914702304	16.90708399	16.90708399	33.50037704	33.50037704	13.90975755	13.90975755	21.02313106	21.02313106	8.93046437	8.93046437	14.18279057	14.18279057	292.161634	7.749779	300000	142.8770026
00AX	E09000021	44	8	2010	73	212.3330177	37.60548255	37.60548255	61.18286822	61.18286822	1.557710768	1.557710768	3.946459716	3.946459716	21.58360172	21.58360172	42.04002602	42.04002602	14.37844993	14.37844993	21.57523407	21.57523407	8.99537247	8.99537247	15.29232001	15.29232001	290.1013979	7.749779	300000	142.8770026
00AX	E09000021	45	9	2010	85	212.3330177	35.73342085	35.73342085	62.81433341	62.81433341	2.233895853	2.233895853	5.111564942	5.111564942	27.52364734	27.52364734	48.83243345	48.83243345	17.41554726	17.41554726	26.42794005	26.42794005	11.77072054	11.77072054	20.09596888	20.09596888	287.8698168	7.749779	300000	142.8770026
00AX	E09000021	46	10	2010	104	212.3330177	31.25660852	31.25660852	55.14834201	55.14834201	2.663823688	2.663823688	5.824620639	5.824620639	29.58069911	29.58069911	51.45252271	51.45252271	18.54378704	18.54378704	27.5614333	27.5614333	13.18364089	13.18364089	20.91740131	20.91740131	284.6246754	7.749779	300000	142.8770026
00AX	E09000021	47	11	2010	118	212.3330177	23.38244797	23.38244797	43.13124123	43.13124123	2.767224747	2.767224747	6.17880824	6.17880824	42.80703408	42.80703408	64.96510913	64.96510913	20.31244903	20.31244903	33.87089615	33.87089615	17.58706374	17.58706374	30.1809776	30.1809776	279.6266438	7.749779	300000	142.8770026
00AX	E09000021	48	12	2010	155	212.3330177	14.72601718	14.72601718	30.79932487	30.79932487	3.853759913	3.853759913	9.232156384	9.232156384	51.08046722	51.08046722	70.26980246	70.26980246	22.65696453	22.65696453	32.2556847	32.2556847	20.19142145	20.19142145	28.83172346	28.83172346	274.3380792	7.749779	300000	142.8770026
00AX	E09000021	49	1	2011	144	214.0786727	28.90623441	28.90623441	50.29102787	50.29102787	2.633950985	2.633950985	5.725998279	5.725998279	39.56300201	39.56300201	59.62995883	59.62995883	19.17573322	19.17573322	27.6918314	27.6918314	15.41155345	15.41155345	22.78882907	22.78882907	278.1043037	5.7707918	299950	144.0516384
00AX	E09000021	50	2	2011	105	214.0786727	37.11988415	37.11988415	55.02754784	55.02754784	2.215583428	2.215583428	4.340206666	4.340206666	30.69270206	30.69270206	50.88084037	50.88084037	24.62544636	24.62544636	34.90565123	34.90565123	19.07859789	19.07859789	27.74418283	27.74418283	280.3350664	5.7707918	299950	144.0516384
00AX	E09000021	51	3	2011	160	214.0786727	34.89567571	34.89567571	60.32986438	60.32986438	3.280963747	3.280963747	6.72422629	6.72422629	39.97452667	39.97452667	62.98710195	62.98710195	36.15700343	36.15700343	51.82050139	51.82050139	30.23821519	30.23821519	44.47916677	44.47916677	280.802346	5.7707918	299950	144.0516384
00AX	E09000021	52	4	2011	124	214.0786727	59.85636456	59.85636456	95.77385623	95.77385623	2.88290119	2.88290119	5.86700866	5.86700866	32.38799943	32.38799943	58.6281744	58.6281744	31.47760047	31.47760047	45.9225757	45.9225757	24.02341271	24.02341271	37.96635284	37.96635284	286.7103285	5.7707918	299950	144.0516384
00AX	E09000021	53	5	2011	109	214.0786727	65.82187574	65.82187574	87.43300949	87.43300949	2.014008699	2.014008699	3.873160778	3.873160778	17.8967581	17.8967581	31.95210629	31.95210629	19.04892168	19.04892168	27.25391772	27.25391772	11.27654453	11.27654453	16.52610096	16.52610096	286.94107	5.7707918	299950	144.0516384
00AX	E09000021	54	6	2011	88	214.0786727	52.12892299	52.12892299	75.82091128	75.82091128	1.80191449	1.80191449	3.363349434	3.363349434	18.26156129	18.26156129	32.89011167	32.89011167	16.42574195	16.42574195	24.04932884	24.04932884	10.22385249	10.22385249	14.54217135	14.54217135	288.8999586	5.7707918	299950	144.0516384
00AX	E09000021	55	7	2011	93	214.0786727	55.0084078	55.0084078	83.02951185	83.02951185	2.101400558	2.101400558	4.175201228	4.175201228	20.0646687	20.0646687	36.92590421	36.92590421	16.89811716	16.89811716	26.14071692	26.14071692	12.10954101	12.10954101	20.04922113	20.04922113	289.9183017	5.7707918	299950	144.0516384
00AX	E09000021	56	8	2011	93	214.0786727	41.47920632	41.47920632	66.96486282	66.96486282	1.973620473	1.973620473	3.784265376	3.784265376	21.59540755	21.59540755	37.94893794	37.94893794	14.57452519	14.57452519	20.80871081	20.80871081	10.47049927	10.47049927	16.02209608	16.02209608	290.3077053	5.7707918	299950	144.0516384
00AX	E09000021	57	9	2011	108	214.0786727	39.88587461	39.88587461	64.17954553	64.17954553	1.793775785	1.793775785	3.6035218	3.6035218	21.52785572	21.52785572	38.52834193	38.52834193	19.29642508	19.29642508	27.39504461	27.39504461	13.21929854	13.21929854	19.65934197	19.65934197	289.5632396	5.7707918	299950	144.0516384
00AX	E09000021	58	10	2011	125	214.0786727	36.20175317	36.20175317	59.26337285	59.26337285	2.245686758	2.245686758	4.592622307	4.592622307	25.71620399	25.71620399	44.42875118	44.42875118	18.79074296	18.79074296	25.98206957	25.98206957	13.61536093	13.61536093	19.40575267	19.40575267	286.9103704	5.7707918	299950	144.0516384
00AX	E09000021	59	11	2011	139	214.0786727	22.18964944	22.18964944	38.52465672	38.52465672	2.771605322	2.771605322	6.230175742	6.230175742	34.02169938	34.02169938	51.29579608	51.29579608	28.87811182	28.87811182	40.17538217	40.17538217	22.7244746	22.7244746	32.7991217	32.7991217	283.8204707	5.7707918	299950	144.0516384
00AX	E09000021	60	12	2011	166	214.0786727	39.98730318	39.98730318	58.19949575	58.19949575	2.615982867	2.615982867	4.563314053	4.563314053	26.62402085	26.62402085	45.0407605	45.0407605	14.72510962	14.72510962	20.59868287	20.59868287	9.938394241	9.938394241	15.26595423	15.26595423	279.7850408	5.7707918	299950	144.0516384
00AY	E09000022	1	1	2007	214	230.7131611	35.72631797	35.72631797	57.32713616	57.32713616	2.912755046	2.912755046	5.614367024	5.614367024	34.07962879	34.07962879	56.45333622	56.45333622	21.01336281	21.01336281	32.85096267	32.85096267	9.49415979	9.49415979	16.3196469	16.3196469	280.5568081	16.2588385	280000	155.2448379
00AY	E09000022	2	2	2007	238	230.7131611	29.37105703	29.37105703	53.20175849	53.20175849	3.868535933	3.868535933	9.670341134	9.670341134	42.03835919	42.03835919	65.56416934	65.56416934	27.52852967	27.52852967	44.69616134	44.69616134	12.98320883	12.98320883	24.92590083	24.92590083	279.4428486	16.2588385	280000	155.2448379
00AY	E09000022	3	3	2007	219	230.7131611	40.00830746	40.00830746	67.78159591	67.78159591	3.455170315	3.455170315	7.249469111	7.249469111	41.54865215	41.54865215	66.99660486	66.99660486	33.08124692	33.08124692	50.72767178	50.72767178	16.92938251	16.92938251	29.85178778	29.85178778	280.774787	16.2588385	280000	155.2448379
00AY	E09000022	4	4	2007	177	230.7131611	47.98457546	47.98457546	81.9791453	81.9791453	4.484966025	4.484966025	9.229586279	9.229586279	40.15891552	40.15891552	68.26056519	68.26056519	33.36256215	33.36256215	47.38295447	47.38295447	17.72057306	17.72057306	30.92400125	30.92400125	285.377654	16.2588385	280000	155.2448379
00AY	E09000022	5	5	2007	202	230.7131611	52.48226322	52.48226322	77.26285504	77.26285504	2.497041257	2.497041257	6.267433789	6.267433789	28.00677839	28.00677839	50.02454216	50.02454216	20.96923478	20.96923478	31.66704919	31.66704919	10.37126882	10.37126882	18.37502009	18.37502009	286.3367045	16.2588385	280000	155.2448379
00AY	E09000022	6	6	2007	167	230.7131611	47.75939029	47.75939029	78.16193376	78.16193376	2.986120104	2.986120104	6.972272069	6.972272069	29.68454982	29.68454982	51.81497284	51.81497284	23.60721164	23.60721164	36.04930669	36.04930669	13.4799784	13.4799784	25.13832917	25.13832917	288.7082123	16.2588385	280000	155.2448379
00AY	E09000022	7	7	2007	164	230.7131611	42.52998053	42.52998053	65.75602439	65.75602439	2.310107064	2.310107064	5.450577194	5.450577194	21.9439189	21.9439189	38.02532291	38.02532291	18.04133258	18.04133258	27.55619504	27.55619504	9.439772104	9.439772104	17.03438805	17.03438805	289.3758787	16.2588385	280000	155.2448379
00AY	E09000022	8	8	2007	143	230.7131611	38.68775618	38.68775618	64.73811033	64.73811033	2.936189273	2.936189273	6.347726099	6.347726099	27.94300981	27.94300981	47.54116631	47.54116631	20.68023143	20.68023143	31.39081986	31.39081986	11.70774595	11.70774595	24.32872234	24.32872234	290.0288565	16.2588385	280000	155.2448379
00AY	E09000022	9	9	2007	161	230.7131611	28.45423197	28.45423197	52.39743106	52.39743106	3.246916266	3.246916266	6.770189285	6.770189285	31.68898126	31.68898126	52.69015319	52.69015319	21.66073281	21.66073281	32.98528614	32.98528614	10.95169934	10.95169934	20.04848941	20.04848941	288.2805506	16.2588385	280000	155.2448379
00AY	E09000022	10	10	2007	200	230.7131611	15.35953765	15.35953765	36.98822708	36.98822708	3.261383041	3.261383041	8.559122609	8.559122609	43.71217694	43.71217694	62.34703353	62.34703353	29.42835354	29.42835354	46.36860534	46.36860534	17.53990523	17.53990523	32.39663936	32.39663936	284.5005909	16.2588385	280000	155.2448379
00AY	E09000022	11	11	2007	208	230.7131611	19.66829837	19.66829837	42.92197957	42.92197957	2.911594278	2.911594278	6.622372635	6.622372635	44.39991463	44.39991463	67.1177557	67.1177557	26.24210445	26.24210445	46.0245121	46.0245121	12.80092754	12.80092754	23.13953314	23.13953314	280.5242064	16.2588385	280000	155.2448379
00AY	E09000022	12	12	2007	226	230.7131611	27.03955985	27.03955985	41.53935407	41.53935407	4.254831117	4.254831117	9.834928055	9.834928055	41.95199107	41.95199107	60.13039454	60.13039454	27.26554047	27.26554047	40.95440169	40.95440169	12.88764059	12.88764059	20.92773933	20.92773933	278.4954679	16.2588385	280000	155.2448379
00AY	E09000022	13	1	2008	222	241.4978905	39.47786129	39.47786129	60.13199665	60.13199665	2.934735465	2.934735465	8.223030573	8.223030573	30.69704646	30.69704646	53.43120415	53.43120415	19.19732683	19.19732683	36.40915249	36.40915249	11.45207789	11.45207789	27.46989195	27.46989195	280.3228761	16.2024238	275000	162.5017866
00AY	E09000022	14	2	2008	191	241.4978905	27.96157181	27.96157181	49.85062435	49.85062435	7.355501725	7.355501725	19.87313497	19.87313497	47.31393503	47.31393503	71.35323748	71.35323748	30.2393124	30.2393124	45.42823943	45.42823943	15.81319327	15.81319327	28.27523672	28.27523672	278.7670883	16.2024238	275000	162.5017866
00AY	E09000022	15	3	2008	207	241.4978905	50.53279021	50.53279021	75.39118268	75.39118268	2.463747616	2.463747616	8.260956957	8.260956957	31.146546	31.146546	56.2112903	56.2112903	15.04463442	15.04463442	25.28133786	25.28133786	9.626833455	9.626833455	18.15093197	18.15093197	279.4270914	16.2024238	275000	162.5017866
00AY	E09000022	16	4	2008	174	241.4978905	53.71688829	53.71688829	80.18473867	80.18473867	2.924886076	2.924886076	7.804125718	7.804125718	32.71978984	32.71978984	58.34567865	58.34567865	20.45741788	20.45741788	30.92014182	30.92014182	12.05168331	12.05168331	21.83100166	21.83100166	281.9457636	16.2024238	275000	162.5017866
00AY	E09000022	17	5	2008	174	241.4978905	62.4584978	62.4584978	103.1112629	103.1112629	4.764487917	4.764487917	13.56631312	13.56631312	36.00364082	36.00364082	63.60108129	63.60108129	26.89619084	26.89619084	42.81878779	42.81878779	16.33984941	16.33984941	32.05303146	32.05303146	287.7660511	16.2024238	275000	162.5017866
00AY	E09000022	18	6	2008	187	241.4978905	52.20278741	52.20278741	81.8102656	81.8102656	2.736192987	2.736192987	7.436772402	7.436772402	24.7449465	24.7449465	49.39841029	49.39841029	18.08007264	18.08007264	29.27750155	29.27750155	12.88102948	12.88102948	24.74186204	24.74186204	288.9251837	16.2024238	275000	162.5017866
00AY	E09000022	19	7	2008	154	241.4978905	47.54633712	47.54633712	79.31221242	79.31221242	2.755579536	2.755579536	7.81036823	7.81036823	24.46618821	24.46618821	47.7260138	47.7260138	16.51135689	16.51135689	27.65158678	27.65158678	12.11777497	12.11777497	21.53359121	21.53359121	290.5870309	16.2024238	275000	162.5017866
00AY	E09000022	20	8	2008	138	241.4978905	40.31476796	40.31476796	62.20968788	62.20968788	2.15599486	2.15599486	5.224034298	5.224034298	20.37860569	20.37860569	39.56098237	39.56098237	15.76310802	15.76310802	24.69375346	24.69375346	11.6151215	11.6151215	19.38024062	19.38024062	290.173203	16.2024238	275000	162.5017866
00AY	E09000022	21	9	2008	168	241.4978905	28.89282536	28.89282536	58.06632951	58.06632951	4.668032119	4.668032119	11.75385853	11.75385853	33.9841042	33.9841042	55.96025639	55.96025639	22.60296369	22.60296369	35.80639098	35.80639098	17.06416509	17.06416509	30.05296516	30.05296516	286.9196079	16.2024238	275000	162.5017866
00AY	E09000022	22	10	2008	205	241.4978905	27.43959258	27.43959258	52.33531866	52.33531866	2.539720421	2.539720421	6.905976482	6.905976482	32.06852044	32.06852044	54.92119758	54.92119758	17.18016417	17.18016417	27.5215547	27.5215547	12.57582519	12.57582519	27.46606433	27.46606433	283.6572802	16.2024238	275000	162.5017866
00AY	E09000022	23	11	2008	228	241.4978905	23.79373369	23.79373369	41.41459398	41.41459398	3.559740985	3.559740985	8.128739882	8.128739882	35.82451932	35.82451932	53.39684912	53.39684912	17.84640525	17.84640525	26.26874816	26.26874816	14.29100587	14.29100587	23.38822289	23.38822289	280.8376677	16.2024238	275000	162.5017866
00AY	E09000022	24	12	2008	348	241.4978905	18.05893017	18.05893017	34.05353119	34.05353119	5.116861595	5.116861595	10.90065492	10.90065492	40.86998826	40.86998826	58.07963802	58.07963802	20.71006242	20.71006242	28.73697053	28.73697053	17.75918445	17.75918445	25.9274843	25.9274843	277.1390679	16.2024238	275000	162.5017866
00AY	E09000022	25	1	2009	232	247.3686206	25.69505009	25.69505009	44.07823876	44.07823876	3.99193917	3.99193917	8.513745735	8.513745735	43.66203365	43.66203365	63.1385949	63.1385949	25.80790988	25.80790988	37.02332269	37.02332269	21.54473451	21.54473451	32.49982037	32.49982037	276.2959999	17.1602533	275000	166.4521488
00AY	E09000022	26	2	2009	200	247.3686206	21.3327821	21.3327821	41.16264905	41.16264905	3.003669412	3.003669412	6.893793396	6.893793396	49.28949977	49.28949977	68.74036646	68.74036646	21.96066259	21.96066259	31.19454329	31.19454329	18.39008874	18.39008874	27.71062732	27.71062732	277.4526011	17.1602533	275000	166.4521488
00AY	E09000022	27	3	2009	203	247.3686206	43.26840608	43.26840608	69.45976873	69.45976873	2.970242242	2.970242242	6.396540696	6.396540696	38.47476022	38.47476022	64.43308695	64.43308695	25.32167	25.32167	36.15087128	36.15087128	18.35098953	18.35098953	28.15560848	28.15560848	280.3217569	17.1602533	275000	166.4521488
00AY	E09000022	28	4	2009	173	247.3686206	51.11474523	51.11474523	81.83957494	81.83957494	2.016407477	2.016407477	4.861097101	4.861097101	32.5989153	32.5989153	55.25270297	55.25270297	28.58545094	28.58545094	44.20394014	44.20394014	23.44542227	23.44542227	37.6043479	37.6043479	284.210887	17.1602533	275000	166.4521488
00AY	E09000022	29	5	2009	159	247.3686206	58.75814821	58.75814821	80.60841037	80.60841037	2.182409312	2.182409312	4.476526637	4.476526637	21.20032561	21.20032561	37.618267	37.618267	18.8148609	18.8148609	29.50463895	29.50463895	13.58268782	13.58268782	22.38900166	22.38900166	286.3293228	17.1602533	275000	166.4521488
00AY	E09000022	30	6	2009	186	247.3686206	55.10544752	55.10544752	84.6558726	84.6558726	2.518221639	2.518221639	7.310589258	7.310589258	26.0702316	26.0702316	46.92149525	46.92149525	18.40209094	18.40209094	27.78810059	27.78810059	15.30906913	15.30906913	23.64183693	23.64183693	288.8911173	17.1602533	275000	166.4521488
00AY	E09000022	31	7	2009	200	247.3686206	43.67099792	43.67099792	64.43996343	64.43996343	2.215755891	2.215755891	4.45537222	4.45537222	17.01055043	17.01055043	29.68505386	29.68505386	13.74414448	13.74414448	20.21960668	20.21960668	11.21083781	11.21083781	16.74574511	16.74574511	289.6030256	17.1602533	275000	166.4521488
00AY	E09000022	32	8	2009	177	247.3686206	39.12664832	39.12664832	65.07951232	65.07951232	1.868434011	1.868434011	3.563884704	3.563884704	18.80983858	18.80983858	37.03937555	37.03937555	15.24586299	15.24586299	24.53000293	24.53000293	12.22682259	12.22682259	19.07513957	19.07513957	291.1576104	17.1602533	275000	166.4521488
00AY	E09000022	33	9	2009	180	247.3686206	31.81236174	31.81236174	52.77400869	52.77400869	1.773092252	1.773092252	4.61074235	4.61074235	29.11386932	29.11386932	49.09580822	49.09580822	20.24566691	20.24566691	31.0493288	31.0493288	14.77511779	14.77511779	24.27893066	24.27893066	288.4544734	17.1602533	275000	166.4521488
00AY	E09000022	34	10	2009	195	247.3686206	22.62041936	22.62041936	45.9365574	45.9365574	2.284861763	2.284861763	5.285171578	5.285171578	34.73827978	34.73827978	57.46931402	57.46931402	22.68998738	22.68998738	34.48001185	34.48001185	16.70859157	16.70859157	27.37340053	27.37340053	285.2964304	17.1602533	275000	166.4521488
[truncated: 18,146 more rows]
