# Supplementary material for: Quantifying the impact of current and future concentrations of air pollutants on respiratory disease risk in England
Source: Environ Health. 2017 Mar 27;16:29. doi: 10.1186/s12940-017-0237-1 (PMC5368918; doi:10.1186/s12940-017-0237-1)
Supplement: Supplementary file 2 — Study data. This is a .zip file containing the data used in the study. The file also contains a read-me document summarising the content of the file. (ZIP 5070 kb) [file 12940_2017_237_MOESM2_ESM.zip › Data/rcp2.6_temporal_max_spat_max_data.csv]

LAD11CDO	month	year	LAD11CD	time_period	ozone	so2	no2	pm10	pm25	temporal	spatial	rcp
00AB	1	2050	E09000002	1	63.06755269	2.942436209	34.99831101	23.01945594	15.13236778	max	max	2.6
00AB	2	2050	E09000002	2	54.13811343	3.168551926	42.55245631	17.53424103	8.740964123	max	max	2.6
00AB	3	2050	E09000002	3	65.24042425	3.314943075	32.54597292	19.77091152	11.07168301	max	max	2.6
00AB	4	2050	E09000002	4	65.47775091	3.177704593	37.3027215	38.3469923	25.43649457	max	max	2.6
00AB	5	2050	E09000002	5	73.50283617	2.242755848	20.1798827	23.18209817	13.78269679	max	max	2.6
00AB	6	2050	E09000002	6	76.66867129	2.154064027	18.42044341	24.88495003	17.4297825	max	max	2.6
00AB	7	2050	E09000002	7	57.21979646	1.942942646	13.99362024	13.12704145	7.68781059	max	max	2.6
00AB	8	2050	E09000002	8	56.60082626	1.736607235	18.42843354	26.12312874	19.92945231	max	max	2.6
00AB	9	2050	E09000002	9	49.89760895	1.377561861	22.19932299	17.30129703	8.950279935	max	max	2.6
00AB	10	2050	E09000002	10	38.12144409	2.26759145	31.40081116	18.23708156	10.11798876	max	max	2.6
00AB	11	2050	E09000002	11	42.01047096	2.350033391	27.97375743	16.72629236	8.93228124	max	max	2.6
00AB	12	2050	E09000002	12	50.92365634	2.492780978	41.76647629	19.79678003	12.27750163	max	max	2.6
00AB	1	2051	E09000002	13	59.9362521	2.558388272	34.13833372	19.15267615	11.06377026	max	max	2.6
00AB	2	2051	E09000002	14	54.70036125	2.586548499	40.71620532	18.99698067	9.514343909	max	max	2.6
00AB	3	2051	E09000002	15	61.90052537	3.717786281	35.90865295	24.2481543	15.65249754	max	max	2.6
00AB	4	2051	E09000002	16	65.27372932	3.342087777	31.51283191	23.9532548	14.73718424	max	max	2.6
00AB	5	2051	E09000002	17	83.63220399	3.017595032	23.19297348	28.6463093	18.5579102	max	max	2.6
00AB	6	2051	E09000002	18	72.7757707	2.100649397	17.2544385	21.30633275	14.16201676	max	max	2.6
00AB	7	2051	E09000002	19	65.24421593	2.109803865	13.89490824	13.25992658	7.809893631	max	max	2.6
00AB	8	2051	E09000002	20	56.68870495	1.685956357	17.61228498	13.9742811	8.490939063	max	max	2.6
00AB	9	2051	E09000002	21	49.97800166	1.33894574	22.1770901	15.26355168	7.760043383	max	max	2.6
00AB	10	2051	E09000002	22	42.82789396	1.758842195	25.82706738	14.90483918	7.483758796	max	max	2.6
00AB	11	2051	E09000002	23	49.92880891	2.150029047	28.96454439	16.13950364	8.941200829	max	max	2.6
00AB	12	2051	E09000002	24	36.63406474	2.853179336	45.19441777	19.99595251	12.89586064	max	max	2.6
00AB	1	2052	E09000002	25	48.57257535	3.338822296	34.73618981	19.22711822	11.00416639	max	max	2.6
00AB	2	2052	E09000002	26	53.56096833	2.807164048	38.50176121	17.63985456	8.813985989	max	max	2.6
00AB	3	2052	E09000002	27	61.10501665	2.626309683	26.02387207	19.51999797	11.16761109	max	max	2.6
00AB	4	2052	E09000002	28	67.14718094	2.935014232	31.97331619	27.86215865	19.00010161	max	max	2.6
00AB	5	2052	E09000002	29	72.11955163	2.025708683	16.25652144	23.29798474	13.52613864	max	max	2.6
00AB	6	2052	E09000002	30	70.04849434	2.043049256	17.29843159	20.14063517	12.93027379	max	max	2.6
00AB	7	2052	E09000002	31	63.58523658	2.118166524	15.96149217	17.68368643	10.50275356	max	max	2.6
00AB	8	2052	E09000002	32	50.22224549	2.028639343	20.86924215	16.07453417	10.20897645	max	max	2.6
00AB	9	2052	E09000002	33	48.58620389	1.50689613	25.11103357	17.50857293	9.609690158	max	max	2.6
00AB	10	2052	E09000002	34	34.98453263	2.108088345	32.27098367	43.74420108	20.49864298	max	max	2.6
00AB	11	2052	E09000002	35	44.3806935	2.28345561	32.00838731	17.31016239	9.756700643	max	max	2.6
00AB	12	2052	E09000002	36	60.59710496	1.976844497	37.38904018	20.20341396	13.21038051	max	max	2.6
00AB	1	2053	E09000002	37	60.09738676	2.789579788	37.71816549	40.74254759	33.13127953	max	max	2.6
00AB	2	2053	E09000002	38	55.1233714	2.357552852	34.08588566	15.64556633	7.248749954	max	max	2.6
00AB	3	2053	E09000002	39	67.48119428	3.204689753	31.27482405	22.90468351	13.98500873	max	max	2.6
00AB	4	2053	E09000002	40	69.70788447	2.846185247	31.4348189	25.87746779	16.65389606	max	max	2.6
00AB	5	2053	E09000002	41	71.1663272	2.463664884	17.15951206	19.33316089	10.73044168	max	max	2.6
00AB	6	2053	E09000002	42	67.62885551	2.261549795	25.03696985	24.03119138	16.94363186	max	max	2.6
00AB	7	2053	E09000002	43	64.72885956	1.988077337	15.39912582	18.78661396	12.35394275	max	max	2.6
00AB	8	2053	E09000002	44	51.25097373	1.863176098	19.04448638	14.47364601	8.914706861	max	max	2.6
00AB	9	2053	E09000002	45	50.8537763	1.305582672	20.68289334	15.91521667	8.189054203	max	max	2.6
00AB	10	2053	E09000002	46	36.71721815	2.253295632	28.76272648	23.08907561	13.5463474	max	max	2.6
00AB	11	2053	E09000002	47	51.8116141	2.711102605	34.04352976	15.20251939	7.9729678	max	max	2.6
00AB	12	2053	E09000002	48	51.02120024	2.607944039	41.5393817	17.22919255	10.4096869	max	max	2.6
00AB	1	2054	E09000002	49	47.62123348	2.99533634	35.47797308	22.89489974	13.93140261	max	max	2.6
00AB	2	2054	E09000002	50	48.08014025	3.736873737	44.45017501	22.01542922	12.40942005	max	max	2.6
00AB	3	2054	E09000002	51	64.64622301	3.591679054	32.52609942	18.70248844	10.01499174	max	max	2.6
00AB	4	2054	E09000002	52	68.61021589	2.869832353	32.98470707	35.78161049	25.26846992	max	max	2.6
00AB	5	2054	E09000002	53	80.82270136	1.994028026	16.86681757	19.80145916	11.03047283	max	max	2.6
00AB	6	2054	E09000002	54	72.39799042	2.41826251	23.31339962	27.09307852	18.12981434	max	max	2.6
00AB	7	2054	E09000002	55	76.09507468	2.15105241	13.90543479	23.25163454	12.85148078	max	max	2.6
00AB	8	2054	E09000002	56	55.26231372	2.168866669	20.12918346	18.33819383	12.116781	max	max	2.6
00AB	9	2054	E09000002	57	50.32471021	1.40517111	20.61379833	16.4232652	8.613953733	max	max	2.6
00AB	10	2054	E09000002	58	41.27184932	2.938514506	32.68133336	52.01054841	16.5534039	max	max	2.6
00AB	11	2054	E09000002	59	50.80893873	2.524027689	32.3877786	15.01077232	7.750170596	max	max	2.6
00AB	12	2054	E09000002	60	38.90884587	3.956327784	47.65220162	18.53101533	11.51780252	max	max	2.6
00AC	1	2050	E09000003	1	64.08465139	2.647378227	32.2076704	23.04459649	15.20106274	max	max	2.6
00AC	2	2050	E09000003	2	54.16132607	3.222846127	40.68994965	17.43282213	8.671585475	max	max	2.6
00AC	3	2050	E09000003	3	65.58269895	3.385353681	30.36944866	19.37427739	10.74621992	max	max	2.6
00AC	4	2050	E09000003	4	66.76478004	3.222433013	38.69194822	38.40593265	25.52818724	max	max	2.6
00AC	5	2050	E09000003	5	75.16781444	2.240374225	19.18721344	22.30482274	12.90726022	max	max	2.6
00AC	6	2050	E09000003	6	77.56417376	2.098081555	17.68602978	23.74918197	16.39521228	max	max	2.6
00AC	7	2050	E09000003	7	59.07104061	1.826260128	11.92419277	12.68958381	7.367644049	max	max	2.6
00AC	8	2050	E09000003	8	58.49085076	1.712409992	17.91203213	25.61062281	19.0045427	max	max	2.6
00AC	9	2050	E09000003	9	50.22765287	1.390854238	20.8996877	16.8897707	8.642648204	max	max	2.6
00AC	10	2050	E09000003	10	38.54245887	2.272018688	30.37012346	18.12411613	10.04530428	max	max	2.6
00AC	11	2050	E09000003	11	41.78453522	2.336146915	28.47645779	16.8070214	9.005570634	max	max	2.6
00AC	12	2050	E09000003	12	51.70058823	2.388840737	37.86032695	19.37273484	11.88311643	max	max	2.6
00AC	1	2051	E09000003	13	60.7744815	2.312328573	31.60432625	18.5247836	10.51279546	max	max	2.6
00AC	2	2051	E09000003	14	55.51639189	2.385295274	36.16247722	18.9487897	9.453949196	max	max	2.6
00AC	3	2051	E09000003	15	62.19615063	3.859435704	35.98969447	24.27725807	15.77949241	max	max	2.6
00AC	4	2051	E09000003	16	65.86958326	3.140564211	33.16692893	23.50316467	14.30883183	max	max	2.6
00AC	5	2051	E09000003	17	85.36431196	3.102146985	22.37868401	28.12186675	18.11537953	max	max	2.6
00AC	6	2051	E09000003	18	75.76162783	2.041594545	15.25379553	20.94579538	13.81925596	max	max	2.6
00AC	7	2051	E09000003	19	67.40142515	1.94319737	12.22311974	12.7165623	7.363965265	max	max	2.6
00AC	8	2051	E09000003	20	58.11120003	1.706360577	17.18727604	13.73093491	8.313886366	max	max	2.6
00AC	9	2051	E09000003	21	50.9677199	1.252457781	21.70893958	14.9923309	7.553136587	max	max	2.6
00AC	10	2051	E09000003	22	42.65797031	1.724650021	26.51343721	14.85394312	7.459149999	max	max	2.6
00AC	11	2051	E09000003	23	50.3251421	2.082265862	28.93039535	15.84899254	8.648097467	max	max	2.6
00AC	12	2051	E09000003	24	36.94578805	2.723925529	44.38107472	19.61170421	12.5121352	max	max	2.6
00AC	1	2052	E09000003	25	49.20768535	3.205437056	34.66313405	19.13579753	10.9168587	max	max	2.6
00AC	2	2052	E09000003	26	54.13379551	2.863745891	38.37729244	17.58638362	8.772931543	max	max	2.6
00AC	3	2052	E09000003	27	62.11908279	2.752566511	26.56007616	19.71589541	11.33913144	max	max	2.6
00AC	4	2052	E09000003	28	67.93206711	2.724683416	28.90337973	26.9892361	18.07659777	max	max	2.6
00AC	5	2052	E09000003	29	74.12095962	2.045930195	15.93997771	22.70150258	13.10937166	max	max	2.6
00AC	6	2052	E09000003	30	72.70260022	1.830701395	14.67274909	19.33698645	12.12845573	max	max	2.6
00AC	7	2052	E09000003	31	66.50491333	1.993289186	14.4587241	16.70978778	9.64133731	max	max	2.6
00AC	8	2052	E09000003	32	51.9289333	2.147713734	20.72080748	15.61593468	9.845022586	max	max	2.6
00AC	9	2052	E09000003	33	48.3353756	1.623830931	23.40719744	17.32765185	9.485289749	max	max	2.6
00AC	10	2052	E09000003	34	36.62997203	1.995842471	31.29796465	51.05793378	20.7351657	max	max	2.6
00AC	11	2052	E09000003	35	43.59394182	2.267945455	32.31992683	17.26897637	9.7163963	max	max	2.6
00AC	12	2052	E09000003	36	61.13586094	1.89328792	36.48279498	20.25016837	13.3299773	max	max	2.6
00AC	1	2053	E09000003	37	60.515613	2.65156235	34.5682677	39.38199474	32.04335931	max	max	2.6
00AC	2	2053	E09000003	38	55.70180961	2.612751733	34.00047493	15.83929382	7.405793956	max	max	2.6
00AC	3	2053	E09000003	39	68.26784946	3.214577933	30.14182764	22.84795014	13.83403018	max	max	2.6
00AC	4	2053	E09000003	40	69.86675008	2.656604723	30.54915015	25.60034294	16.39341032	max	max	2.6
00AC	5	2053	E09000003	41	71.73262122	2.45897445	16.52225327	19.11435373	10.54600617	max	max	2.6
00AC	6	2053	E09000003	42	68.49121234	2.111839139	22.38836368	23.31048876	16.31147251	max	max	2.6
00AC	7	2053	E09000003	43	68.21803911	2.056136981	14.79595577	18.68079681	12.25219465	max	max	2.6
00AC	8	2053	E09000003	44	53.50220213	1.928044075	20.15898763	14.76799448	9.166276378	max	max	2.6
00AC	9	2053	E09000003	45	52.56539001	1.266780653	18.84343392	15.51057952	7.875990041	max	max	2.6
00AC	10	2053	E09000003	46	36.75220957	2.343178103	30.3332722	22.96349132	13.45479455	max	max	2.6
00AC	11	2053	E09000003	47	52.98317102	2.472405473	32.20528193	14.74292816	7.518981536	max	max	2.6
00AC	12	2053	E09000003	48	52.24100574	2.277179931	38.53686813	16.46038157	9.712028934	max	max	2.6
00AC	1	2054	E09000003	49	48.02570306	3.291801295	36.17915861	23.03164064	14.08876379	max	max	2.6
00AC	2	2054	E09000003	50	48.29098518	3.694772946	43.86523451	22.21342196	12.58885075	max	max	2.6
00AC	3	2054	E09000003	51	64.87253041	3.692458064	33.05550145	18.63523456	9.980463797	max	max	2.6
00AC	4	2054	E09000003	52	67.76990662	2.777403569	31.48369319	35.29585253	24.86011407	max	max	2.6
00AC	5	2054	E09000003	53	81.98572786	1.989316421	16.17436704	19.92410226	11.24465458	max	max	2.6
00AC	6	2054	E09000003	54	73.79776827	2.278246135	20.97484392	26.49992472	17.51099841	max	max	2.6
00AC	7	2054	E09000003	55	80.29028296	2.13375315	13.77412953	22.14724704	11.63829005	max	max	2.6
00AC	8	2054	E09000003	56	58.66889923	2.082466718	19.16755181	17.86056943	11.72945293	max	max	2.6
00AC	9	2054	E09000003	57	50.5717701	1.447516752	19.41414537	16.56998854	8.71154755	max	max	2.6
00AC	10	2054	E09000003	58	41.35335905	2.763387826	32.54268646	50.46056458	16.47404176	max	max	2.6
00AC	11	2054	E09000003	59	52.04946887	2.343955946	29.13624032	14.59764401	7.343192569	max	max	2.6
00AC	12	2054	E09000003	60	39.12524423	4.349588379	48.50857981	18.68034194	11.72371029	max	max	2.6
00AD	1	2050	E09000004	1	63.76866482	2.768534753	33.86424643	23.45274461	15.58707702	max	max	2.6
00AD	2	2050	E09000004	2	54.50600154	2.752530085	41.69669689	17.50942527	8.723877719	max	max	2.6
00AD	3	2050	E09000004	3	65.87935072	3.004472236	32.0226633	19.52316041	10.81691252	max	max	2.6
00AD	4	2050	E09000004	4	66.39698308	2.781962299	35.92049494	38.1469518	25.2982433	max	max	2.6
00AD	5	2050	E09000004	5	73.54556361	2.157097982	19.5297336	23.36538589	13.99320419	max	max	2.6
00AD	6	2050	E09000004	6	74.96748899	2.017687462	18.31595035	25.25187422	17.79065793	max	max	2.6
00AD	7	2050	E09000004	7	57.14137416	1.879519563	14.58792076	13.29053383	7.807117324	max	max	2.6
00AD	8	2050	E09000004	8	57.15554785	1.642494056	17.68279356	26.48044878	19.94920128	max	max	2.6
00AD	9	2050	E09000004	9	50.43229993	1.261276917	21.54024843	17.35677697	8.992462873	max	max	2.6
00AD	10	2050	E09000004	10	38.28116331	2.054599939	30.14891175	18.3206397	10.16355355	max	max	2.6
00AD	11	2050	E09000004	11	42.35727666	2.265665885	27.75417976	16.75852369	8.948268731	max	max	2.6
00AD	12	2050	E09000004	12	51.3402187	2.324158344	40.71805228	19.82862082	12.30211579	max	max	2.6
00AD	1	2051	E09000004	13	60.56068888	2.418799604	33.51396148	19.04698335	10.96531188	max	max	2.6
00AD	2	2051	E09000004	14	54.24230937	2.528036262	40.80321707	19.12530933	9.583766273	max	max	2.6
00AD	3	2051	E09000004	15	62.7767457	3.251883614	34.20032809	24.30128273	15.70525765	max	max	2.6
00AD	4	2051	E09000004	16	64.87335052	3.147886809	31.64402285	24.67202209	15.42416383	max	max	2.6
00AD	5	2051	E09000004	17	84.28142917	2.754187157	22.76831175	28.86897253	18.7658257	max	max	2.6
00AD	6	2051	E09000004	18	72.62343419	1.986095295	16.8168553	21.21823142	14.03816064	max	max	2.6
00AD	7	2051	E09000004	19	64.26874641	2.063179162	14.64753023	13.47290457	7.984394104	max	max	2.6
00AD	8	2051	E09000004	20	57.63020091	1.55620641	17.53603134	14.13625031	8.680641805	max	max	2.6
00AD	9	2051	E09000004	21	50.27904002	1.212026872	21.56019258	15.20333112	7.705617396	max	max	2.6
00AD	10	2051	E09000004	22	43.45404533	1.678443961	25.23844276	15.15130181	7.669904455	max	max	2.6
00AD	11	2051	E09000004	23	50.44067593	2.023001866	28.38286994	16.10290105	8.921593761	max	max	2.6
00AD	12	2051	E09000004	24	37.58478608	2.644259799	43.7165531	19.99074742	12.83335835	max	max	2.6
00AD	1	2052	E09000004	25	48.03661611	3.179733769	34.17752635	19.20460876	10.97617891	max	max	2.6
00AD	2	2052	E09000004	26	53.91036277	2.562507946	37.6495168	17.59541808	8.772753814	max	max	2.6
00AD	3	2052	E09000004	27	61.64229596	2.463102737	25.89318755	19.51688877	11.17417025	max	max	2.6
00AD	4	2052	E09000004	28	67.34617666	2.762848131	31.23356431	27.60225213	18.70132349	max	max	2.6
00AD	5	2052	E09000004	29	72.87491103	1.976468513	16.69847559	23.32990772	13.54456628	max	max	2.6
00AD	6	2052	E09000004	30	67.6537206	1.958134242	17.98742069	20.33843857	13.12333555	max	max	2.6
00AD	7	2052	E09000004	31	62.42799451	2.029867484	15.37452439	16.96603461	10.02261009	max	max	2.6
00AD	8	2052	E09000004	32	49.61298906	1.931552162	21.11580926	16.04247656	10.21022434	max	max	2.6
00AD	9	2052	E09000004	33	49.09409479	1.281888305	23.69955552	17.56072362	9.653665892	max	max	2.6
00AD	10	2052	E09000004	34	35.3857273	1.909444835	31.96446087	38.232523	20.15588128	max	max	2.6
00AD	11	2052	E09000004	35	44.91850605	2.123567241	30.89482733	17.22459294	9.683270947	max	max	2.6
00AD	12	2052	E09000004	36	61.40435729	1.726463281	34.79169766	19.63795108	12.70424174	max	max	2.6
00AD	1	2053	E09000004	37	60.76136349	2.574463118	36.77062084	40.67637102	33.13393502	max	max	2.6
00AD	2	2053	E09000004	38	55.62289647	2.089388782	31.79657514	15.61832217	7.218490379	max	max	2.6
00AD	3	2053	E09000004	39	68.12913747	2.859561478	30.53106683	23.02527342	14.12391469	max	max	2.6
00AD	4	2053	E09000004	40	69.94431966	2.598273172	30.10134986	25.79523751	16.56538583	max	max	2.6
00AD	5	2053	E09000004	41	71.03258379	2.350883447	17.4036621	19.5180425	10.85015805	max	max	2.6
00AD	6	2053	E09000004	42	67.29415359	2.178329953	25.2441658	23.87360668	16.77233313	max	max	2.6
00AD	7	2053	E09000004	43	64.02207135	1.99745697	15.70535289	18.8011007	12.30905371	max	max	2.6
00AD	8	2053	E09000004	44	51.25487291	1.827984473	19.98417325	14.41300238	8.851541735	max	max	2.6
00AD	9	2053	E09000004	45	50.96347287	1.279977339	20.83710292	15.9497694	8.20691309	max	max	2.6
00AD	10	2053	E09000004	46	37.80863611	2.125277264	28.84560339	23.1086734	13.53362596	max	max	2.6
00AD	11	2053	E09000004	47	52.31488024	2.506405914	33.23595422	15.16043129	7.951246564	max	max	2.6
00AD	12	2053	E09000004	48	51.41318653	2.480319885	40.72082864	17.15812274	10.35298049	max	max	2.6
00AD	1	2054	E09000004	49	47.68320108	2.859907817	34.87104231	22.66609675	13.63671666	max	max	2.6
00AD	2	2054	E09000004	50	47.22874853	3.377122477	43.20131854	21.9426526	12.37631471	max	max	2.6
00AD	3	2054	E09000004	51	64.88668503	3.365792847	30.71311671	18.72065126	10.01803003	max	max	2.6
00AD	4	2054	E09000004	52	69.26235161	2.661233652	31.58450858	35.53160677	25.04594507	max	max	2.6
00AD	5	2054	E09000004	53	80.82310707	1.845028299	16.49662359	19.89762802	11.10980469	max	max	2.6
00AD	6	2054	E09000004	54	73.95577558	2.258972426	22.92101436	27.73119806	18.42529291	max	max	2.6
00AD	7	2054	E09000004	55	73.45125432	2.124108105	14.45272372	23.68427473	13.76804846	max	max	2.6
00AD	8	2054	E09000004	56	54.56483939	2.0295016	19.72760001	18.23573832	11.99238131	max	max	2.6
00AD	9	2054	E09000004	57	50.06578032	1.284466411	20.94999501	16.4818614	8.654243867	max	max	2.6
00AD	10	2054	E09000004	58	42.49645758	2.830549048	31.81688819	56.77692638	16.71013735	max	max	2.6
00AD	11	2054	E09000004	59	51.08168945	2.359704419	30.83876158	15.00773948	7.741445891	max	max	2.6
00AD	12	2054	E09000004	60	40.00588411	3.306488287	47.13955141	18.29976251	11.27506013	max	max	2.6
00AE	1	2050	E09000005	1	64.00864214	2.702725422	33.27251034	23.63847483	15.89805669	max	max	2.6
00AE	2	2050	E09000005	2	54.26864815	3.134010436	40.01965605	17.45866224	8.689074601	max	max	2.6
00AE	3	2050	E09000005	3	65.52366121	3.404837393	31.19314105	19.51847439	10.8372296	max	max	2.6
00AE	4	2050	E09000005	4	66.61611735	3.292376387	39.21249876	38.15614662	25.21741864	max	max	2.6
00AE	5	2050	E09000005	5	74.95938541	2.289656024	19.32093991	22.42812384	13.07423493	max	max	2.6
00AE	6	2050	E09000005	6	77.7674708	2.109785521	17.86471694	24.2806935	16.89094771	max	max	2.6
00AE	7	2050	E09000005	7	58.45106888	1.895405627	12.69222546	12.96791855	7.574084097	max	max	2.6
00AE	8	2050	E09000005	8	58.53545933	1.762362728	18.70570992	26.23690728	18.84035569	max	max	2.6
00AE	9	2050	E09000005	9	50.00714404	1.411197996	21.58201132	17.05321623	8.773394028	max	max	2.6
00AE	10	2050	E09000005	10	38.11144214	2.254807201	31.60652321	18.39906972	10.27286931	max	max	2.6
00AE	11	2050	E09000005	11	41.63276869	2.420646954	29.52185453	16.87900352	9.104569848	max	max	2.6
00AE	12	2050	E09000005	12	51.56914729	2.388296971	38.95486696	19.58749534	12.08833307	max	max	2.6
00AE	1	2051	E09000005	13	60.87614724	2.344260008	32.4248832	18.76324509	10.72664201	max	max	2.6
00AE	2	2051	E09000005	14	54.59324251	2.55550287	37.83865057	19.16600881	9.612589189	max	max	2.6
00AE	3	2051	E09000005	15	62.11527105	3.834583429	36.99579122	24.36781825	15.84734245	max	max	2.6
00AE	4	2051	E09000005	16	65.31054281	3.470831513	34.98131215	23.98154971	14.77146751	max	max	2.6
00AE	5	2051	E09000005	17	85.20186049	3.116548886	23.49305178	28.70840682	18.65743336	max	max	2.6
00AE	6	2051	E09000005	18	75.40106824	2.067772798	15.51762533	21.14218044	14.01440088	max	max	2.6
00AE	7	2051	E09000005	19	67.02685953	2.056483476	13.20071969	12.9940827	7.577230684	max	max	2.6
00AE	8	2051	E09000005	20	57.50605146	1.723760513	17.5766947	13.81685023	8.376556273	max	max	2.6
00AE	9	2051	E09000005	21	50.65399977	1.280158065	21.65433006	15.01989075	7.571114906	max	max	2.6
00AE	10	2051	E09000005	22	42.85239441	1.811200737	26.33660599	14.9513153	7.527215512	max	max	2.6
00AE	11	2051	E09000005	23	50.08274097	2.116645106	29.26790136	15.94472427	8.771482738	max	max	2.6
00AE	12	2051	E09000005	24	36.86680781	2.731573374	44.46885097	19.80403331	12.70566834	max	max	2.6
00AE	1	2052	E09000005	25	48.78222312	3.359321033	35.15872223	19.25310147	11.02855853	max	max	2.6
00AE	2	2052	E09000005	26	53.94541951	2.856317467	38.76954223	17.57648521	8.755089036	max	max	2.6
00AE	3	2052	E09000005	27	61.79969898	2.733278859	27.46124098	19.85700933	11.50530803	max	max	2.6
00AE	4	2052	E09000005	28	67.84231669	2.804823434	29.39981763	27.20201766	18.26633856	max	max	2.6
00AE	5	2052	E09000005	29	73.86791783	2.099597264	16.56387006	23.02510834	13.31557814	max	max	2.6
00AE	6	2052	E09000005	30	72.01521823	1.924839322	15.2911211	19.46981878	12.25669573	max	max	2.6
00AE	7	2052	E09000005	31	65.60358195	1.98118927	14.97776481	16.7106576	9.732340428	max	max	2.6
00AE	8	2052	E09000005	32	51.04650301	2.144651109	21.26408263	15.68526606	9.895750307	max	max	2.6
00AE	9	2052	E09000005	33	48.4694116	1.660001298	24.72859497	17.36063274	9.504551077	max	max	2.6
00AE	10	2052	E09000005	34	36.381247	1.978506681	31.46282953	49.55427493	20.68247278	max	max	2.6
00AE	11	2052	E09000005	35	43.4836331	2.276779668	32.83158283	17.30502402	9.750547234	max	max	2.6
00AE	12	2052	E09000005	36	61.26574092	1.862836576	36.28012079	19.92369643	13.01011181	max	max	2.6
00AE	1	2053	E09000005	37	60.116033	2.730208949	35.58506153	40.19105191	32.72534976	max	max	2.6
00AE	2	2053	E09000005	38	55.23171289	2.651341699	34.16671678	15.85571034	7.41807144	max	max	2.6
00AE	3	2053	E09000005	39	68.07942249	3.401063415	30.56131043	23.02133686	14.01744578	max	max	2.6
00AE	4	2053	E09000005	40	69.74020958	2.659436705	30.66189238	25.59873164	16.39019759	max	max	2.6
00AE	5	2053	E09000005	41	70.92629082	2.545230754	16.70211204	19.37668037	10.77865205	max	max	2.6
00AE	6	2053	E09000005	42	67.80777295	2.222245375	24.56858425	23.76357813	16.71945066	max	max	2.6
00AE	7	2053	E09000005	43	66.50485328	2.130648325	15.10868326	19.01220171	12.58752325	max	max	2.6
00AE	8	2053	E09000005	44	53.40989636	1.964618964	20.63849791	14.58625993	8.99835302	max	max	2.6
00AE	9	2053	E09000005	45	52.09446513	1.322324824	19.42290815	15.69335512	8.031502088	max	max	2.6
00AE	10	2053	E09000005	46	37.11974119	2.430730476	30.53611036	23.07841707	13.53715998	max	max	2.6
00AE	11	2053	E09000005	47	52.60245584	2.538711894	33.25674763	14.87279154	7.635302782	max	max	2.6
00AE	12	2053	E09000005	48	51.92141822	2.368744468	39.20508539	16.66427785	9.909933413	max	max	2.6
00AE	1	2054	E09000005	49	47.84290111	3.181864212	35.75580917	22.96216334	14.02649775	max	max	2.6
00AE	2	2054	E09000005	50	47.97432736	3.765482285	43.50397934	22.42247806	12.80189984	max	max	2.6
00AE	3	2054	E09000005	51	65.18439841	3.801795017	33.15664904	18.70735325	10.05568814	max	max	2.6
00AE	4	2054	E09000005	52	68.17898827	2.81523155	31.79598338	35.21161985	24.81055274	max	max	2.6
00AE	5	2054	E09000005	53	82.09926925	2.035052476	16.69363068	19.74189235	11.04086917	max	max	2.6
00AE	6	2054	E09000005	54	74.53091316	2.294164832	22.59931666	26.81496623	17.66067516	max	max	2.6
00AE	7	2054	E09000005	55	79.85608476	2.182083891	13.99492196	22.84273877	12.06437269	max	max	2.6
00AE	8	2054	E09000005	56	56.88011409	2.11575505	19.38682873	17.89152419	11.75201779	max	max	2.6
00AE	9	2054	E09000005	57	50.1891847	1.485335162	20.17787123	16.5321366	8.681812445	max	max	2.6
00AE	10	2054	E09000005	58	41.95711021	3.010671523	32.11043819	56.22085694	16.76458306	max	max	2.6
00AE	11	2054	E09000005	59	51.5221494	2.437826435	30.47018693	14.74080795	7.493466361	max	max	2.6
00AE	12	2054	E09000005	60	38.95010964	4.213525826	48.83813729	18.58219085	11.58566929	max	max	2.6
00AF	1	2050	E09000006	1	64.58541464	2.435799664	32.40364825	23.9527139	16.28526388	max	max	2.6
00AF	2	2050	E09000006	2	55.30360222	2.350956727	38.37082924	17.36887574	8.616053207	max	max	2.6
00AF	3	2050	E09000006	3	66.50316189	2.722451968	31.44018853	19.29382047	10.63845693	max	max	2.6
00AF	4	2050	E09000006	4	68.37638766	2.397110544	32.37351732	38.84509916	25.89403701	max	max	2.6
00AF	5	2050	E09000006	5	74.07723187	2.061916738	19.08887679	23.46726931	14.13813937	max	max	2.6
00AF	6	2050	E09000006	6	75.50426623	1.845861165	17.24845249	25.22780129	17.78641191	max	max	2.6
00AF	7	2050	E09000006	7	57.7328175	1.81998249	14.74337707	13.50321862	7.964643986	max	max	2.6
00AF	8	2050	E09000006	8	59.11736482	1.555315645	17.4092498	26.8843653	18.62324816	max	max	2.6
00AF	9	2050	E09000006	9	50.91570142	1.112786443	20.94660142	17.24088332	8.880895821	max	max	2.6
00AF	10	2050	E09000006	10	38.7539164	1.751728782	28.69689098	18.37058975	10.200565	max	max	2.6
00AF	11	2050	E09000006	11	42.3300087	2.149245912	27.45093905	16.66204106	8.861440849	max	max	2.6
00AF	12	2050	E09000006	12	51.77468294	2.140808059	39.52809838	19.77189107	12.24779237	max	max	2.6
00AF	1	2051	E09000006	13	61.49886962	2.265225366	32.15616768	18.84369336	10.79202326	max	max	2.6
00AF	2	2051	E09000006	14	54.86476837	2.291402331	38.44087328	19.11672081	9.575131297	max	max	2.6
00AF	3	2051	E09000006	15	63.92103109	2.852768473	31.65351757	24.10346425	15.56288785	max	max	2.6
00AF	4	2051	E09000006	16	64.50951373	2.799100808	32.1840689	25.19970903	15.93369142	max	max	2.6
00AF	5	2051	E09000006	17	85.19864888	2.366764601	21.44498114	28.87089182	18.73891207	max	max	2.6
00AF	6	2051	E09000006	18	74.17006607	1.8572942	16.83469141	21.58465672	14.38358827	max	max	2.6
00AF	7	2051	E09000006	19	65.20012345	1.995491878	15.14977677	13.52163764	8.017116054	max	max	2.6
00AF	8	2051	E09000006	20	58.57971154	1.400166324	17.2159322	14.07646059	8.592722185	max	max	2.6
00AF	9	2051	E09000006	21	50.25765514	1.045674248	20.30890347	15.06074778	7.591353464	max	max	2.6
00AF	10	2051	E09000006	22	44.08320107	1.50695282	25.00776051	15.16024522	7.677052482	max	max	2.6
00AF	11	2051	E09000006	23	51.02160695	1.866147323	27.44155159	15.92776814	8.736393118	max	max	2.6
00AF	12	2051	E09000006	24	38.34153335	2.427460672	41.85552123	19.83446484	12.63844099	max	max	2.6
00AF	1	2052	E09000006	25	48.3873814	2.977696857	33.45931656	19.12225253	10.91217779	max	max	2.6
00AF	2	2052	E09000006	26	54.40905143	2.324349223	36.35859522	17.40834858	8.610943597	max	max	2.6
00AF	3	2052	E09000006	27	62.22085584	2.310905045	25.46475534	19.58369141	11.24745959	max	max	2.6
00AF	4	2052	E09000006	28	67.77808965	2.397241769	30.6230444	27.1215621	18.15035869	max	max	2.6
00AF	5	2052	E09000006	29	74.94599484	1.832729676	16.59042097	23.32787806	13.50875978	max	max	2.6
00AF	6	2052	E09000006	30	67.57361526	1.800781796	17.22304754	20.57607571	13.31045113	max	max	2.6
00AF	7	2052	E09000006	31	64.09231038	1.936998052	15.33284375	16.49145423	9.693722479	max	max	2.6
00AF	8	2052	E09000006	32	50.07950617	1.949001739	20.96993259	15.9353718	10.11872482	max	max	2.6
00AF	9	2052	E09000006	33	49.99502563	1.149212421	22.88768075	17.39577872	9.522531064	max	max	2.6
00AF	10	2052	E09000006	34	36.25955059	1.693086996	30.30691356	38.51949009	19.96422022	max	max	2.6
00AF	11	2052	E09000006	35	45.2863753	1.956960956	29.73937213	17.00621586	9.468195534	max	max	2.6
00AF	12	2052	E09000006	36	62.23285933	1.480547472	33.03721305	19.02198902	12.20623676	max	max	2.6
00AF	1	2053	E09000006	37	61.22343851	2.404824268	35.08730095	40.4618984	33.07666477	max	max	2.6
00AF	2	2053	E09000006	38	55.97826617	1.90756141	30.27291025	15.65341636	7.239951508	max	max	2.6
00AF	3	2053	E09000006	39	68.65021269	2.475195908	28.59189769	22.98229611	14.10269343	max	max	2.6
00AF	4	2053	E09000006	40	70.3289388	2.24225264	28.93530229	25.5516558	16.33120375	max	max	2.6
00AF	5	2053	E09000006	41	71.37115442	2.169790028	16.87761897	19.56574428	10.87529798	max	max	2.6
00AF	6	2053	E09000006	42	66.95710093	1.935827182	23.05336914	23.79496161	16.71979639	max	max	2.6
00AF	7	2053	E09000006	43	63.69892379	1.869997378	15.53387077	19.16769717	12.59824581	max	max	2.6
00AF	8	2053	E09000006	44	52.90195982	1.665306735	20.1897004	14.44003376	8.866814306	max	max	2.6
00AF	9	2053	E09000006	45	51.77446543	1.189506886	20.22266836	15.9749821	8.232570982	max	max	2.6
00AF	10	2053	E09000006	46	38.67268381	1.923265236	28.63933702	23.06330099	13.51196791	max	max	2.6
00AF	11	2053	E09000006	47	53.04207344	2.274353794	32.51901417	14.94095828	7.733358796	max	max	2.6
00AF	12	2053	E09000006	48	51.8613974	2.306074077	38.98113928	16.8677597	10.07759476	max	max	2.6
00AF	1	2054	E09000006	49	48.22886916	2.634599453	33.45903569	22.40236276	13.31946499	max	max	2.6
00AF	2	2054	E09000006	50	47.54333094	2.855828177	40.73577431	21.96654272	12.37828187	max	max	2.6
00AF	3	2054	E09000006	51	65.32105243	3.019253742	29.10463875	18.80238278	10.07299802	max	max	2.6
00AF	4	2054	E09000006	52	69.92378832	2.363144161	29.96393312	35.14718962	24.68987811	max	max	2.6
00AF	5	2054	E09000006	53	81.13169479	1.749726524	16.37117915	19.88058939	11.12081888	max	max	2.6
00AF	6	2054	E09000006	54	76.40381724	2.013822969	22.42529631	27.93355945	18.32664421	max	max	2.6
00AF	7	2054	E09000006	55	72.89523168	2.08288088	14.52890495	23.9040595	13.70500183	max	max	2.6
00AF	8	2054	E09000006	56	55.5803769	1.858348295	19.51419055	18.00220859	11.7604214	max	max	2.6
00AF	9	2054	E09000006	57	50.35716972	1.136726439	19.55228869	16.52373432	8.709084654	max	max	2.6
00AF	10	2054	E09000006	58	44.10246923	2.590689428	31.10829999	51.70971064	16.69718845	max	max	2.6
00AF	11	2054	E09000006	59	51.27718544	2.238493482	29.82990665	14.87830019	7.597556384	max	max	2.6
00AF	12	2054	E09000006	60	41.92333584	2.78957738	46.81244647	17.90991663	10.89703263	max	max	2.6
00AG	1	2050	E09000007	1	63.4608134	2.832984003	34.12219804	23.42306149	15.59214457	max	max	2.6
00AG	2	2050	E09000007	2	54.002213	3.207238951	40.93569531	17.4689721	8.691957917	max	max	2.6
00AG	3	2050	E09000007	3	65.23834364	3.405842112	31.62780205	19.61377922	10.91888865	max	max	2.6
00AG	4	2050	E09000007	4	66.01403186	3.32656428	38.86498699	38.17869889	25.27300911	max	max	2.6
00AG	5	2050	E09000007	5	74.11980438	2.308666364	19.60523542	22.767529	13.43572109	max	max	2.6
00AG	6	2050	E09000007	6	77.35346896	2.156728896	18.22203712	24.47201064	17.06362363	max	max	2.6
00AG	7	2050	E09000007	7	57.81589348	1.921841494	12.94141932	12.91488887	7.532282783	max	max	2.6
00AG	8	2050	E09000007	8	57.88071614	1.797364427	18.84520998	26.24392651	19.53127753	max	max	2.6
00AG	9	2050	E09000007	9	49.81787974	1.43163965	21.98758837	17.12430547	8.821331088	max	max	2.6
00AG	10	2050	E09000007	10	37.95519195	2.278921347	31.86959408	18.36109767	10.24023436	max	max	2.6
00AG	11	2050	E09000007	11	41.64126612	2.43330828	29.18853912	16.81299779	9.033819691	max	max	2.6
00AG	12	2050	E09000007	12	51.22607994	2.454011944	40.21072548	19.65733316	12.15020737	max	max	2.6
00AG	1	2051	E09000007	13	60.52890433	2.43539561	33.16014671	18.91316211	10.85858913	max	max	2.6
00AG	2	2051	E09000007	14	54.42670223	2.623006535	39.56565748	19.09420872	9.561079741	max	max	2.6
00AG	3	2051	E09000007	15	61.95106162	3.848255554	36.96251875	24.2989904	15.74775528	max	max	2.6
00AG	4	2051	E09000007	16	65.12419128	3.532933088	34.25194146	24.00862401	14.78995501	max	max	2.6
00AG	5	2051	E09000007	17	84.78054785	3.160947094	23.60433797	28.71938189	18.65448453	max	max	2.6
00AG	6	2051	E09000007	18	74.64014066	2.100010975	16.13340076	21.0860576	13.95001903	max	max	2.6
00AG	7	2051	E09000007	19	66.23906314	2.110727445	13.5319683	13.12211409	7.687765475	max	max	2.6
00AG	8	2051	E09000007	20	57.15433158	1.731870049	17.67183372	13.77461246	8.330755987	max	max	2.6
00AG	9	2051	E09000007	21	50.30503883	1.318406333	22.03053614	15.05987368	7.602628231	max	max	2.6
00AG	10	2051	E09000007	22	42.56575381	1.835618523	26.23219681	14.94383615	7.51965482	max	max	2.6
00AG	11	2051	E09000007	23	49.8812856	2.146740762	29.35962111	16.00285575	8.823994557	max	max	2.6
00AG	12	2051	E09000007	24	36.73469734	2.804315136	45.00710992	19.87300891	12.76377373	max	max	2.6
00AG	1	2052	E09000007	25	48.50583064	3.392652646	35.2388521	19.24826284	11.01862749	max	max	2.6
00AG	2	2052	E09000007	26	53.61385438	2.88644209	38.77321894	17.6302899	8.800673189	max	max	2.6
00AG	3	2052	E09000007	27	61.39507368	2.712301723	26.85103318	19.7542034	11.39546393	max	max	2.6
00AG	4	2052	E09000007	28	67.58578237	2.843546021	30.5404719	27.4538853	18.55011365	max	max	2.6
00AG	5	2052	E09000007	29	72.9143011	2.115458433	16.39880965	23.06152082	13.33274741	max	max	2.6
00AG	6	2052	E09000007	30	71.33073591	1.995478809	16.09964186	19.53154662	12.30894176	max	max	2.6
00AG	7	2052	E09000007	31	64.97147751	2.07390163	15.32756161	16.75850347	9.762005475	max	max	2.6
00AG	8	2052	E09000007	32	50.33478558	2.14910586	21.44870841	15.71466618	9.915586518	max	max	2.6
00AG	9	2052	E09000007	33	48.37454885	1.636798382	25.11206462	17.4080912	9.536503569	max	max	2.6
00AG	10	2052	E09000007	34	35.89961255	2.038083841	31.59873673	47.3288385	20.59311371	max	max	2.6
00AG	11	2052	E09000007	35	43.62387829	2.294655895	32.57251778	17.31665738	9.764808226	max	max	2.6
00AG	12	2052	E09000007	36	60.98906757	1.926786975	36.84872369	20.00909642	13.06399885	max	max	2.6
00AG	1	2053	E09000007	37	60.02675266	2.778703194	36.56396011	40.42883387	32.89122365	max	max	2.6
00AG	2	2053	E09000007	38	54.99950627	2.608265644	34.40075118	15.80547966	7.377606477	max	max	2.6
00AG	3	2053	E09000007	39	67.46911596	3.429518661	30.77785707	22.95755334	14.01409601	max	max	2.6
00AG	4	2053	E09000007	40	69.50803909	2.746415981	31.33098214	25.72270581	16.50843848	max	max	2.6
00AG	5	2053	E09000007	41	70.82065533	2.570458135	16.89978932	19.37652714	10.77714057	max	max	2.6
00AG	6	2053	E09000007	42	67.57822838	2.274955694	24.81583818	23.84510365	16.7785529	max	max	2.6
00AG	7	2053	E09000007	43	65.4002912	2.093426389	15.12478652	18.91425071	12.46703196	max	max	2.6
00AG	8	2053	E09000007	44	52.19760673	1.949717302	20.48072929	14.48366187	8.914963184	max	max	2.6
00AG	9	2053	E09000007	45	51.34926262	1.345292251	20.13380461	15.79062707	8.10024209	max	max	2.6
00AG	10	2053	E09000007	46	36.89775922	2.433942995	30.0010475	23.11467248	13.57272357	max	max	2.6
00AG	11	2053	E09000007	47	52.25142174	2.632550836	33.55604601	15.00381441	7.764166919	max	max	2.6
00AG	12	2053	E09000007	48	51.55170588	2.475302565	40.21485636	16.91947445	10.137906	max	max	2.6
00AG	1	2054	E09000007	49	47.70518623	3.122494398	36.06244186	22.90693588	13.94322531	max	max	2.6
00AG	2	2054	E09000007	50	47.67412615	3.849788572	43.71570008	22.30567316	12.69131688	max	max	2.6
00AG	3	2054	E09000007	51	64.91806818	3.829236754	32.9131886	18.6817355	10.0241093	max	max	2.6
00AG	4	2054	E09000007	52	68.15428314	2.881838266	32.27311319	35.21220964	24.78900404	max	max	2.6
00AG	5	2054	E09000007	53	81.66626986	2.048382751	16.70234499	19.68240264	10.97544845	max	max	2.6
00AG	6	2054	E09000007	54	73.6587958	2.38241968	23.07853497	26.92880392	17.83739141	max	max	2.6
00AG	7	2054	E09000007	55	78.65846363	2.201395192	14.16711936	22.99474833	12.18787704	max	max	2.6
00AG	8	2054	E09000007	56	56.08045012	2.163368264	19.45128364	17.98650086	11.82753448	max	max	2.6
00AG	9	2054	E09000007	57	50.16035601	1.480536125	20.40519559	16.48003861	8.654382706	max	max	2.6
00AG	10	2054	E09000007	58	41.48441275	3.049038226	32.519053	55.25223049	16.68697985	max	max	2.6
00AG	11	2054	E09000007	59	51.07617671	2.49234248	31.42377694	14.85478153	7.610321045	max	max	2.6
00AG	12	2054	E09000007	60	38.68235333	4.187235855	48.43661708	18.59270422	11.58582975	max	max	2.6
00AH	1	2050	E09000008	1	64.5074869	2.440542698	32.69479635	23.91173532	16.25781471	max	max	2.6
00AH	2	2050	E09000008	2	55.29196433	2.415475068	38.05003568	17.32376875	8.581941775	max	max	2.6
00AH	3	2050	E09000008	3	66.42307257	2.829268619	31.79101049	19.29730508	10.58594593	max	max	2.6
00AH	4	2050	E09000008	4	68.2454038	2.486225911	33.22767385	38.89102697	25.96841416	max	max	2.6
00AH	5	2050	E09000008	5	74.22082384	2.110018626	19.47178814	23.39101862	14.06575391	max	max	2.6
00AH	6	2050	E09000008	6	76.08844668	1.878651094	17.1652283	25.11967802	17.68685948	max	max	2.6
00AH	7	2050	E09000008	7	57.87855419	1.854948201	14.46173279	13.35593682	7.853964483	max	max	2.6
00AH	8	2050	E09000008	8	59.14135287	1.602418347	17.7274776	26.86554884	18.16580751	max	max	2.6
00AH	9	2050	E09000008	9	50.72945773	1.177540133	21.08705715	17.17761024	8.840253305	max	max	2.6
00AH	10	2050	E09000008	10	38.41603611	1.79723847	29.13708705	18.41782093	10.23631985	max	max	2.6
00AH	11	2050	E09000008	11	42.02127673	2.221717266	28.27104727	16.74971145	8.951508665	max	max	2.6
00AH	12	2050	E09000008	12	51.77205338	2.153365122	39.64733253	19.74901621	12.25226178	max	max	2.6
00AH	1	2051	E09000008	13	61.66536811	2.263304603	32.23089227	18.75262596	10.72094468	max	max	2.6
00AH	2	2051	E09000008	14	54.67135668	2.329131337	38.02059739	19.17460363	9.609088864	max	max	2.6
00AH	3	2051	E09000008	15	63.91901767	2.974266748	32.26182593	24.15486323	15.6023602	max	max	2.6
00AH	4	2051	E09000008	16	64.18374634	2.9664886	34.06203931	25.2254358	15.95742504	max	max	2.6
00AH	5	2051	E09000008	17	85.36446737	2.461783682	21.99521136	28.93545603	18.78354208	max	max	2.6
00AH	6	2051	E09000008	18	74.3798556	1.90132762	16.94528073	21.41034362	14.22606173	max	max	2.6
00AH	7	2051	E09000008	19	65.93962946	2.002914244	15.11983922	13.43182038	7.950496781	max	max	2.6
00AH	8	2051	E09000008	20	58.49177256	1.451863537	17.54372935	14.09241123	8.589095962	max	max	2.6
00AH	9	2051	E09000008	21	50.20546322	1.060524317	20.59904181	15.01546256	7.558551168	max	max	2.6
00AH	10	2051	E09000008	22	43.98014407	1.545962319	25.37692704	15.15166781	7.671768112	max	max	2.6
00AH	11	2051	E09000008	23	50.93236936	1.90540057	27.9898428	15.88970493	8.713813607	max	max	2.6
00AH	12	2051	E09000008	24	38.15860453	2.453573885	42.16231229	19.77308649	12.58796247	max	max	2.6
00AH	1	2052	E09000008	25	48.35364194	3.048270202	33.9923308	19.11634433	10.90166856	max	max	2.6
00AH	2	2052	E09000008	26	54.46418644	2.423107139	36.72536666	17.38747824	8.591787947	max	max	2.6
00AH	3	2052	E09000008	27	62.25959925	2.408954682	26.34800013	19.66260978	11.32781839	max	max	2.6
00AH	4	2052	E09000008	28	67.83224093	2.398372585	30.79300804	27.02047262	18.0505616	max	max	2.6
00AH	5	2052	E09000008	29	74.89479926	1.87829875	16.64232679	23.31302735	13.50659643	max	max	2.6
00AH	6	2052	E09000008	30	68.57973735	1.827398797	17.7584638	20.36156696	13.10552317	max	max	2.6
00AH	7	2052	E09000008	31	64.57583889	1.926618838	15.40471268	16.44279372	9.632730376	max	max	2.6
00AH	8	2052	E09000008	32	50.03414548	2.011147026	21.58066657	15.76911114	9.966549212	max	max	2.6
00AH	9	2052	E09000008	33	49.86880747	1.219332998	23.13232737	17.40040684	9.537715435	max	max	2.6
00AH	10	2052	E09000008	34	36.22072235	1.732301017	30.38507	40.37708695	19.91996924	max	max	2.6
00AH	11	2052	E09000008	35	44.82247645	2.000100432	30.1668183	17.04440292	9.509146722	max	max	2.6
00AH	12	2052	E09000008	36	62.28340383	1.506107395	33.45359587	19.0266169	12.22460547	max	max	2.6
00AH	1	2053	E09000008	37	61.16979402	2.452653139	35.0880565	40.48385236	33.14735297	max	max	2.6
00AH	2	2053	E09000008	38	55.44012438	2.046031206	31.38691889	15.68398585	7.267557042	max	max	2.6
00AH	3	2053	E09000008	39	68.61195657	2.519321642	29.40542836	22.99238417	14.10643333	max	max	2.6
00AH	4	2053	E09000008	40	70.13190587	2.238126198	28.98499918	25.31624136	16.10982914	max	max	2.6
00AH	5	2053	E09000008	41	71.13361851	2.25598296	17.09307148	19.61809155	10.92821089	max	max	2.6
00AH	6	2053	E09000008	42	66.65540072	2.007581655	24.01102823	23.59657214	16.52116982	max	max	2.6
00AH	7	2053	E09000008	43	64.08568979	1.928106212	15.55524989	18.98749625	12.43039223	max	max	2.6
00AH	8	2053	E09000008	44	53.17166058	1.716646479	20.60745064	14.3741372	8.811069965	max	max	2.6
00AH	9	2053	E09000008	45	51.8630675	1.213893431	20.32428312	15.90584348	8.174471537	max	max	2.6
00AH	10	2053	E09000008	46	38.7812276	2.011663762	29.15208417	23.02199714	13.5023707	max	max	2.6
00AH	11	2053	E09000008	47	53.1176534	2.293981496	32.59808442	14.91644106	7.705089649	max	max	2.6
00AH	12	2053	E09000008	48	51.98583258	2.300652102	38.94342669	16.75481446	9.979217991	max	max	2.6
00AH	1	2054	E09000008	49	48.17436907	2.696474625	34.05988736	22.46871997	13.41355942	max	max	2.6
00AH	2	2054	E09000008	50	47.51506008	2.918261988	40.90859522	22.09719464	12.50402035	max	max	2.6
00AH	3	2054	E09000008	51	65.41621965	3.172997186	29.91578022	18.80501732	10.09263029	max	max	2.6
00AH	4	2054	E09000008	52	69.73838158	2.398755157	30.35765018	35.04379428	24.56677346	max	max	2.6
00AH	5	2054	E09000008	53	81.38748304	1.806631823	16.67721908	19.92123641	11.15533927	max	max	2.6
00AH	6	2054	E09000008	54	76.49064624	2.026242538	22.0957575	27.86982018	18.21469653	max	max	2.6
00AH	7	2054	E09000008	55	74.52957695	2.142586743	14.64641565	23.65917418	13.1062194	max	max	2.6
00AH	8	2054	E09000008	56	56.01429059	1.902519791	19.80316467	17.68209513	11.49323196	max	max	2.6
00AH	9	2054	E09000008	57	50.24372978	1.229935178	19.89456956	16.53768692	8.712474346	max	max	2.6
00AH	10	2054	E09000008	58	43.90548848	2.662103207	31.52413633	49.97694003	16.67201424	max	max	2.6
00AH	11	2054	E09000008	59	51.10989329	2.291457363	30.37530308	14.8551233	7.585091368	max	max	2.6
00AH	12	2054	E09000008	60	41.60201399	2.895552043	47.45956489	17.98131451	10.9645578	max	max	2.6
00AJ	1	2050	E09000009	1	64.33737792	2.529333038	32.03675424	23.55587187	15.83194368	max	max	2.6
00AJ	2	2050	E09000009	2	54.63284247	2.983909741	38.84273148	17.35431749	8.608703102	max	max	2.6
00AJ	3	2050	E09000009	3	65.96780752	3.279823315	30.2289593	19.25404598	10.5973218	max	max	2.6
00AJ	4	2050	E09000009	4	66.73967756	3.112366418	38.08810889	38.03295972	25.14842544	max	max	2.6
00AJ	5	2050	E09000009	5	75.11182207	2.161383175	18.88017204	22.2563176	12.88739867	max	max	2.6
00AJ	6	2050	E09000009	6	77.78420931	2.048639301	17.62697194	24.06042118	16.68478479	max	max	2.6
00AJ	7	2050	E09000009	7	59.13026108	1.815958508	12.06486545	12.75782613	7.41950798	max	max	2.6
00AJ	8	2050	E09000009	8	58.92932301	1.69511795	18.06717676	26.09485835	18.07407405	max	max	2.6
00AJ	9	2050	E09000009	9	50.24696732	1.354541039	20.97141784	16.96246344	8.712354024	max	max	2.6
00AJ	10	2050	E09000009	10	38.29356852	2.178484063	30.47697538	18.26348938	10.16410705	max	max	2.6
00AJ	11	2050	E09000009	11	41.7880724	2.344145767	29.18934625	16.87999188	9.104577764	max	max	2.6
00AJ	12	2050	E09000009	12	52.05217165	2.259423173	37.52796702	19.48025439	12.01698706	max	max	2.6
00AJ	1	2051	E09000009	13	61.17409306	2.215481077	31.00611336	18.55209077	10.54471205	max	max	2.6
00AJ	2	2051	E09000009	14	54.93933269	2.41490476	36.31865202	19.12985931	9.596473251	max	max	2.6
00AJ	3	2051	E09000009	15	62.22293435	3.692379548	36.38155888	24.36671755	15.85690125	max	max	2.6
00AJ	4	2051	E09000009	16	65.3587677	3.238885522	34.4550615	23.91548306	14.715482	max	max	2.6
00AJ	5	2051	E09000009	17	85.50826866	3.020530781	23.07170813	28.39215777	18.44282018	max	max	2.6
00AJ	6	2051	E09000009	18	75.90780373	2.002068877	14.8529157	21.00096601	13.8840512	max	max	2.6
00AJ	7	2051	E09000009	19	67.50299946	1.969876905	12.55191928	12.84423816	7.455373779	max	max	2.6
00AJ	8	2051	E09000009	20	57.94134915	1.650149955	17.19929578	13.81867993	8.379087848	max	max	2.6
00AJ	9	2051	E09000009	21	51.1093839	1.178190728	20.23053102	14.88678875	7.471266047	max	max	2.6
00AJ	10	2051	E09000009	22	43.16439278	1.706816509	26.31714609	14.87863082	7.473143408	max	max	2.6
00AJ	11	2051	E09000009	23	50.35348244	2.048353636	28.51424046	15.86032171	8.702224557	max	max	2.6
00AJ	12	2051	E09000009	24	37.06707068	2.61428603	43.76061624	19.54342479	12.44810672	max	max	2.6
00AJ	1	2052	E09000009	25	49.04388889	3.239794285	34.60917977	19.14232534	10.92882586	max	max	2.6
00AJ	2	2052	E09000009	26	54.37883982	2.743272674	37.48060072	17.46934138	8.668662581	max	max	2.6
00AJ	3	2052	E09000009	27	62.27615258	2.689035066	27.00605174	19.76766494	11.43417535	max	max	2.6
00AJ	4	2052	E09000009	28	68.1274456	2.629788486	28.45918795	26.86320416	17.90649328	max	max	2.6
00AJ	5	2052	E09000009	29	74.38760487	2.029323951	16.53362963	22.90592569	13.23940837	max	max	2.6
00AJ	6	2052	E09000009	30	72.2276549	1.842712478	14.85012182	19.49384015	12.29109243	max	max	2.6
00AJ	7	2052	E09000009	31	66.27872615	1.896867748	14.60003465	16.64128857	9.673613617	max	max	2.6
00AJ	8	2052	E09000009	32	51.49099042	2.097750018	20.66911897	15.53326914	9.773034019	max	max	2.6
00AJ	9	2052	E09000009	33	48.69863459	1.561980453	23.96998221	17.30743148	9.472893778	max	max	2.6
00AJ	10	2052	E09000009	34	36.82400556	1.853015276	30.84124282	49.46331396	20.26223087	max	max	2.6
00AJ	11	2052	E09000009	35	43.72854144	2.235674649	32.54617087	17.21280209	9.664552037	max	max	2.6
00AJ	12	2052	E09000009	36	61.59401531	1.752969489	35.01010649	19.83194324	12.9485242	max	max	2.6
00AJ	1	2053	E09000009	37	60.48563865	2.619648185	34.24887202	39.78960173	32.43080936	max	max	2.6
00AJ	2	2053	E09000009	38	55.57638373	2.58631511	33.4242801	15.78558145	7.361274685	max	max	2.6
00AJ	3	2053	E09000009	39	68.47361608	3.154033007	29.82375954	22.94842335	13.91542587	max	max	2.6
00AJ	4	2053	E09000009	40	70.0331749	2.515462003	29.74950803	25.32109254	16.12623169	max	max	2.6
00AJ	5	2053	E09000009	41	71.37675611	2.452093382	16.36324535	19.2273047	10.65259655	max	max	2.6
00AJ	6	2053	E09000009	42	67.77632548	2.114713124	22.78350096	23.33065519	16.31699553	max	max	2.6
00AJ	7	2053	E09000009	43	67.54122457	2.113800649	15.05159586	19.07062961	12.57700326	max	max	2.6
00AJ	8	2053	E09000009	44	53.84414334	1.889826502	19.66244232	14.57253296	8.995133723	max	max	2.6
00AJ	9	2053	E09000009	45	52.85218048	1.275063204	18.56535851	15.53061473	7.908610582	max	max	2.6
00AJ	10	2053	E09000009	46	37.28357266	2.368231425	31.01558685	22.94608393	13.44585856	max	max	2.6
00AJ	11	2053	E09000009	47	52.9027799	2.388171625	31.82608525	14.67672685	7.455164178	max	max	2.6
00AJ	12	2053	E09000009	48	52.35421581	2.204772163	37.48892606	16.39750616	9.675422699	max	max	2.6
00AJ	1	2054	E09000009	49	48.17026354	3.121193997	35.42918002	22.99616768	14.07681394	max	max	2.6
00AJ	2	2054	E09000009	50	47.72066416	3.571716509	42.64310789	22.44546202	12.81559234	max	max	2.6
00AJ	3	2054	E09000009	51	65.3439459	3.545701162	31.70368982	18.66497523	10.02357174	max	max	2.6
00AJ	4	2054	E09000009	52	68.30506159	2.700563252	30.90523268	35.20374724	24.81734656	max	max	2.6
00AJ	5	2054	E09000009	53	82.28817429	1.994690141	16.50280233	19.74066553	11.051407	max	max	2.6
00AJ	6	2054	E09000009	54	74.71192716	2.199254872	21.8288641	26.99637063	17.69668194	max	max	2.6
00AJ	7	2054	E09000009	55	80.54260845	2.09806165	13.34385546	22.58421759	11.95876752	max	max	2.6
00AJ	8	2054	E09000009	56	57.82580222	2.022317713	18.92352338	17.74012793	11.6254044	max	max	2.6
00AJ	9	2054	E09000009	57	50.36297696	1.430108982	19.94625648	16.52797397	8.661087418	max	max	2.6
00AJ	10	2054	E09000009	58	42.16575403	2.859515186	31.28088484	56.36796841	16.69385511	max	max	2.6
00AJ	11	2054	E09000009	59	52.1146155	2.348832003	29.43641596	14.56720133	7.329466565	max	max	2.6
00AJ	12	2054	E09000009	60	39.32521888	4.112654078	48.27851991	18.49272211	11.49422922	max	max	2.6
00AK	1	2050	E09000010	1	63.63891878	2.816340695	33.34833613	22.92530463	15.05037772	max	max	2.6
00AK	2	2050	E09000010	2	53.85176924	3.326918808	41.85786186	17.46122817	8.686326657	max	max	2.6
00AK	3	2050	E09000010	3	65.1019991	3.494642608	31.7718692	19.57553328	10.93948949	max	max	2.6
00AK	4	2050	E09000010	4	66.22636859	3.399313561	39.5014506	38.46066621	25.6129564	max	max	2.6
00AK	5	2050	E09000010	5	73.77524013	2.278658163	19.52611962	22.4739957	13.08887225	max	max	2.6
00AK	6	2050	E09000010	6	77.45585836	2.191508504	18.23230762	23.97291905	16.58547802	max	max	2.6
00AK	7	2050	E09000010	7	58.2794187	1.873970412	12.47484259	12.72622358	7.392936583	max	max	2.6
00AK	8	2050	E09000010	8	57.98998162	1.784116841	18.17486698	25.61944303	19.27340951	max	max	2.6
00AK	9	2050	E09000010	9	49.93216298	1.429713572	21.15698093	16.99081367	8.718486754	max	max	2.6
00AK	10	2050	E09000010	10	38.27234262	2.309493928	30.95035984	18.12439771	10.04557905	max	max	2.6
00AK	11	2050	E09000010	11	41.5950292	2.374852316	28.4735171	16.78376401	8.992666403	max	max	2.6
00AK	12	2050	E09000010	12	51.21410917	2.510079303	39.800461	19.49624022	11.99125485	max	max	2.6
00AK	1	2051	E09000010	13	60.30350876	2.449334354	32.8354291	18.73684468	10.70281729	max	max	2.6
00AK	2	2051	E09000010	14	55.40853841	2.493367106	37.4192571	18.92662106	9.437291469	max	max	2.6
00AK	3	2051	E09000010	15	61.98712786	3.915253943	36.74863803	24.28324069	15.75690852	max	max	2.6
00AK	4	2051	E09000010	16	65.678265	3.348699033	33.58376802	23.44873263	14.25119311	max	max	2.6
00AK	5	2051	E09000010	17	84.59183859	3.158230451	22.6607962	28.19984061	18.16296534	max	max	2.6
00AK	6	2051	E09000010	18	74.75448558	2.066368975	15.67965994	20.99578733	13.86568972	max	max	2.6
00AK	7	2051	E09000010	19	66.66768043	2.018767395	12.60139876	12.78146815	7.415748988	max	max	2.6
00AK	8	2051	E09000010	20	57.68510843	1.782715847	17.53479724	13.72019245	8.288507031	max	max	2.6
00AK	9	2051	E09000010	21	50.36234945	1.329090083	22.28255695	15.05618258	7.604865964	max	max	2.6
00AK	10	2051	E09000010	22	42.2683706	1.797230405	26.66830583	14.89144968	7.486476698	max	max	2.6
00AK	11	2051	E09000010	23	50.10324497	2.142633887	29.3389274	15.93677832	8.727075386	max	max	2.6
00AK	12	2051	E09000010	24	36.58410491	2.859341314	45.21280012	19.85265898	12.75692381	max	max	2.6
00AK	1	2052	E09000010	25	48.89161694	3.307609112	35.20771507	19.19833448	10.97597313	max	max	2.6
00AK	2	2052	E09000010	26	53.64834799	2.991372273	38.67423248	17.63735261	8.814346642	max	max	2.6
00AK	3	2052	E09000010	27	61.6852038	2.782874253	26.24887103	19.67272657	11.29311493	max	max	2.6
00AK	4	2052	E09000010	28	67.52650871	2.830582865	29.97388935	27.26547098	18.37689724	max	max	2.6
00AK	5	2052	E09000010	29	73.32181155	2.086551682	16.02416552	22.77581132	13.16212649	max	max	2.6
00AK	6	2052	E09000010	30	72.15472183	1.929479031	15.86162413	19.34282792	12.15411854	max	max	2.6
00AK	7	2052	E09000010	31	65.93624644	2.077204151	14.97971339	16.81495999	9.735288328	max	max	2.6
00AK	8	2052	E09000010	32	51.3123404	2.162863308	20.7706999	15.57680428	9.807644321	max	max	2.6
00AK	9	2052	E09000010	33	48.12251358	1.672246322	23.69906572	17.35803601	9.50314277	max	max	2.6
00AK	10	2052	E09000010	34	36.01034392	2.115297962	31.6567437	49.91435045	20.73457812	max	max	2.6
00AK	11	2052	E09000010	35	43.56220544	2.31390028	32.48730634	17.28522237	9.735910813	max	max	2.6
00AK	12	2052	E09000010	36	60.695336	2.024681205	37.96883786	20.36007097	13.42646783	max	max	2.6
00AK	1	2053	E09000010	37	60.08725148	2.772673515	35.88031492	39.72274796	32.27718544	max	max	2.6
00AK	2	2053	E09000010	38	55.33895629	2.674675384	34.60351338	15.83204893	7.401532326	max	max	2.6
00AK	3	2053	E09000010	39	67.5392995	3.390986812	30.88405628	22.8404956	13.8246048	max	max	2.6
00AK	4	2053	E09000010	40	69.45278079	2.779483	31.4786095	25.69990562	16.48479325	max	max	2.6
00AK	5	2053	E09000010	41	71.20425378	2.535011657	16.94096219	19.19278809	10.62475892	max	max	2.6
00AK	6	2053	E09000010	42	68.0404761	2.217569182	23.64097815	23.47257684	16.45220882	max	max	2.6
00AK	7	2053	E09000010	43	67.02294946	2.03922772	14.77571055	18.56541197	12.18431313	max	max	2.6
00AK	8	2053	E09000010	44	52.34218425	1.940436083	20.10398062	14.70660862	9.122905685	max	max	2.6
00AK	9	2053	E09000010	45	51.6900116	1.317239661	19.61645994	15.59410521	7.932078282	max	max	2.6
00AK	10	2053	E09000010	46	36.52137726	2.366573532	29.94152241	22.9804107	13.48067151	max	max	2.6
00AK	11	2053	E09000010	47	52.61709538	2.644428229	32.97836186	14.90396945	7.670106061	max	max	2.6
00AK	12	2053	E09000010	48	51.65339901	2.448956182	40.23695792	16.72535752	9.946689544	max	max	2.6
00AK	1	2054	E09000010	49	47.75341877	3.28783336	36.59261562	23.00043131	14.0323436	max	max	2.6
00AK	2	2054	E09000010	50	48.12147004	3.847245574	44.02647488	22.20393113	12.58180319	max	max	2.6
00AK	3	2054	E09000010	51	64.58577913	3.79675746	33.30556282	18.6237509	9.979114825	max	max	2.6
00AK	4	2054	E09000010	52	67.75404638	2.895349566	32.79104195	35.34271828	24.95306107	max	max	2.6
00AK	5	2054	E09000010	53	81.475946	2.031405345	16.34710567	19.79872224	11.11423419	max	max	2.6
00AK	6	2054	E09000010	54	72.88890127	2.421059376	22.06249262	26.26200724	17.45507458	max	max	2.6
00AK	7	2054	E09000010	55	79.43884265	2.162309077	14.12547607	22.28363366	11.58556015	max	max	2.6
00AK	8	2054	E09000010	56	57.61070522	2.176476594	19.46884223	17.94933971	11.80297326	max	max	2.6
00AK	9	2054	E09000010	57	50.52997093	1.462662341	19.52680836	16.53974549	8.693677028	max	max	2.6
00AK	10	2054	E09000010	58	40.81265426	2.854865555	33.25966269	49.61514664	16.42001899	max	max	2.6
00AK	11	2054	E09000010	59	51.42251587	2.454870538	30.7581152	14.75499061	7.491743263	max	max	2.6
00AK	12	2054	E09000010	60	38.65565318	4.376246341	48.99963348	18.7416982	11.78092083	max	max	2.6
00AL	1	2050	E09000011	1	63.76866482	2.768534753	33.86424643	23.45274461	15.58707702	max	max	2.6
00AL	2	2050	E09000011	2	54.50600154	2.752530085	41.69669689	17.50942527	8.723877719	max	max	2.6
00AL	3	2050	E09000011	3	65.87935072	3.004472236	32.0226633	19.52316041	10.81691252	max	max	2.6
00AL	4	2050	E09000011	4	66.39698308	2.781962299	35.92049494	38.1469518	25.2982433	max	max	2.6
00AL	5	2050	E09000011	5	73.54556361	2.157097982	19.5297336	23.36538589	13.99320419	max	max	2.6
00AL	6	2050	E09000011	6	74.96748899	2.017687462	18.31595035	25.25187422	17.79065793	max	max	2.6
00AL	7	2050	E09000011	7	57.14137416	1.879519563	14.58792076	13.29053383	7.807117324	max	max	2.6
00AL	8	2050	E09000011	8	57.15554785	1.642494056	17.68279356	26.48044878	19.94920128	max	max	2.6
00AL	9	2050	E09000011	9	50.43229993	1.261276917	21.54024843	17.35677697	8.992462873	max	max	2.6
00AL	10	2050	E09000011	10	38.28116331	2.054599939	30.14891175	18.3206397	10.16355355	max	max	2.6
00AL	11	2050	E09000011	11	42.35727666	2.265665885	27.75417976	16.75852369	8.948268731	max	max	2.6
00AL	12	2050	E09000011	12	51.3402187	2.324158344	40.71805228	19.82862082	12.30211579	max	max	2.6
00AL	1	2051	E09000011	13	60.56068888	2.418799604	33.51396148	19.04698335	10.96531188	max	max	2.6
00AL	2	2051	E09000011	14	54.24230937	2.528036262	40.80321707	19.12530933	9.583766273	max	max	2.6
00AL	3	2051	E09000011	15	62.7767457	3.251883614	34.20032809	24.30128273	15.70525765	max	max	2.6
00AL	4	2051	E09000011	16	64.87335052	3.147886809	31.64402285	24.67202209	15.42416383	max	max	2.6
00AL	5	2051	E09000011	17	84.28142917	2.754187157	22.76831175	28.86897253	18.7658257	max	max	2.6
00AL	6	2051	E09000011	18	72.62343419	1.986095295	16.8168553	21.21823142	14.03816064	max	max	2.6
00AL	7	2051	E09000011	19	64.26874641	2.063179162	14.64753023	13.47290457	7.984394104	max	max	2.6
00AL	8	2051	E09000011	20	57.63020091	1.55620641	17.53603134	14.13625031	8.680641805	max	max	2.6
00AL	9	2051	E09000011	21	50.27904002	1.212026872	21.56019258	15.20333112	7.705617396	max	max	2.6
00AL	10	2051	E09000011	22	43.45404533	1.678443961	25.23844276	15.15130181	7.669904455	max	max	2.6
00AL	11	2051	E09000011	23	50.44067593	2.023001866	28.38286994	16.10290105	8.921593761	max	max	2.6
00AL	12	2051	E09000011	24	37.58478608	2.644259799	43.7165531	19.99074742	12.83335835	max	max	2.6
00AL	1	2052	E09000011	25	48.03661611	3.179733769	34.17752635	19.20460876	10.97617891	max	max	2.6
00AL	2	2052	E09000011	26	53.91036277	2.562507946	37.6495168	17.59541808	8.772753814	max	max	2.6
00AL	3	2052	E09000011	27	61.64229596	2.463102737	25.89318755	19.51688877	11.17417025	max	max	2.6
00AL	4	2052	E09000011	28	67.34617666	2.762848131	31.23356431	27.60225213	18.70132349	max	max	2.6
00AL	5	2052	E09000011	29	72.87491103	1.976468513	16.69847559	23.32990772	13.54456628	max	max	2.6
00AL	6	2052	E09000011	30	67.6537206	1.958134242	17.98742069	20.33843857	13.12333555	max	max	2.6
00AL	7	2052	E09000011	31	62.42799451	2.029867484	15.37452439	16.96603461	10.02261009	max	max	2.6
00AL	8	2052	E09000011	32	49.61298906	1.931552162	21.11580926	16.04247656	10.21022434	max	max	2.6
00AL	9	2052	E09000011	33	49.09409479	1.281888305	23.69955552	17.56072362	9.653665892	max	max	2.6
00AL	10	2052	E09000011	34	35.3857273	1.909444835	31.96446087	38.232523	20.15588128	max	max	2.6
00AL	11	2052	E09000011	35	44.91850605	2.123567241	30.89482733	17.22459294	9.683270947	max	max	2.6
00AL	12	2052	E09000011	36	61.40435729	1.726463281	34.79169766	19.63795108	12.70424174	max	max	2.6
00AL	1	2053	E09000011	37	60.76136349	2.574463118	36.77062084	40.67637102	33.13393502	max	max	2.6
00AL	2	2053	E09000011	38	55.62289647	2.089388782	31.79657514	15.61832217	7.218490379	max	max	2.6
00AL	3	2053	E09000011	39	68.12913747	2.859561478	30.53106683	23.02527342	14.12391469	max	max	2.6
00AL	4	2053	E09000011	40	69.94431966	2.598273172	30.10134986	25.79523751	16.56538583	max	max	2.6
00AL	5	2053	E09000011	41	71.03258379	2.350883447	17.4036621	19.5180425	10.85015805	max	max	2.6
00AL	6	2053	E09000011	42	67.29415359	2.178329953	25.2441658	23.87360668	16.77233313	max	max	2.6
00AL	7	2053	E09000011	43	64.02207135	1.99745697	15.70535289	18.8011007	12.30905371	max	max	2.6
00AL	8	2053	E09000011	44	51.25487291	1.827984473	19.98417325	14.41300238	8.851541735	max	max	2.6
00AL	9	2053	E09000011	45	50.96347287	1.279977339	20.83710292	15.9497694	8.20691309	max	max	2.6
00AL	10	2053	E09000011	46	37.80863611	2.125277264	28.84560339	23.1086734	13.53362596	max	max	2.6
00AL	11	2053	E09000011	47	52.31488024	2.506405914	33.23595422	15.16043129	7.951246564	max	max	2.6
00AL	12	2053	E09000011	48	51.41318653	2.480319885	40.72082864	17.15812274	10.35298049	max	max	2.6
00AL	1	2054	E09000011	49	47.68320108	2.859907817	34.87104231	22.66609675	13.63671666	max	max	2.6
00AL	2	2054	E09000011	50	47.22874853	3.377122477	43.20131854	21.9426526	12.37631471	max	max	2.6
00AL	3	2054	E09000011	51	64.88668503	3.365792847	30.71311671	18.72065126	10.01803003	max	max	2.6
00AL	4	2054	E09000011	52	69.26235161	2.661233652	31.58450858	35.53160677	25.04594507	max	max	2.6
00AL	5	2054	E09000011	53	80.82310707	1.845028299	16.49662359	19.89762802	11.10980469	max	max	2.6
00AL	6	2054	E09000011	54	73.95577558	2.258972426	22.92101436	27.73119806	18.42529291	max	max	2.6
00AL	7	2054	E09000011	55	73.45125432	2.124108105	14.45272372	23.68427473	13.76804846	max	max	2.6
00AL	8	2054	E09000011	56	54.56483939	2.0295016	19.72760001	18.23573832	11.99238131	max	max	2.6
00AL	9	2054	E09000011	57	50.06578032	1.284466411	20.94999501	16.4818614	8.654243867	max	max	2.6
00AL	10	2054	E09000011	58	42.49645758	2.830549048	31.81688819	56.77692638	16.71013735	max	max	2.6
00AL	11	2054	E09000011	59	51.08168945	2.359704419	30.83876158	15.00773948	7.741445891	max	max	2.6
00AL	12	2054	E09000011	60	40.00588411	3.306488287	47.13955141	18.29976251	11.27506013	max	max	2.6
00AM	1	2050	E09000012	1	63.4608134	2.832984003	34.12219804	23.42306149	15.59214457	max	max	2.6
00AM	2	2050	E09000012	2	54.002213	3.207238951	40.93569531	17.4689721	8.691957917	max	max	2.6
00AM	3	2050	E09000012	3	65.23834364	3.405842112	31.62780205	19.61377922	10.91888865	max	max	2.6
00AM	4	2050	E09000012	4	66.01403186	3.32656428	38.86498699	38.17869889	25.27300911	max	max	2.6
00AM	5	2050	E09000012	5	74.11980438	2.308666364	19.60523542	22.767529	13.43572109	max	max	2.6
00AM	6	2050	E09000012	6	77.35346896	2.156728896	18.22203712	24.47201064	17.06362363	max	max	2.6
00AM	7	2050	E09000012	7	57.81589348	1.921841494	12.94141932	12.91488887	7.532282783	max	max	2.6
00AM	8	2050	E09000012	8	57.88071614	1.797364427	18.84520998	26.24392651	19.53127753	max	max	2.6
00AM	9	2050	E09000012	9	49.81787974	1.43163965	21.98758837	17.12430547	8.821331088	max	max	2.6
00AM	10	2050	E09000012	10	37.95519195	2.278921347	31.86959408	18.36109767	10.24023436	max	max	2.6
00AM	11	2050	E09000012	11	41.64126612	2.43330828	29.18853912	16.81299779	9.033819691	max	max	2.6
00AM	12	2050	E09000012	12	51.22607994	2.454011944	40.21072548	19.65733316	12.15020737	max	max	2.6
00AM	1	2051	E09000012	13	60.52890433	2.43539561	33.16014671	18.91316211	10.85858913	max	max	2.6
00AM	2	2051	E09000012	14	54.42670223	2.623006535	39.56565748	19.09420872	9.561079741	max	max	2.6
00AM	3	2051	E09000012	15	61.95106162	3.848255554	36.96251875	24.2989904	15.74775528	max	max	2.6
00AM	4	2051	E09000012	16	65.12419128	3.532933088	34.25194146	24.00862401	14.78995501	max	max	2.6
00AM	5	2051	E09000012	17	84.78054785	3.160947094	23.60433797	28.71938189	18.65448453	max	max	2.6
00AM	6	2051	E09000012	18	74.64014066	2.100010975	16.13340076	21.0860576	13.95001903	max	max	2.6
00AM	7	2051	E09000012	19	66.23906314	2.110727445	13.5319683	13.12211409	7.687765475	max	max	2.6
00AM	8	2051	E09000012	20	57.15433158	1.731870049	17.67183372	13.77461246	8.330755987	max	max	2.6
00AM	9	2051	E09000012	21	50.30503883	1.318406333	22.03053614	15.05987368	7.602628231	max	max	2.6
00AM	10	2051	E09000012	22	42.56575381	1.835618523	26.23219681	14.94383615	7.51965482	max	max	2.6
00AM	11	2051	E09000012	23	49.8812856	2.146740762	29.35962111	16.00285575	8.823994557	max	max	2.6
00AM	12	2051	E09000012	24	36.73469734	2.804315136	45.00710992	19.87300891	12.76377373	max	max	2.6
00AM	1	2052	E09000012	25	48.50583064	3.392652646	35.2388521	19.24826284	11.01862749	max	max	2.6
00AM	2	2052	E09000012	26	53.61385438	2.88644209	38.77321894	17.6302899	8.800673189	max	max	2.6
00AM	3	2052	E09000012	27	61.39507368	2.712301723	26.85103318	19.7542034	11.39546393	max	max	2.6
00AM	4	2052	E09000012	28	67.58578237	2.843546021	30.5404719	27.4538853	18.55011365	max	max	2.6
00AM	5	2052	E09000012	29	72.9143011	2.115458433	16.39880965	23.06152082	13.33274741	max	max	2.6
00AM	6	2052	E09000012	30	71.33073591	1.995478809	16.09964186	19.53154662	12.30894176	max	max	2.6
00AM	7	2052	E09000012	31	64.97147751	2.07390163	15.32756161	16.75850347	9.762005475	max	max	2.6
00AM	8	2052	E09000012	32	50.33478558	2.14910586	21.44870841	15.71466618	9.915586518	max	max	2.6
00AM	9	2052	E09000012	33	48.37454885	1.636798382	25.11206462	17.4080912	9.536503569	max	max	2.6
00AM	10	2052	E09000012	34	35.89961255	2.038083841	31.59873673	47.3288385	20.59311371	max	max	2.6
00AM	11	2052	E09000012	35	43.62387829	2.294655895	32.57251778	17.31665738	9.764808226	max	max	2.6
00AM	12	2052	E09000012	36	60.98906757	1.926786975	36.84872369	20.00909642	13.06399885	max	max	2.6
00AM	1	2053	E09000012	37	60.02675266	2.778703194	36.56396011	40.42883387	32.89122365	max	max	2.6
00AM	2	2053	E09000012	38	54.99950627	2.608265644	34.40075118	15.80547966	7.377606477	max	max	2.6
00AM	3	2053	E09000012	39	67.46911596	3.429518661	30.77785707	22.95755334	14.01409601	max	max	2.6
00AM	4	2053	E09000012	40	69.50803909	2.746415981	31.33098214	25.72270581	16.50843848	max	max	2.6
00AM	5	2053	E09000012	41	70.82065533	2.570458135	16.89978932	19.37652714	10.77714057	max	max	2.6
00AM	6	2053	E09000012	42	67.57822838	2.274955694	24.81583818	23.84510365	16.7785529	max	max	2.6
00AM	7	2053	E09000012	43	65.4002912	2.093426389	15.12478652	18.91425071	12.46703196	max	max	2.6
00AM	8	2053	E09000012	44	52.19760673	1.949717302	20.48072929	14.48366187	8.914963184	max	max	2.6
00AM	9	2053	E09000012	45	51.34926262	1.345292251	20.13380461	15.79062707	8.10024209	max	max	2.6
00AM	10	2053	E09000012	46	36.89775922	2.433942995	30.0010475	23.11467248	13.57272357	max	max	2.6
00AM	11	2053	E09000012	47	52.25142174	2.632550836	33.55604601	15.00381441	7.764166919	max	max	2.6
00AM	12	2053	E09000012	48	51.55170588	2.475302565	40.21485636	16.91947445	10.137906	max	max	2.6
00AM	1	2054	E09000012	49	47.70518623	3.122494398	36.06244186	22.90693588	13.94322531	max	max	2.6
00AM	2	2054	E09000012	50	47.67412615	3.849788572	43.71570008	22.30567316	12.69131688	max	max	2.6
00AM	3	2054	E09000012	51	64.91806818	3.829236754	32.9131886	18.6817355	10.0241093	max	max	2.6
00AM	4	2054	E09000012	52	68.15428314	2.881838266	32.27311319	35.21220964	24.78900404	max	max	2.6
00AM	5	2054	E09000012	53	81.66626986	2.048382751	16.70234499	19.68240264	10.97544845	max	max	2.6
00AM	6	2054	E09000012	54	73.6587958	2.38241968	23.07853497	26.92880392	17.83739141	max	max	2.6
00AM	7	2054	E09000012	55	78.65846363	2.201395192	14.16711936	22.99474833	12.18787704	max	max	2.6
00AM	8	2054	E09000012	56	56.08045012	2.163368264	19.45128364	17.98650086	11.82753448	max	max	2.6
00AM	9	2054	E09000012	57	50.16035601	1.480536125	20.40519559	16.48003861	8.654382706	max	max	2.6
00AM	10	2054	E09000012	58	41.48441275	3.049038226	32.519053	55.25223049	16.68697985	max	max	2.6
00AM	11	2054	E09000012	59	51.07617671	2.49234248	31.42377694	14.85478153	7.610321045	max	max	2.6
00AM	12	2054	E09000012	60	38.68235333	4.187235855	48.43661708	18.59270422	11.58582975	max	max	2.6
00AN	1	2050	E09000013	1	64.00864214	2.702725422	33.27251034	23.63847483	15.89805669	max	max	2.6
00AN	2	2050	E09000013	2	54.26864815	3.134010436	40.01965605	17.45866224	8.689074601	max	max	2.6
00AN	3	2050	E09000013	3	65.52366121	3.404837393	31.19314105	19.51847439	10.8372296	max	max	2.6
00AN	4	2050	E09000013	4	66.61611735	3.292376387	39.21249876	38.15614662	25.21741864	max	max	2.6
00AN	5	2050	E09000013	5	74.95938541	2.289656024	19.32093991	22.42812384	13.07423493	max	max	2.6
00AN	6	2050	E09000013	6	77.7674708	2.109785521	17.86471694	24.2806935	16.89094771	max	max	2.6
00AN	7	2050	E09000013	7	58.45106888	1.895405627	12.69222546	12.96791855	7.574084097	max	max	2.6
00AN	8	2050	E09000013	8	58.53545933	1.762362728	18.70570992	26.23690728	18.84035569	max	max	2.6
00AN	9	2050	E09000013	9	50.00714404	1.411197996	21.58201132	17.05321623	8.773394028	max	max	2.6
00AN	10	2050	E09000013	10	38.11144214	2.254807201	31.60652321	18.39906972	10.27286931	max	max	2.6
00AN	11	2050	E09000013	11	41.63276869	2.420646954	29.52185453	16.87900352	9.104569848	max	max	2.6
00AN	12	2050	E09000013	12	51.56914729	2.388296971	38.95486696	19.58749534	12.08833307	max	max	2.6
00AN	1	2051	E09000013	13	60.87614724	2.344260008	32.4248832	18.76324509	10.72664201	max	max	2.6
00AN	2	2051	E09000013	14	54.59324251	2.55550287	37.83865057	19.16600881	9.612589189	max	max	2.6
00AN	3	2051	E09000013	15	62.11527105	3.834583429	36.99579122	24.36781825	15.84734245	max	max	2.6
00AN	4	2051	E09000013	16	65.31054281	3.470831513	34.98131215	23.98154971	14.77146751	max	max	2.6
00AN	5	2051	E09000013	17	85.20186049	3.116548886	23.49305178	28.70840682	18.65743336	max	max	2.6
00AN	6	2051	E09000013	18	75.40106824	2.067772798	15.51762533	21.14218044	14.01440088	max	max	2.6
00AN	7	2051	E09000013	19	67.02685953	2.056483476	13.20071969	12.9940827	7.577230684	max	max	2.6
00AN	8	2051	E09000013	20	57.50605146	1.723760513	17.5766947	13.81685023	8.376556273	max	max	2.6
00AN	9	2051	E09000013	21	50.65399977	1.280158065	21.65433006	15.01989075	7.571114906	max	max	2.6
00AN	10	2051	E09000013	22	42.85239441	1.811200737	26.33660599	14.9513153	7.527215512	max	max	2.6
00AN	11	2051	E09000013	23	50.08274097	2.116645106	29.26790136	15.94472427	8.771482738	max	max	2.6
00AN	12	2051	E09000013	24	36.86680781	2.731573374	44.46885097	19.80403331	12.70566834	max	max	2.6
00AN	1	2052	E09000013	25	48.78222312	3.359321033	35.15872223	19.25310147	11.02855853	max	max	2.6
00AN	2	2052	E09000013	26	53.94541951	2.856317467	38.76954223	17.57648521	8.755089036	max	max	2.6
00AN	3	2052	E09000013	27	61.79969898	2.733278859	27.46124098	19.85700933	11.50530803	max	max	2.6
00AN	4	2052	E09000013	28	67.84231669	2.804823434	29.39981763	27.20201766	18.26633856	max	max	2.6
00AN	5	2052	E09000013	29	73.86791783	2.099597264	16.56387006	23.02510834	13.31557814	max	max	2.6
00AN	6	2052	E09000013	30	72.01521823	1.924839322	15.2911211	19.46981878	12.25669573	max	max	2.6
00AN	7	2052	E09000013	31	65.60358195	1.98118927	14.97776481	16.7106576	9.732340428	max	max	2.6
00AN	8	2052	E09000013	32	51.04650301	2.144651109	21.26408263	15.68526606	9.895750307	max	max	2.6
00AN	9	2052	E09000013	33	48.4694116	1.660001298	24.72859497	17.36063274	9.504551077	max	max	2.6
00AN	10	2052	E09000013	34	36.381247	1.978506681	31.46282953	49.55427493	20.68247278	max	max	2.6
00AN	11	2052	E09000013	35	43.4836331	2.276779668	32.83158283	17.30502402	9.750547234	max	max	2.6
00AN	12	2052	E09000013	36	61.26574092	1.862836576	36.28012079	19.92369643	13.01011181	max	max	2.6
00AN	1	2053	E09000013	37	60.116033	2.730208949	35.58506153	40.19105191	32.72534976	max	max	2.6
00AN	2	2053	E09000013	38	55.23171289	2.651341699	34.16671678	15.85571034	7.41807144	max	max	2.6
00AN	3	2053	E09000013	39	68.07942249	3.401063415	30.56131043	23.02133686	14.01744578	max	max	2.6
00AN	4	2053	E09000013	40	69.74020958	2.659436705	30.66189238	25.59873164	16.39019759	max	max	2.6
00AN	5	2053	E09000013	41	70.92629082	2.545230754	16.70211204	19.37668037	10.77865205	max	max	2.6
00AN	6	2053	E09000013	42	67.80777295	2.222245375	24.56858425	23.76357813	16.71945066	max	max	2.6
00AN	7	2053	E09000013	43	66.50485328	2.130648325	15.10868326	19.01220171	12.58752325	max	max	2.6
00AN	8	2053	E09000013	44	53.40989636	1.964618964	20.63849791	14.58625993	8.99835302	max	max	2.6
00AN	9	2053	E09000013	45	52.09446513	1.322324824	19.42290815	15.69335512	8.031502088	max	max	2.6
00AN	10	2053	E09000013	46	37.11974119	2.430730476	30.53611036	23.07841707	13.53715998	max	max	2.6
00AN	11	2053	E09000013	47	52.60245584	2.538711894	33.25674763	14.87279154	7.635302782	max	max	2.6
00AN	12	2053	E09000013	48	51.92141822	2.368744468	39.20508539	16.66427785	9.909933413	max	max	2.6
00AN	1	2054	E09000013	49	47.84290111	3.181864212	35.75580917	22.96216334	14.02649775	max	max	2.6
00AN	2	2054	E09000013	50	47.97432736	3.765482285	43.50397934	22.42247806	12.80189984	max	max	2.6
00AN	3	2054	E09000013	51	65.18439841	3.801795017	33.15664904	18.70735325	10.05568814	max	max	2.6
00AN	4	2054	E09000013	52	68.17898827	2.81523155	31.79598338	35.21161985	24.81055274	max	max	2.6
00AN	5	2054	E09000013	53	82.09926925	2.035052476	16.69363068	19.74189235	11.04086917	max	max	2.6
00AN	6	2054	E09000013	54	74.53091316	2.294164832	22.59931666	26.81496623	17.66067516	max	max	2.6
00AN	7	2054	E09000013	55	79.85608476	2.182083891	13.99492196	22.84273877	12.06437269	max	max	2.6
00AN	8	2054	E09000013	56	56.88011409	2.11575505	19.38682873	17.89152419	11.75201779	max	max	2.6
00AN	9	2054	E09000013	57	50.1891847	1.485335162	20.17787123	16.5321366	8.681812445	max	max	2.6
00AN	10	2054	E09000013	58	41.95711021	3.010671523	32.11043819	56.22085694	16.76458306	max	max	2.6
00AN	11	2054	E09000013	59	51.5221494	2.437826435	30.47018693	14.74080795	7.493466361	max	max	2.6
00AN	12	2054	E09000013	60	38.95010964	4.213525826	48.83813729	18.58219085	11.58566929	max	max	2.6
00AP	1	2050	E09000014	1	63.4608134	2.832984003	34.12219804	23.42306149	15.59214457	max	max	2.6
00AP	2	2050	E09000014	2	54.002213	3.207238951	40.93569531	17.4689721	8.691957917	max	max	2.6
00AP	3	2050	E09000014	3	65.23834364	3.405842112	31.62780205	19.61377922	10.91888865	max	max	2.6
00AP	4	2050	E09000014	4	66.01403186	3.32656428	38.86498699	38.17869889	25.27300911	max	max	2.6
00AP	5	2050	E09000014	5	74.11980438	2.308666364	19.60523542	22.767529	13.43572109	max	max	2.6
00AP	6	2050	E09000014	6	77.35346896	2.156728896	18.22203712	24.47201064	17.06362363	max	max	2.6
00AP	7	2050	E09000014	7	57.81589348	1.921841494	12.94141932	12.91488887	7.532282783	max	max	2.6
00AP	8	2050	E09000014	8	57.88071614	1.797364427	18.84520998	26.24392651	19.53127753	max	max	2.6
00AP	9	2050	E09000014	9	49.81787974	1.43163965	21.98758837	17.12430547	8.821331088	max	max	2.6
00AP	10	2050	E09000014	10	37.95519195	2.278921347	31.86959408	18.36109767	10.24023436	max	max	2.6
00AP	11	2050	E09000014	11	41.64126612	2.43330828	29.18853912	16.81299779	9.033819691	max	max	2.6
00AP	12	2050	E09000014	12	51.22607994	2.454011944	40.21072548	19.65733316	12.15020737	max	max	2.6
00AP	1	2051	E09000014	13	60.52890433	2.43539561	33.16014671	18.91316211	10.85858913	max	max	2.6
00AP	2	2051	E09000014	14	54.42670223	2.623006535	39.56565748	19.09420872	9.561079741	max	max	2.6
00AP	3	2051	E09000014	15	61.95106162	3.848255554	36.96251875	24.2989904	15.74775528	max	max	2.6
00AP	4	2051	E09000014	16	65.12419128	3.532933088	34.25194146	24.00862401	14.78995501	max	max	2.6
00AP	5	2051	E09000014	17	84.78054785	3.160947094	23.60433797	28.71938189	18.65448453	max	max	2.6
00AP	6	2051	E09000014	18	74.64014066	2.100010975	16.13340076	21.0860576	13.95001903	max	max	2.6
00AP	7	2051	E09000014	19	66.23906314	2.110727445	13.5319683	13.12211409	7.687765475	max	max	2.6
00AP	8	2051	E09000014	20	57.15433158	1.731870049	17.67183372	13.77461246	8.330755987	max	max	2.6
00AP	9	2051	E09000014	21	50.30503883	1.318406333	22.03053614	15.05987368	7.602628231	max	max	2.6
00AP	10	2051	E09000014	22	42.56575381	1.835618523	26.23219681	14.94383615	7.51965482	max	max	2.6
00AP	11	2051	E09000014	23	49.8812856	2.146740762	29.35962111	16.00285575	8.823994557	max	max	2.6
00AP	12	2051	E09000014	24	36.73469734	2.804315136	45.00710992	19.87300891	12.76377373	max	max	2.6
00AP	1	2052	E09000014	25	48.50583064	3.392652646	35.2388521	19.24826284	11.01862749	max	max	2.6
00AP	2	2052	E09000014	26	53.61385438	2.88644209	38.77321894	17.6302899	8.800673189	max	max	2.6
00AP	3	2052	E09000014	27	61.39507368	2.712301723	26.85103318	19.7542034	11.39546393	max	max	2.6
00AP	4	2052	E09000014	28	67.58578237	2.843546021	30.5404719	27.4538853	18.55011365	max	max	2.6
00AP	5	2052	E09000014	29	72.9143011	2.115458433	16.39880965	23.06152082	13.33274741	max	max	2.6
00AP	6	2052	E09000014	30	71.33073591	1.995478809	16.09964186	19.53154662	12.30894176	max	max	2.6
00AP	7	2052	E09000014	31	64.97147751	2.07390163	15.32756161	16.75850347	9.762005475	max	max	2.6
00AP	8	2052	E09000014	32	50.33478558	2.14910586	21.44870841	15.71466618	9.915586518	max	max	2.6
00AP	9	2052	E09000014	33	48.37454885	1.636798382	25.11206462	17.4080912	9.536503569	max	max	2.6
00AP	10	2052	E09000014	34	35.89961255	2.038083841	31.59873673	47.3288385	20.59311371	max	max	2.6
00AP	11	2052	E09000014	35	43.62387829	2.294655895	32.57251778	17.31665738	9.764808226	max	max	2.6
00AP	12	2052	E09000014	36	60.98906757	1.926786975	36.84872369	20.00909642	13.06399885	max	max	2.6
00AP	1	2053	E09000014	37	60.02675266	2.778703194	36.56396011	40.42883387	32.89122365	max	max	2.6
00AP	2	2053	E09000014	38	54.99950627	2.608265644	34.40075118	15.80547966	7.377606477	max	max	2.6
00AP	3	2053	E09000014	39	67.46911596	3.429518661	30.77785707	22.95755334	14.01409601	max	max	2.6
00AP	4	2053	E09000014	40	69.50803909	2.746415981	31.33098214	25.72270581	16.50843848	max	max	2.6
00AP	5	2053	E09000014	41	70.82065533	2.570458135	16.89978932	19.37652714	10.77714057	max	max	2.6
00AP	6	2053	E09000014	42	67.57822838	2.274955694	24.81583818	23.84510365	16.7785529	max	max	2.6
00AP	7	2053	E09000014	43	65.4002912	2.093426389	15.12478652	18.91425071	12.46703196	max	max	2.6
00AP	8	2053	E09000014	44	52.19760673	1.949717302	20.48072929	14.48366187	8.914963184	max	max	2.6
00AP	9	2053	E09000014	45	51.34926262	1.345292251	20.13380461	15.79062707	8.10024209	max	max	2.6
00AP	10	2053	E09000014	46	36.89775922	2.433942995	30.0010475	23.11467248	13.57272357	max	max	2.6
00AP	11	2053	E09000014	47	52.25142174	2.632550836	33.55604601	15.00381441	7.764166919	max	max	2.6
00AP	12	2053	E09000014	48	51.55170588	2.475302565	40.21485636	16.91947445	10.137906	max	max	2.6
00AP	1	2054	E09000014	49	47.70518623	3.122494398	36.06244186	22.90693588	13.94322531	max	max	2.6
00AP	2	2054	E09000014	50	47.67412615	3.849788572	43.71570008	22.30567316	12.69131688	max	max	2.6
00AP	3	2054	E09000014	51	64.91806818	3.829236754	32.9131886	18.6817355	10.0241093	max	max	2.6
00AP	4	2054	E09000014	52	68.15428314	2.881838266	32.27311319	35.21220964	24.78900404	max	max	2.6
00AP	5	2054	E09000014	53	81.66626986	2.048382751	16.70234499	19.68240264	10.97544845	max	max	2.6
00AP	6	2054	E09000014	54	73.6587958	2.38241968	23.07853497	26.92880392	17.83739141	max	max	2.6
00AP	7	2054	E09000014	55	78.65846363	2.201395192	14.16711936	22.99474833	12.18787704	max	max	2.6
00AP	8	2054	E09000014	56	56.08045012	2.163368264	19.45128364	17.98650086	11.82753448	max	max	2.6
00AP	9	2054	E09000014	57	50.16035601	1.480536125	20.40519559	16.48003861	8.654382706	max	max	2.6
00AP	10	2054	E09000014	58	41.48441275	3.049038226	32.519053	55.25223049	16.68697985	max	max	2.6
00AP	11	2054	E09000014	59	51.07617671	2.49234248	31.42377694	14.85478153	7.610321045	max	max	2.6
00AP	12	2054	E09000014	60	38.68235333	4.187235855	48.43661708	18.59270422	11.58582975	max	max	2.6
00AQ	1	2050	E09000015	1	64.58752337	2.40252914	30.75756165	22.97390766	15.16680827	max	max	2.6
00AQ	2	2050	E09000015	2	54.66099037	2.982074612	39.0334771	17.32330486	8.585563983	max	max	2.6
00AQ	3	2050	E09000015	3	66.17498878	3.117003872	28.74415152	19.05562647	10.43784155	max	max	2.6
00AQ	4	2050	E09000015	4	67.25189781	2.913843956	36.99172799	38.26561028	25.35275362	max	max	2.6
00AQ	5	2050	E09000015	5	75.21708064	2.084691034	18.46950945	22.12075781	12.76742034	max	max	2.6
00AQ	6	2050	E09000015	6	77.87413343	1.968930622	17.04913708	23.57385788	16.23584722	max	max	2.6
00AQ	7	2050	E09000015	7	59.74858426	1.719274371	11.41939549	12.56320237	7.27512255	max	max	2.6
00AQ	8	2050	E09000015	8	58.89797555	1.610788336	17.25350454	25.62314959	18.34820395	max	max	2.6
00AQ	9	2050	E09000015	9	50.58537839	1.280308779	20.28679721	16.77078791	8.561809953	max	max	2.6
00AQ	10	2050	E09000015	10	38.83276687	2.115541352	28.79354092	17.99864815	9.942740656	max	max	2.6
00AQ	11	2050	E09000015	11	42.12869027	2.225083919	27.80989339	16.75937942	8.964732313	max	max	2.6
00AQ	12	2050	E09000015	12	52.32754677	2.17490919	35.9101648	19.25142451	11.77167911	max	max	2.6
00AQ	1	2051	E09000015	13	61.24071392	2.147326581	30.12577023	18.25277073	10.2728752	max	max	2.6
00AQ	2	2051	E09000015	14	55.77897058	2.20728897	34.42845467	18.87926347	9.400635225	max	max	2.6
00AQ	3	2051	E09000015	15	62.33897954	3.588823526	34.73362557	24.22346789	15.74159668	max	max	2.6
00AQ	4	2051	E09000015	16	65.85057729	2.792506488	31.18067767	23.53407024	14.33542843	max	max	2.6
00AQ	5	2051	E09000015	17	85.8743419	2.910612864	21.57718268	27.84160592	17.95387574	max	max	2.6
00AQ	6	2051	E09000015	18	76.37134883	1.927462765	14.37914551	20.80326214	13.68617967	max	max	2.6
00AQ	7	2051	E09000015	19	67.9806857	1.811636354	11.62657681	12.6111724	7.27748101	max	max	2.6
00AQ	8	2051	E09000015	20	58.5656726	1.57232234	16.53082465	13.76075646	8.34694264	max	max	2.6
00AQ	9	2051	E09000015	21	51.48005765	1.110814692	20.05347436	14.86520386	7.458843851	max	max	2.6
00AQ	10	2051	E09000015	22	43.07635455	1.581225656	25.73052049	14.75419567	7.384849679	max	max	2.6
00AQ	11	2051	E09000015	23	50.65304228	1.98511318	27.82954076	15.7166852	8.53388896	max	max	2.6
00AQ	12	2051	E09000015	24	37.48491755	2.546543598	43.03413563	19.27104636	12.14793824	max	max	2.6
00AQ	1	2052	E09000015	25	49.52740362	3.018088718	33.81492904	18.98249792	10.77648698	max	max	2.6
00AQ	2	2052	E09000015	26	54.84874298	2.655313161	36.68271154	17.42881541	8.649618215	max	max	2.6
00AQ	3	2052	E09000015	27	62.59666123	2.604327252	25.88367096	19.60210929	11.25052714	max	max	2.6
00AQ	4	2052	E09000015	28	68.39475365	2.505493144	27.66266069	26.61414779	17.69351606	max	max	2.6
00AQ	5	2052	E09000015	29	74.84857485	1.95826462	15.53025447	22.51619422	12.98491213	max	max	2.6
00AQ	6	2052	E09000015	30	73.03040123	1.731467529	14.15234954	19.2876132	12.08950338	max	max	2.6
00AQ	7	2052	E09000015	31	67.15889506	1.858520341	13.89094077	16.69155528	9.626953525	max	max	2.6
00AQ	8	2052	E09000015	32	52.21723409	2.061648303	19.89818613	15.50702907	9.758142394	max	max	2.6
00AQ	9	2052	E09000015	33	48.73893814	1.465840981	22.70701033	17.29928729	9.473960193	max	max	2.6
00AQ	10	2052	E09000015	34	37.26195126	1.813967747	30.43999386	49.91031693	20.19411189	max	max	2.6
00AQ	11	2052	E09000015	35	44.03240776	2.175990846	31.89328696	17.15063457	9.604285018	max	max	2.6
00AQ	12	2052	E09000015	36	61.65785057	1.714675412	34.27903477	20.10650672	13.2153727	max	max	2.6
00AQ	1	2053	E09000015	37	60.95040746	2.470202325	32.9313915	38.9017378	31.66913914	max	max	2.6
00AQ	2	2053	E09000015	38	56.02086122	2.399071266	32.41053949	15.74863631	7.331123318	max	max	2.6
00AQ	3	2053	E09000015	39	68.79372431	2.853657073	28.57017477	22.76798824	13.74965342	max	max	2.6
00AQ	4	2053	E09000015	40	70.25982374	2.438976806	29.02853041	25.32685283	16.12525307	max	max	2.6
00AQ	5	2053	E09000015	41	72.20802393	2.297007468	15.67049977	18.88358076	10.33967701	max	max	2.6
00AQ	6	2053	E09000015	42	68.73368759	1.963834715	20.71444518	22.83520501	15.87137815	max	max	2.6
00AQ	7	2053	E09000015	43	69.47134793	1.981985177	14.48663753	18.72366761	12.27854458	max	max	2.6
00AQ	8	2053	E09000015	44	54.17404446	1.787469545	19.06335389	14.79506459	9.180226434	max	max	2.6
00AQ	9	2053	E09000015	45	53.35070305	1.180581482	17.84245103	15.42806438	7.817286698	max	max	2.6
00AQ	10	2053	E09000015	46	36.87942846	2.229938	30.50979485	22.84923412	13.38624976	max	max	2.6
00AQ	11	2053	E09000015	47	53.28009485	2.248331896	30.89714464	14.50786854	7.308367022	max	max	2.6
00AQ	12	2053	E09000015	48	52.71040166	2.07740707	36.15370738	16.13764575	9.427939061	max	max	2.6
00AQ	1	2054	E09000015	49	48.43022642	3.118554342	35.32257794	23.04099458	14.09955375	max	max	2.6
00AQ	2	2054	E09000015	50	48.22288813	3.40232411	42.65189675	22.17821714	12.55376763	max	max	2.6
00AQ	3	2054	E09000015	51	65.13431131	3.286954145	30.85860637	18.57074584	9.929625573	max	max	2.6
00AQ	4	2054	E09000015	52	68.04473495	2.606112818	29.90206668	35.17827031	24.75428623	max	max	2.6
00AQ	5	2054	E09000015	53	82.4910362	1.904965885	15.75733443	19.90328133	11.22708476	max	max	2.6
00AQ	6	2054	E09000015	54	74.39004224	2.132208018	19.93021657	26.59889809	17.48895392	max	max	2.6
00AQ	7	2054	E09000015	55	80.96861218	2.010278625	12.86950265	22.10777424	11.62815582	max	max	2.6
00AQ	8	2054	E09000015	56	59.37106212	1.949500882	18.5382159	17.77406228	11.66299498	max	max	2.6
00AQ	9	2054	E09000015	57	50.79118118	1.325648168	18.89840724	16.45460141	8.60581824	max	max	2.6
00AQ	10	2054	E09000015	58	41.80926591	2.603707617	30.98417485	50.52694191	16.40697009	max	max	2.6
00AQ	11	2054	E09000015	59	52.60990359	2.215658724	27.66298262	14.38448502	7.152074083	max	max	2.6
00AQ	12	2054	E09000015	60	39.8835484	4.076268621	46.77833409	18.49553259	11.53114465	max	max	2.6
00AR	1	2050	E09000016	1	63.23803631	2.877875707	34.5672573	23.02372028	15.12054056	max	max	2.6
00AR	2	2050	E09000016	2	54.23966796	2.96562793	41.91408811	17.49982521	8.715082662	max	max	2.6
00AR	3	2050	E09000016	3	65.42986482	3.24259082	31.84581517	19.77435007	11.07550173	max	max	2.6
00AR	4	2050	E09000016	4	65.16556244	2.972924131	36.4272961	38.16364749	25.20171154	max	max	2.6
00AR	5	2050	E09000016	5	73.24083562	2.071219471	19.28435647	23.19406288	13.77836609	max	max	2.6
00AR	6	2050	E09000016	6	76.24473775	2.062777096	18.08043534	24.94954666	17.49381439	max	max	2.6
00AR	7	2050	E09000016	7	56.86181075	1.899598093	14.06730201	13.23473546	7.76854715	max	max	2.6
00AR	8	2050	E09000016	8	56.32783188	1.654032547	17.82798835	26.18471315	19.74146002	max	max	2.6
00AR	9	2050	E09000016	9	50.05545718	1.283349472	21.6202076	17.33490276	8.968976657	max	max	2.6
00AR	10	2050	E09000016	10	38.44492063	2.13107494	30.4069196	18.12782878	10.02018547	max	max	2.6
00AR	11	2050	E09000016	11	42.27894932	2.206764362	26.90855042	16.67128938	8.86475234	max	max	2.6
00AR	12	2050	E09000016	12	51.02424985	2.412234914	41.34819658	19.7928787	12.2769223	max	max	2.6
00AR	1	2051	E09000016	13	59.7430527	2.527097946	33.72681895	19.1468444	11.05538765	max	max	2.6
00AR	2	2051	E09000016	14	54.95025621	2.409436537	38.98628439	18.91650558	9.443755967	max	max	2.6
00AR	3	2051	E09000016	15	61.88544366	3.469841972	34.79194807	24.17130101	15.56576629	max	max	2.6
00AR	4	2051	E09000016	16	65.83148206	3.06934224	29.42271417	23.89113808	14.67640897	max	max	2.6
00AR	5	2051	E09000016	17	82.21621138	2.787718026	22.67058948	28.47846714	18.38196331	max	max	2.6
00AR	6	2051	E09000016	18	72.49791756	2.0136193	16.77423301	21.18644562	14.03426978	max	max	2.6
00AR	7	2051	E09000016	19	64.73891794	1.991788245	13.57024596	13.30220899	7.843912094	max	max	2.6
00AR	8	2051	E09000016	20	56.2566185	1.597151153	17.47796754	14.06793379	8.617655031	max	max	2.6
00AR	9	2051	E09000016	21	50.10796541	1.256589252	21.37231007	15.28496675	7.775635084	max	max	2.6
00AR	10	2051	E09000016	22	43.30214593	1.608895461	25.01429121	14.81346749	7.409502998	max	max	2.6
00AR	11	2051	E09000016	23	50.10071398	2.091803722	28.22408667	16.16964684	8.958466705	max	max	2.6
00AR	12	2051	E09000016	24	36.5750666	2.788797167	44.42361758	20.07984681	12.9639215	max	max	2.6
00AR	1	2052	E09000016	25	48.75035286	3.179015627	34.00261134	19.17329754	10.96080162	max	max	2.6
00AR	2	2052	E09000016	26	53.61078999	2.679482144	37.75521693	17.54644305	8.745455495	max	max	2.6
00AR	3	2052	E09000016	27	61.20426916	2.486929778	25.04810896	19.41887714	11.07356379	max	max	2.6
00AR	4	2052	E09000016	28	67.11952057	2.789311496	31.05726515	27.64932299	18.72042729	max	max	2.6
00AR	5	2052	E09000016	29	71.95107946	1.890335268	15.98506851	23.3026587	13.53645969	max	max	2.6
00AR	6	2052	E09000016	30	69.34564273	1.955983756	16.6165836	20.21867609	13.00294358	max	max	2.6
00AR	7	2052	E09000016	31	62.66677709	2.044374716	15.78015904	17.99856801	10.72949491	max	max	2.6
00AR	8	2052	E09000016	32	50.30716392	1.908508405	20.04481817	16.00591783	10.14272116	max	max	2.6
00AR	9	2052	E09000016	33	49.05669359	1.366213688	24.37117262	17.49563735	9.598619572	max	max	2.6
00AR	10	2052	E09000016	34	34.93792645	1.985193968	31.73435113	41.31160988	20.27787622	max	max	2.6
00AR	11	2052	E09000016	35	44.74469713	2.185523341	31.18590991	17.2942723	9.745225493	max	max	2.6
00AR	12	2052	E09000016	36	60.49663125	1.923440826	36.80801392	20.22867024	13.22441006	max	max	2.6
00AR	1	2053	E09000016	37	60.22683777	2.697043677	37.27368755	40.70324193	33.12485033	max	max	2.6
00AR	2	2053	E09000016	38	55.6272538	2.179132155	32.7460383	15.52390013	7.152072668	max	max	2.6
00AR	3	2053	E09000016	39	67.83163981	2.986661223	30.35307386	22.78322657	13.8750856	max	max	2.6
00AR	4	2053	E09000016	40	69.82282372	2.711091117	30.46808322	25.90809889	16.68037683	max	max	2.6
00AR	5	2053	E09000016	41	71.69201131	2.270462492	16.82006805	19.23943513	10.65244332	max	max	2.6
00AR	6	2053	E09000016	42	67.6592837	2.111747009	24.0373675	23.93236707	16.84537385	max	max	2.6
00AR	7	2053	E09000016	43	64.35413927	1.891398597	15.2599738	18.70176445	12.29284502	max	max	2.6
00AR	8	2053	E09000016	44	51.26243997	1.738848494	18.35261413	14.60880883	9.036128259	max	max	2.6
00AR	9	2053	E09000016	45	50.95836843	1.219998515	20.03403368	15.90216179	8.175988865	max	max	2.6
00AR	10	2053	E09000016	46	36.66280873	2.031233918	27.66936004	22.92182212	13.38930738	max	max	2.6
00AR	11	2053	E09000016	47	51.74828644	2.650880977	33.54786971	15.18057168	7.968976943	max	max	2.6
00AR	12	2053	E09000016	48	50.9401621	2.546567782	40.70321901	17.22669075	10.3996545	max	max	2.6
00AR	1	2054	E09000016	49	47.82476339	2.866499189	34.28702662	22.65655327	13.6743538	max	max	2.6
00AR	2	2054	E09000016	50	48.08016648	3.514913325	43.35321583	21.765642	12.192516	max	max	2.6
00AR	3	2054	E09000016	51	64.68241181	3.336727427	31.69163436	18.67893385	9.994505913	max	max	2.6
00AR	4	2054	E09000016	52	68.78406563	2.740328534	32.48998337	36.15702264	25.5103364	max	max	2.6
00AR	5	2054	E09000016	53	80.62000779	1.874769128	16.67016642	19.94379093	11.14958292	max	max	2.6
00AR	6	2054	E09000016	54	71.8580761	2.256954253	22.26194978	26.94028918	17.99558479	max	max	2.6
00AR	7	2054	E09000016	55	74.85952119	2.075732941	13.72887265	23.27864847	12.97089538	max	max	2.6
00AR	8	2054	E09000016	56	55.07204191	2.055620818	20.00813429	18.40203547	12.15906532	max	max	2.6
00AR	9	2054	E09000016	57	50.65349979	1.27225249	20.00027816	16.38519885	8.593882163	max	max	2.6
00AR	10	2054	E09000016	58	41.42979627	2.736794649	32.27785	50.64220991	16.47955524	max	max	2.6
00AR	11	2054	E09000016	59	51.04122429	2.460027277	31.84022179	15.0104853	7.751263444	max	max	2.6
00AR	12	2054	E09000016	60	39.2637214	3.681162565	46.64326514	18.31859284	11.31938974	max	max	2.6
00AS	1	2050	E09000017	1	64.76014396	2.353276787	30.6579752	23.49570047	15.79669083	max	max	2.6
00AS	2	2050	E09000017	2	55.14257159	2.795220354	37.66124589	17.25921219	8.537157825	max	max	2.6
00AS	3	2050	E09000017	3	66.55087957	3.115002913	29.09209165	19.01526793	10.37761881	max	max	2.6
00AS	4	2050	E09000017	4	67.07348048	2.918746738	37.20991408	38.0715402	25.23044605	max	max	2.6
00AS	5	2050	E09000017	5	75.62654827	2.059515695	18.56934077	22.12836622	12.79960005	max	max	2.6
00AS	6	2050	E09000017	6	78.24718043	1.970764959	17.26532625	23.91369136	16.55559851	max	max	2.6
00AS	7	2050	E09000017	7	59.98488986	1.740961181	11.73086148	12.67497509	7.357907941	max	max	2.6
00AS	8	2050	E09000017	8	59.19579684	1.631716692	17.5685854	26.11668824	17.79033486	max	max	2.6
00AS	9	2050	E09000017	9	50.5626948	1.290186365	20.49006481	16.87238115	8.65711023	max	max	2.6
00AS	10	2050	E09000017	10	38.61530439	2.088192388	29.33210102	18.20053008	10.12315053	max	max	2.6
00AS	11	2050	E09000017	11	41.96534475	2.263009292	28.71849804	16.86964798	9.090272299	max	max	2.6
00AS	12	2050	E09000017	12	52.60241367	2.110899445	36.15333969	19.3927173	11.94624759	max	max	2.6
00AS	1	2051	E09000017	13	61.57058224	2.083536375	29.55232442	18.34658783	10.36900417	max	max	2.6
00AS	2	2051	E09000017	14	55.34001528	2.271069967	34.94572565	19.09197126	9.570098894	max	max	2.6
00AS	3	2051	E09000017	15	62.43540598	3.531895649	35.76663165	24.40902618	15.8802668	max	max	2.6
00AS	4	2051	E09000017	16	65.44104411	2.977126257	33.37251552	23.8983544	14.69864928	max	max	2.6
00AS	5	2051	E09000017	17	85.76195526	2.890167046	22.45677127	28.25878734	18.36306094	max	max	2.6
00AS	6	2051	E09000017	18	76.96557147	1.933446211	14.41569834	20.96018947	13.84190664	max	max	2.6
00AS	7	2051	E09000017	19	68.18390963	1.871536563	12.09431256	12.72677348	7.364913294	max	max	2.6
00AS	8	2051	E09000017	20	58.56472668	1.572922559	16.85037238	13.84756876	8.43317724	max	max	2.6
00AS	9	2051	E09000017	21	51.74292736	1.091144069	19.33933719	14.77567857	7.387602806	max	max	2.6
00AS	10	2051	E09000017	22	43.58658464	1.616688491	25.92760246	14.82113306	7.431443276	max	max	2.6
00AS	11	2051	E09000017	23	50.67943522	1.975870601	27.79504709	15.75488799	8.615869141	max	max	2.6
00AS	12	2051	E09000017	24	37.55274748	2.491269827	43.01543143	19.35097156	12.23684305	max	max	2.6
00AS	1	2052	E09000017	25	49.33334437	3.096180993	33.98277227	19.05072265	10.84754485	max	max	2.6
00AS	2	2052	E09000017	26	54.97089965	2.596907328	36.02577742	17.343882	8.564258411	max	max	2.6
00AS	3	2052	E09000017	27	62.82564372	2.614080091	26.52375797	19.62931698	11.30981536	max	max	2.6
00AS	4	2052	E09000017	28	68.51703682	2.467123787	27.65931451	26.52602717	17.5624622	max	max	2.6
00AS	5	2052	E09000017	29	74.94347812	1.952287766	16.34109868	22.77320456	13.14716025	max	max	2.6
00AS	6	2052	E09000017	30	72.77315305	1.767365172	14.66232889	19.57072674	12.37101151	max	max	2.6
00AS	7	2052	E09000017	31	66.87802346	1.815157588	14.22829437	16.59870783	9.631605833	max	max	2.6
00AS	8	2052	E09000017	32	52.1356985	2.025670767	20.04221636	15.48149589	9.736151864	max	max	2.6
00AS	9	2052	E09000017	33	49.06765156	1.470241507	23.23983812	17.26890411	9.452007103	max	max	2.6
00AS	10	2052	E09000017	34	37.39818465	1.761085138	30.14624448	49.85886798	19.93938849	max	max	2.6
00AS	11	2052	E09000017	35	44.20733795	2.179878306	32.39185613	17.12262131	9.581219943	max	max	2.6
00AS	12	2052	E09000017	36	62.03256336	1.626213191	33.42936774	19.73769966	12.8842162	max	max	2.6
00AS	1	2053	E09000017	37	60.88972141	2.487947172	32.81392451	39.41685304	32.12726212	max	max	2.6
00AS	2	2053	E09000017	38	55.9923375	2.454082232	32.44851187	15.71157472	7.300794516	max	max	2.6
00AS	3	2053	E09000017	39	68.84563655	2.891205682	29.11293054	22.91507653	13.89320964	max	max	2.6
00AS	4	2053	E09000017	40	70.34589971	2.383407128	28.95552645	25.05732346	15.88791688	max	max	2.6
00AS	5	2053	E09000017	41	72.08043105	2.344456111	16.02873676	19.12608707	10.56022647	max	max	2.6
00AS	6	2053	E09000017	42	67.81178741	1.999510962	21.37553047	23.02979345	16.0491083	max	max	2.6
00AS	7	2053	E09000017	43	68.58392396	2.096090278	14.95547224	19.16829321	12.66376015	max	max	2.6
00AS	8	2053	E09000017	44	54.36465153	1.785497738	18.73346073	14.56622727	8.982909372	max	max	2.6
00AS	9	2053	E09000017	45	53.5881621	1.214228923	17.69615838	15.44244709	7.829089101	max	max	2.6
00AS	10	2053	E09000017	46	37.66505654	2.29220038	31.17101368	22.83581054	13.37072292	max	max	2.6
00AS	11	2053	E09000017	47	53.24798609	2.240047383	30.79620269	14.48341719	7.279415758	max	max	2.6
00AS	12	2053	E09000017	48	52.79762606	2.054992135	35.88570822	16.15453566	9.458632408	max	max	2.6
00AS	1	2054	E09000017	49	48.45042389	3.06054073	35.06018971	23.06994023	14.12865131	max	max	2.6
00AS	2	2054	E09000017	50	47.55815983	3.368263534	41.67735563	22.44215822	12.79550276	max	max	2.6
00AS	3	2054	E09000017	51	65.55525675	3.332654703	30.8403188	18.61384112	9.985365114	max	max	2.6
00AS	4	2054	E09000017	52	68.65244382	2.584314366	29.88789864	35.14365187	24.81523533	max	max	2.6
00AS	5	2054	E09000017	53	82.64844784	1.933908482	16.28500554	19.75339102	11.06733776	max	max	2.6
00AS	6	2054	E09000017	54	74.97095591	2.092540757	21.04300861	27.05716232	17.66843524	max	max	2.6
00AS	7	2054	E09000017	55	81.18076915	2.031933269	13.01560064	22.36038497	11.87655532	max	max	2.6
00AS	8	2054	E09000017	56	58.79776782	1.930167135	18.6358664	17.64389743	11.53081079	max	max	2.6
00AS	9	2054	E09000017	57	50.52648379	1.358888681	19.89966618	16.47906036	8.612731282	max	max	2.6
00AS	10	2054	E09000017	58	42.41685886	2.712304515	30.51485068	56.19842477	16.6285018	max	max	2.6
00AS	11	2054	E09000017	59	52.69513168	2.251560996	28.2790095	14.4013539	7.167128428	max	max	2.6
00AS	12	2054	E09000017	60	39.91247445	3.986129838	47.47109659	18.39328237	11.40016808	max	max	2.6
00AT	1	2050	E09000018	1	64.2636768	2.528341557	32.19947144	23.77494923	16.11126915	max	max	2.6
00AT	2	2050	E09000018	2	54.8049984	2.791796399	38.03312254	17.32697354	8.590527603	max	max	2.6
00AT	3	2050	E09000018	3	66.19512447	3.197527286	30.91011789	19.37436421	10.66832972	max	max	2.6
00AT	4	2050	E09000018	4	66.91817093	3.011470854	37.46939707	38.25989701	25.49609615	max	max	2.6
00AT	5	2050	E09000018	5	74.96743799	2.158913812	19.06071548	22.63340239	13.30817343	max	max	2.6
00AT	6	2050	E09000018	6	77.49356588	2.031518074	18.31659956	24.55884899	17.16952807	max	max	2.6
00AT	7	2050	E09000018	7	58.72435256	1.862907513	12.91468797	12.8867609	7.511781877	max	max	2.6
00AT	8	2050	E09000018	8	58.80922096	1.717015782	18.27775946	26.4733101	17.85684206	max	max	2.6
00AT	9	2050	E09000018	9	50.15463231	1.362130581	21.30286897	17.03700794	8.76685756	max	max	2.6
00AT	10	2050	E09000018	10	38.01107044	2.107420083	30.61722694	18.40941718	10.26478586	max	max	2.6
00AT	11	2050	E09000018	11	41.80778427	2.405153926	29.81752446	16.932715	9.1548021	max	max	2.6
00AT	12	2050	E09000018	12	51.83898674	2.233727694	38.62443106	19.67657098	12.21840191	max	max	2.6
00AT	1	2051	E09000018	13	61.50163983	2.23451076	31.66844919	18.59610053	10.58892655	max	max	2.6
00AT	2	2051	E09000018	14	54.64627334	2.546326103	37.43767248	19.30464707	9.723428522	max	max	2.6
00AT	3	2051	E09000018	15	62.99491808	3.591308998	35.49053684	24.4309657	15.88246281	max	max	2.6
00AT	4	2051	E09000018	16	64.67650871	3.400794359	36.55681518	24.51271025	15.27857935	max	max	2.6
00AT	5	2051	E09000018	17	85.09482131	2.972834687	23.8765587	28.68063081	18.68871869	max	max	2.6
00AT	6	2051	E09000018	18	75.60617816	2.024455525	15.73851999	21.15747945	14.02332602	max	max	2.6
00AT	7	2051	E09000018	19	67.18050987	2.020583707	13.65464481	13.08515684	7.65616117	max	max	2.6
00AT	8	2051	E09000018	20	57.65694206	1.637340169	17.83210185	13.8999017	8.418775958	max	max	2.6
00AT	9	2051	E09000018	21	50.83566907	1.172202367	20.46467743	14.87575769	7.46069444	max	max	2.6
00AT	10	2051	E09000018	22	43.32959778	1.732533457	26.53573796	15.17477085	7.697033059	max	max	2.6
00AT	11	2051	E09000018	23	50.43669643	2.061388765	29.08016523	15.9130106	8.786695321	max	max	2.6
00AT	12	2051	E09000018	24	37.42946194	2.627342739	43.87754834	19.66446006	12.58919233	max	max	2.6
00AT	1	2052	E09000018	25	48.49961853	3.29639842	34.80776787	19.18209608	10.95641724	max	max	2.6
00AT	2	2052	E09000018	26	54.72721856	2.719197709	37.10824167	17.41553872	8.617074786	max	max	2.6
00AT	3	2052	E09000018	27	62.27941685	2.736080377	27.51478694	19.74520923	11.42448307	max	max	2.6
00AT	4	2052	E09000018	28	68.04616445	2.599688331	29.71222655	26.79748065	17.82248912	max	max	2.6
00AT	5	2052	E09000018	29	74.2636859	2.0390534	17.17225087	23.1538213	13.4437599	max	max	2.6
00AT	6	2052	E09000018	30	70.99324481	1.878087139	15.59496787	19.76752036	12.5435369	max	max	2.6
00AT	7	2052	E09000018	31	65.80720003	1.90117248	15.13692447	16.5745831	9.679242834	max	max	2.6
00AT	8	2052	E09000018	32	51.04113505	2.081192951	20.99018035	15.49363133	9.743972978	max	max	2.6
00AT	9	2052	E09000018	33	49.05473251	1.49841442	23.99672972	17.4263176	9.579349613	max	max	2.6
00AT	10	2052	E09000018	34	36.75771347	1.836768382	30.96205933	47.11923125	20.0723031	max	max	2.6
00AT	11	2052	E09000018	35	43.73108152	2.194994899	32.4093832	17.19431969	9.657356564	max	max	2.6
00AT	12	2052	E09000018	36	61.97376227	1.667088921	34.38128188	19.38888273	12.54926222	max	max	2.6
00AT	1	2053	E09000018	37	60.50776143	2.608903964	34.62448828	40.16082016	32.72440926	max	max	2.6
00AT	2	2053	E09000018	38	55.28109564	2.543020585	33.58240747	15.7337907	7.319138527	max	max	2.6
00AT	3	2053	E09000018	39	68.49785959	3.041991253	30.53819786	22.9467336	14.04214302	max	max	2.6
00AT	4	2053	E09000018	40	69.73502235	2.49635789	29.65943209	25.14030463	15.95997001	max	max	2.6
00AT	5	2053	E09000018	41	70.82783631	2.517520735	17.24290002	19.40100027	10.79305169	max	max	2.6
00AT	6	2053	E09000018	42	67.01166967	2.178657583	24.73572051	23.1284881	16.07965455	max	max	2.6
00AT	7	2053	E09000018	43	65.7686962	2.157209866	15.45596552	19.1005548	12.58544727	max	max	2.6
00AT	8	2053	E09000018	44	53.43621402	1.86273497	20.05410487	14.38722672	8.824398179	max	max	2.6
00AT	9	2053	E09000018	45	52.45535456	1.304263855	19.12049847	15.8004487	8.114888986	max	max	2.6
00AT	10	2053	E09000018	46	38.19164584	2.357828365	30.99179551	22.93737224	13.44457143	max	max	2.6
00AT	11	2053	E09000018	47	53.06167641	2.399727925	32.47227567	14.78138364	7.556882167	max	max	2.6
00AT	12	2053	E09000018	48	52.23271862	2.27288938	38.09526493	16.51067039	9.784300866	max	max	2.6
00AT	1	2054	E09000018	49	47.96661998	2.990089943	35.33692828	22.88252738	13.89985323	max	max	2.6
00AT	2	2054	E09000018	50	47.11042922	3.412783325	42.29771185	22.503143	12.86792157	max	max	2.6
00AT	3	2054	E09000018	51	65.42569548	3.623269516	31.60917141	18.7028412	10.03923647	max	max	2.6
00AT	4	2054	E09000018	52	68.85756607	2.658358304	31.2185854	35.18067789	24.79802014	max	max	2.6
00AT	5	2054	E09000018	53	82.23182334	2.001166938	16.79560292	19.71902352	10.99175275	max	max	2.6
00AT	6	2054	E09000018	54	75.64864756	2.171928304	22.79563408	27.34531275	17.7479888	max	max	2.6
00AT	7	2054	E09000018	55	79.46059049	2.157002441	13.68580711	23.12296031	12.25348551	max	max	2.6
00AT	8	2054	E09000018	56	56.73511056	2.054910087	19.52215225	17.59193402	11.47246581	max	max	2.6
00AT	9	2054	E09000018	57	50.2180425	1.433659075	20.76278594	16.48596659	8.636844619	max	max	2.6
00AT	10	2054	E09000018	58	42.99484482	3.002237251	31.41757067	57.05347643	16.83630491	max	max	2.6
00AT	11	2054	E09000018	59	51.79549128	2.397920052	30.55415818	14.67810739	7.43115236	max	max	2.6
00AT	12	2054	E09000018	60	39.48339545	3.744938662	49.04576732	18.4123852	11.39353643	max	max	2.6
00AU	1	2050	E09000019	1	63.4608134	2.832984003	34.12219804	23.42306149	15.59214457	max	max	2.6
00AU	2	2050	E09000019	2	54.002213	3.207238951	40.93569531	17.4689721	8.691957917	max	max	2.6
00AU	3	2050	E09000019	3	65.23834364	3.405842112	31.62780205	19.61377922	10.91888865	max	max	2.6
00AU	4	2050	E09000019	4	66.01403186	3.32656428	38.86498699	38.17869889	25.27300911	max	max	2.6
00AU	5	2050	E09000019	5	74.11980438	2.308666364	19.60523542	22.767529	13.43572109	max	max	2.6
00AU	6	2050	E09000019	6	77.35346896	2.156728896	18.22203712	24.47201064	17.06362363	max	max	2.6
00AU	7	2050	E09000019	7	57.81589348	1.921841494	12.94141932	12.91488887	7.532282783	max	max	2.6
00AU	8	2050	E09000019	8	57.88071614	1.797364427	18.84520998	26.24392651	19.53127753	max	max	2.6
00AU	9	2050	E09000019	9	49.81787974	1.43163965	21.98758837	17.12430547	8.821331088	max	max	2.6
00AU	10	2050	E09000019	10	37.95519195	2.278921347	31.86959408	18.36109767	10.24023436	max	max	2.6
00AU	11	2050	E09000019	11	41.64126612	2.43330828	29.18853912	16.81299779	9.033819691	max	max	2.6
00AU	12	2050	E09000019	12	51.22607994	2.454011944	40.21072548	19.65733316	12.15020737	max	max	2.6
00AU	1	2051	E09000019	13	60.52890433	2.43539561	33.16014671	18.91316211	10.85858913	max	max	2.6
00AU	2	2051	E09000019	14	54.42670223	2.623006535	39.56565748	19.09420872	9.561079741	max	max	2.6
00AU	3	2051	E09000019	15	61.95106162	3.848255554	36.96251875	24.2989904	15.74775528	max	max	2.6
00AU	4	2051	E09000019	16	65.12419128	3.532933088	34.25194146	24.00862401	14.78995501	max	max	2.6
00AU	5	2051	E09000019	17	84.78054785	3.160947094	23.60433797	28.71938189	18.65448453	max	max	2.6
00AU	6	2051	E09000019	18	74.64014066	2.100010975	16.13340076	21.0860576	13.95001903	max	max	2.6
00AU	7	2051	E09000019	19	66.23906314	2.110727445	13.5319683	13.12211409	7.687765475	max	max	2.6
00AU	8	2051	E09000019	20	57.15433158	1.731870049	17.67183372	13.77461246	8.330755987	max	max	2.6
00AU	9	2051	E09000019	21	50.30503883	1.318406333	22.03053614	15.05987368	7.602628231	max	max	2.6
00AU	10	2051	E09000019	22	42.56575381	1.835618523	26.23219681	14.94383615	7.51965482	max	max	2.6
00AU	11	2051	E09000019	23	49.8812856	2.146740762	29.35962111	16.00285575	8.823994557	max	max	2.6
00AU	12	2051	E09000019	24	36.73469734	2.804315136	45.00710992	19.87300891	12.76377373	max	max	2.6
00AU	1	2052	E09000019	25	48.50583064	3.392652646	35.2388521	19.24826284	11.01862749	max	max	2.6
00AU	2	2052	E09000019	26	53.61385438	2.88644209	38.77321894	17.6302899	8.800673189	max	max	2.6
00AU	3	2052	E09000019	27	61.39507368	2.712301723	26.85103318	19.7542034	11.39546393	max	max	2.6
00AU	4	2052	E09000019	28	67.58578237	2.843546021	30.5404719	27.4538853	18.55011365	max	max	2.6
00AU	5	2052	E09000019	29	72.9143011	2.115458433	16.39880965	23.06152082	13.33274741	max	max	2.6
00AU	6	2052	E09000019	30	71.33073591	1.995478809	16.09964186	19.53154662	12.30894176	max	max	2.6
00AU	7	2052	E09000019	31	64.97147751	2.07390163	15.32756161	16.75850347	9.762005475	max	max	2.6
00AU	8	2052	E09000019	32	50.33478558	2.14910586	21.44870841	15.71466618	9.915586518	max	max	2.6
00AU	9	2052	E09000019	33	48.37454885	1.636798382	25.11206462	17.4080912	9.536503569	max	max	2.6
00AU	10	2052	E09000019	34	35.89961255	2.038083841	31.59873673	47.3288385	20.59311371	max	max	2.6
00AU	11	2052	E09000019	35	43.62387829	2.294655895	32.57251778	17.31665738	9.764808226	max	max	2.6
00AU	12	2052	E09000019	36	60.98906757	1.926786975	36.84872369	20.00909642	13.06399885	max	max	2.6
00AU	1	2053	E09000019	37	60.02675266	2.778703194	36.56396011	40.42883387	32.89122365	max	max	2.6
00AU	2	2053	E09000019	38	54.99950627	2.608265644	34.40075118	15.80547966	7.377606477	max	max	2.6
00AU	3	2053	E09000019	39	67.46911596	3.429518661	30.77785707	22.95755334	14.01409601	max	max	2.6
00AU	4	2053	E09000019	40	69.50803909	2.746415981	31.33098214	25.72270581	16.50843848	max	max	2.6
00AU	5	2053	E09000019	41	70.82065533	2.570458135	16.89978932	19.37652714	10.77714057	max	max	2.6
00AU	6	2053	E09000019	42	67.57822838	2.274955694	24.81583818	23.84510365	16.7785529	max	max	2.6
00AU	7	2053	E09000019	43	65.4002912	2.093426389	15.12478652	18.91425071	12.46703196	max	max	2.6
00AU	8	2053	E09000019	44	52.19760673	1.949717302	20.48072929	14.48366187	8.914963184	max	max	2.6
00AU	9	2053	E09000019	45	51.34926262	1.345292251	20.13380461	15.79062707	8.10024209	max	max	2.6
00AU	10	2053	E09000019	46	36.89775922	2.433942995	30.0010475	23.11467248	13.57272357	max	max	2.6
00AU	11	2053	E09000019	47	52.25142174	2.632550836	33.55604601	15.00381441	7.764166919	max	max	2.6
00AU	12	2053	E09000019	48	51.55170588	2.475302565	40.21485636	16.91947445	10.137906	max	max	2.6
00AU	1	2054	E09000019	49	47.70518623	3.122494398	36.06244186	22.90693588	13.94322531	max	max	2.6
00AU	2	2054	E09000019	50	47.67412615	3.849788572	43.71570008	22.30567316	12.69131688	max	max	2.6
00AU	3	2054	E09000019	51	64.91806818	3.829236754	32.9131886	18.6817355	10.0241093	max	max	2.6
00AU	4	2054	E09000019	52	68.15428314	2.881838266	32.27311319	35.21220964	24.78900404	max	max	2.6
00AU	5	2054	E09000019	53	81.66626986	2.048382751	16.70234499	19.68240264	10.97544845	max	max	2.6
00AU	6	2054	E09000019	54	73.6587958	2.38241968	23.07853497	26.92880392	17.83739141	max	max	2.6
00AU	7	2054	E09000019	55	78.65846363	2.201395192	14.16711936	22.99474833	12.18787704	max	max	2.6
00AU	8	2054	E09000019	56	56.08045012	2.163368264	19.45128364	17.98650086	11.82753448	max	max	2.6
00AU	9	2054	E09000019	57	50.16035601	1.480536125	20.40519559	16.48003861	8.654382706	max	max	2.6
00AU	10	2054	E09000019	58	41.48441275	3.049038226	32.519053	55.25223049	16.68697985	max	max	2.6
00AU	11	2054	E09000019	59	51.07617671	2.49234248	31.42377694	14.85478153	7.610321045	max	max	2.6
00AU	12	2054	E09000019	60	38.68235333	4.187235855	48.43661708	18.59270422	11.58582975	max	max	2.6
00AW	1	2050	E09000020	1	64.00864214	2.702725422	33.27251034	23.63847483	15.89805669	max	max	2.6
00AW	2	2050	E09000020	2	54.26864815	3.134010436	40.01965605	17.45866224	8.689074601	max	max	2.6
00AW	3	2050	E09000020	3	65.52366121	3.404837393	31.19314105	19.51847439	10.8372296	max	max	2.6
00AW	4	2050	E09000020	4	66.61611735	3.292376387	39.21249876	38.15614662	25.21741864	max	max	2.6
00AW	5	2050	E09000020	5	74.95938541	2.289656024	19.32093991	22.42812384	13.07423493	max	max	2.6
00AW	6	2050	E09000020	6	77.7674708	2.109785521	17.86471694	24.2806935	16.89094771	max	max	2.6
00AW	7	2050	E09000020	7	58.45106888	1.895405627	12.69222546	12.96791855	7.574084097	max	max	2.6
00AW	8	2050	E09000020	8	58.53545933	1.762362728	18.70570992	26.23690728	18.84035569	max	max	2.6
00AW	9	2050	E09000020	9	50.00714404	1.411197996	21.58201132	17.05321623	8.773394028	max	max	2.6
00AW	10	2050	E09000020	10	38.11144214	2.254807201	31.60652321	18.39906972	10.27286931	max	max	2.6
00AW	11	2050	E09000020	11	41.63276869	2.420646954	29.52185453	16.87900352	9.104569848	max	max	2.6
00AW	12	2050	E09000020	12	51.56914729	2.388296971	38.95486696	19.58749534	12.08833307	max	max	2.6
00AW	1	2051	E09000020	13	60.87614724	2.344260008	32.4248832	18.76324509	10.72664201	max	max	2.6
00AW	2	2051	E09000020	14	54.59324251	2.55550287	37.83865057	19.16600881	9.612589189	max	max	2.6
00AW	3	2051	E09000020	15	62.11527105	3.834583429	36.99579122	24.36781825	15.84734245	max	max	2.6
00AW	4	2051	E09000020	16	65.31054281	3.470831513	34.98131215	23.98154971	14.77146751	max	max	2.6
00AW	5	2051	E09000020	17	85.20186049	3.116548886	23.49305178	28.70840682	18.65743336	max	max	2.6
00AW	6	2051	E09000020	18	75.40106824	2.067772798	15.51762533	21.14218044	14.01440088	max	max	2.6
00AW	7	2051	E09000020	19	67.02685953	2.056483476	13.20071969	12.9940827	7.577230684	max	max	2.6
00AW	8	2051	E09000020	20	57.50605146	1.723760513	17.5766947	13.81685023	8.376556273	max	max	2.6
00AW	9	2051	E09000020	21	50.65399977	1.280158065	21.65433006	15.01989075	7.571114906	max	max	2.6
00AW	10	2051	E09000020	22	42.85239441	1.811200737	26.33660599	14.9513153	7.527215512	max	max	2.6
00AW	11	2051	E09000020	23	50.08274097	2.116645106	29.26790136	15.94472427	8.771482738	max	max	2.6
00AW	12	2051	E09000020	24	36.86680781	2.731573374	44.46885097	19.80403331	12.70566834	max	max	2.6
00AW	1	2052	E09000020	25	48.78222312	3.359321033	35.15872223	19.25310147	11.02855853	max	max	2.6
00AW	2	2052	E09000020	26	53.94541951	2.856317467	38.76954223	17.57648521	8.755089036	max	max	2.6
00AW	3	2052	E09000020	27	61.79969898	2.733278859	27.46124098	19.85700933	11.50530803	max	max	2.6
00AW	4	2052	E09000020	28	67.84231669	2.804823434	29.39981763	27.20201766	18.26633856	max	max	2.6
00AW	5	2052	E09000020	29	73.86791783	2.099597264	16.56387006	23.02510834	13.31557814	max	max	2.6
00AW	6	2052	E09000020	30	72.01521823	1.924839322	15.2911211	19.46981878	12.25669573	max	max	2.6
00AW	7	2052	E09000020	31	65.60358195	1.98118927	14.97776481	16.7106576	9.732340428	max	max	2.6
00AW	8	2052	E09000020	32	51.04650301	2.144651109	21.26408263	15.68526606	9.895750307	max	max	2.6
00AW	9	2052	E09000020	33	48.4694116	1.660001298	24.72859497	17.36063274	9.504551077	max	max	2.6
00AW	10	2052	E09000020	34	36.381247	1.978506681	31.46282953	49.55427493	20.68247278	max	max	2.6
00AW	11	2052	E09000020	35	43.4836331	2.276779668	32.83158283	17.30502402	9.750547234	max	max	2.6
00AW	12	2052	E09000020	36	61.26574092	1.862836576	36.28012079	19.92369643	13.01011181	max	max	2.6
00AW	1	2053	E09000020	37	60.116033	2.730208949	35.58506153	40.19105191	32.72534976	max	max	2.6
00AW	2	2053	E09000020	38	55.23171289	2.651341699	34.16671678	15.85571034	7.41807144	max	max	2.6
00AW	3	2053	E09000020	39	68.07942249	3.401063415	30.56131043	23.02133686	14.01744578	max	max	2.6
00AW	4	2053	E09000020	40	69.74020958	2.659436705	30.66189238	25.59873164	16.39019759	max	max	2.6
00AW	5	2053	E09000020	41	70.92629082	2.545230754	16.70211204	19.37668037	10.77865205	max	max	2.6
00AW	6	2053	E09000020	42	67.80777295	2.222245375	24.56858425	23.76357813	16.71945066	max	max	2.6
00AW	7	2053	E09000020	43	66.50485328	2.130648325	15.10868326	19.01220171	12.58752325	max	max	2.6
00AW	8	2053	E09000020	44	53.40989636	1.964618964	20.63849791	14.58625993	8.99835302	max	max	2.6
00AW	9	2053	E09000020	45	52.09446513	1.322324824	19.42290815	15.69335512	8.031502088	max	max	2.6
00AW	10	2053	E09000020	46	37.11974119	2.430730476	30.53611036	23.07841707	13.53715998	max	max	2.6
00AW	11	2053	E09000020	47	52.60245584	2.538711894	33.25674763	14.87279154	7.635302782	max	max	2.6
00AW	12	2053	E09000020	48	51.92141822	2.368744468	39.20508539	16.66427785	9.909933413	max	max	2.6
00AW	1	2054	E09000020	49	47.84290111	3.181864212	35.75580917	22.96216334	14.02649775	max	max	2.6
00AW	2	2054	E09000020	50	47.97432736	3.765482285	43.50397934	22.42247806	12.80189984	max	max	2.6
00AW	3	2054	E09000020	51	65.18439841	3.801795017	33.15664904	18.70735325	10.05568814	max	max	2.6
00AW	4	2054	E09000020	52	68.17898827	2.81523155	31.79598338	35.21161985	24.81055274	max	max	2.6
00AW	5	2054	E09000020	53	82.09926925	2.035052476	16.69363068	19.74189235	11.04086917	max	max	2.6
00AW	6	2054	E09000020	54	74.53091316	2.294164832	22.59931666	26.81496623	17.66067516	max	max	2.6
00AW	7	2054	E09000020	55	79.85608476	2.182083891	13.99492196	22.84273877	12.06437269	max	max	2.6
00AW	8	2054	E09000020	56	56.88011409	2.11575505	19.38682873	17.89152419	11.75201779	max	max	2.6
00AW	9	2054	E09000020	57	50.1891847	1.485335162	20.17787123	16.5321366	8.681812445	max	max	2.6
00AW	10	2054	E09000020	58	41.95711021	3.010671523	32.11043819	56.22085694	16.76458306	max	max	2.6
00AW	11	2054	E09000020	59	51.5221494	2.437826435	30.47018693	14.74080795	7.493466361	max	max	2.6
00AW	12	2054	E09000020	60	38.95010964	4.213525826	48.83813729	18.58219085	11.58566929	max	max	2.6
00AX	1	2050	E09000021	1	64.2636768	2.528341557	32.19947144	23.77494923	16.11126915	max	max	2.6
00AX	2	2050	E09000021	2	54.8049984	2.791796399	38.03312254	17.32697354	8.590527603	max	max	2.6
00AX	3	2050	E09000021	3	66.19512447	3.197527286	30.91011789	19.37436421	10.66832972	max	max	2.6
00AX	4	2050	E09000021	4	66.91817093	3.011470854	37.46939707	38.25989701	25.49609615	max	max	2.6
00AX	5	2050	E09000021	5	74.96743799	2.158913812	19.06071548	22.63340239	13.30817343	max	max	2.6
00AX	6	2050	E09000021	6	77.49356588	2.031518074	18.31659956	24.55884899	17.16952807	max	max	2.6
00AX	7	2050	E09000021	7	58.72435256	1.862907513	12.91468797	12.8867609	7.511781877	max	max	2.6
00AX	8	2050	E09000021	8	58.80922096	1.717015782	18.27775946	26.4733101	17.85684206	max	max	2.6
00AX	9	2050	E09000021	9	50.15463231	1.362130581	21.30286897	17.03700794	8.76685756	max	max	2.6
00AX	10	2050	E09000021	10	38.01107044	2.107420083	30.61722694	18.40941718	10.26478586	max	max	2.6
00AX	11	2050	E09000021	11	41.80778427	2.405153926	29.81752446	16.932715	9.1548021	max	max	2.6
00AX	12	2050	E09000021	12	51.83898674	2.233727694	38.62443106	19.67657098	12.21840191	max	max	2.6
00AX	1	2051	E09000021	13	61.50163983	2.23451076	31.66844919	18.59610053	10.58892655	max	max	2.6
00AX	2	2051	E09000021	14	54.64627334	2.546326103	37.43767248	19.30464707	9.723428522	max	max	2.6
00AX	3	2051	E09000021	15	62.99491808	3.591308998	35.49053684	24.4309657	15.88246281	max	max	2.6
00AX	4	2051	E09000021	16	64.67650871	3.400794359	36.55681518	24.51271025	15.27857935	max	max	2.6
00AX	5	2051	E09000021	17	85.09482131	2.972834687	23.8765587	28.68063081	18.68871869	max	max	2.6
00AX	6	2051	E09000021	18	75.60617816	2.024455525	15.73851999	21.15747945	14.02332602	max	max	2.6
00AX	7	2051	E09000021	19	67.18050987	2.020583707	13.65464481	13.08515684	7.65616117	max	max	2.6
00AX	8	2051	E09000021	20	57.65694206	1.637340169	17.83210185	13.8999017	8.418775958	max	max	2.6
00AX	9	2051	E09000021	21	50.83566907	1.172202367	20.46467743	14.87575769	7.46069444	max	max	2.6
00AX	10	2051	E09000021	22	43.32959778	1.732533457	26.53573796	15.17477085	7.697033059	max	max	2.6
00AX	11	2051	E09000021	23	50.43669643	2.061388765	29.08016523	15.9130106	8.786695321	max	max	2.6
00AX	12	2051	E09000021	24	37.42946194	2.627342739	43.87754834	19.66446006	12.58919233	max	max	2.6
00AX	1	2052	E09000021	25	48.49961853	3.29639842	34.80776787	19.18209608	10.95641724	max	max	2.6
00AX	2	2052	E09000021	26	54.72721856	2.719197709	37.10824167	17.41553872	8.617074786	max	max	2.6
00AX	3	2052	E09000021	27	62.27941685	2.736080377	27.51478694	19.74520923	11.42448307	max	max	2.6
00AX	4	2052	E09000021	28	68.04616445	2.599688331	29.71222655	26.79748065	17.82248912	max	max	2.6
00AX	5	2052	E09000021	29	74.2636859	2.0390534	17.17225087	23.1538213	13.4437599	max	max	2.6
00AX	6	2052	E09000021	30	70.99324481	1.878087139	15.59496787	19.76752036	12.5435369	max	max	2.6
00AX	7	2052	E09000021	31	65.80720003	1.90117248	15.13692447	16.5745831	9.679242834	max	max	2.6
00AX	8	2052	E09000021	32	51.04113505	2.081192951	20.99018035	15.49363133	9.743972978	max	max	2.6
00AX	9	2052	E09000021	33	49.05473251	1.49841442	23.99672972	17.4263176	9.579349613	max	max	2.6
00AX	10	2052	E09000021	34	36.75771347	1.836768382	30.96205933	47.11923125	20.0723031	max	max	2.6
00AX	11	2052	E09000021	35	43.73108152	2.194994899	32.4093832	17.19431969	9.657356564	max	max	2.6
00AX	12	2052	E09000021	36	61.97376227	1.667088921	34.38128188	19.38888273	12.54926222	max	max	2.6
00AX	1	2053	E09000021	37	60.50776143	2.608903964	34.62448828	40.16082016	32.72440926	max	max	2.6
00AX	2	2053	E09000021	38	55.28109564	2.543020585	33.58240747	15.7337907	7.319138527	max	max	2.6
00AX	3	2053	E09000021	39	68.49785959	3.041991253	30.53819786	22.9467336	14.04214302	max	max	2.6
00AX	4	2053	E09000021	40	69.73502235	2.49635789	29.65943209	25.14030463	15.95997001	max	max	2.6
00AX	5	2053	E09000021	41	70.82783631	2.517520735	17.24290002	19.40100027	10.79305169	max	max	2.6
00AX	6	2053	E09000021	42	67.01166967	2.178657583	24.73572051	23.1284881	16.07965455	max	max	2.6
00AX	7	2053	E09000021	43	65.7686962	2.157209866	15.45596552	19.1005548	12.58544727	max	max	2.6
00AX	8	2053	E09000021	44	53.43621402	1.86273497	20.05410487	14.38722672	8.824398179	max	max	2.6
00AX	9	2053	E09000021	45	52.45535456	1.304263855	19.12049847	15.8004487	8.114888986	max	max	2.6
00AX	10	2053	E09000021	46	38.19164584	2.357828365	30.99179551	22.93737224	13.44457143	max	max	2.6
00AX	11	2053	E09000021	47	53.06167641	2.399727925	32.47227567	14.78138364	7.556882167	max	max	2.6
00AX	12	2053	E09000021	48	52.23271862	2.27288938	38.09526493	16.51067039	9.784300866	max	max	2.6
00AX	1	2054	E09000021	49	47.96661998	2.990089943	35.33692828	22.88252738	13.89985323	max	max	2.6
00AX	2	2054	E09000021	50	47.11042922	3.412783325	42.29771185	22.503143	12.86792157	max	max	2.6
00AX	3	2054	E09000021	51	65.42569548	3.623269516	31.60917141	18.7028412	10.03923647	max	max	2.6
00AX	4	2054	E09000021	52	68.85756607	2.658358304	31.2185854	35.18067789	24.79802014	max	max	2.6
00AX	5	2054	E09000021	53	82.23182334	2.001166938	16.79560292	19.71902352	10.99175275	max	max	2.6
00AX	6	2054	E09000021	54	75.64864756	2.171928304	22.79563408	27.34531275	17.7479888	max	max	2.6
00AX	7	2054	E09000021	55	79.46059049	2.157002441	13.68580711	23.12296031	12.25348551	max	max	2.6
00AX	8	2054	E09000021	56	56.73511056	2.054910087	19.52215225	17.59193402	11.47246581	max	max	2.6
00AX	9	2054	E09000021	57	50.2180425	1.433659075	20.76278594	16.48596659	8.636844619	max	max	2.6
00AX	10	2054	E09000021	58	42.99484482	3.002237251	31.41757067	57.05347643	16.83630491	max	max	2.6
00AX	11	2054	E09000021	59	51.79549128	2.397920052	30.55415818	14.67810739	7.43115236	max	max	2.6
00AX	12	2054	E09000021	60	39.48339545	3.744938662	49.04576732	18.4123852	11.39353643	max	max	2.6
00AY	1	2050	E09000022	1	63.89932811	2.648240578	33.48256388	23.81207789	16.13295198	max	max	2.6
00AY	2	2050	E09000022	2	54.58571025	2.803028535	39.52607087	17.39405499	8.632597583	max	max	2.6
00AY	3	2050	E09000022	3	65.91993135	3.151936239	32.02017307	19.50511889	10.76711685	max	max	2.6
00AY	4	2050	E09000022	4	66.7270153	2.924122568	36.51382764	38.33427108	25.50714148	max	max	2.6
00AY	5	2050	E09000022	5	74.4866461	2.212444736	19.13480734	23.19042978	13.85536658	max	max	2.6
00AY	6	2050	E09000022	6	76.75554619	2.028388691	18.1122495	24.88393342	17.45996483	max	max	2.6
00AY	7	2050	E09000022	7	57.81140235	1.918745468	13.59741705	13.0477462	7.627386032	max	max	2.6
00AY	8	2050	E09000022	8	58.18316281	1.716094225	18.26018884	26.49699079	18.75082437	max	max	2.6
00AY	9	2050	E09000022	9	50.05509288	1.337192739	21.73428694	17.20496057	8.883792575	max	max	2.6
00AY	10	2050	E09000022	10	37.96106997	2.073505809	30.66504571	18.42681033	10.26600175	max	max	2.6
00AY	11	2050	E09000022	11	41.92610785	2.384914811	29.2088733	16.83600658	9.053150654	max	max	2.6
00AY	12	2050	E09000022	12	51.47338738	2.314734024	40.21227498	19.76415345	12.24290737	max	max	2.6
00AY	1	2051	E09000022	13	61.10011759	2.350771879	32.88347736	18.85772216	10.80666971	max	max	2.6
00AY	2	2051	E09000022	14	54.27808012	2.578739383	39.69635235	19.20873077	9.644150036	max	max	2.6
00AY	3	2051	E09000022	15	62.95968185	3.464097523	34.92297126	24.35478324	15.77807336	max	max	2.6
00AY	4	2051	E09000022	16	64.6098142	3.407375121	35.16674646	24.67676096	15.43058521	max	max	2.6
00AY	5	2051	E09000022	17	84.87625344	2.901241112	23.4152461	28.95742727	18.84636885	max	max	2.6
00AY	6	2051	E09000022	18	73.53434347	2.033152779	16.55889991	21.15590108	13.9988986	max	max	2.6
00AY	7	2051	E09000022	19	65.87290992	2.086187493	14.5070956	13.38177909	7.908646983	max	max	2.6
00AY	8	2051	E09000022	20	57.50931734	1.607340192	17.7443257	13.87698407	8.403846679	max	max	2.6
00AY	9	2051	E09000022	21	50.27628148	1.205407199	21.35508919	15.05514863	7.594704437	max	max	2.6
00AY	10	2051	E09000022	22	43.15732525	1.757416764	26.15076148	15.21456438	7.724788058	max	max	2.6
00AY	11	2051	E09000022	23	50.37738101	2.057814912	29.16930005	16.04319385	8.888638719	max	max	2.6
00AY	12	2051	E09000022	24	37.35566908	2.648288008	43.99388639	19.77704931	12.64299476	max	max	2.6
00AY	1	2052	E09000022	25	48.02810454	3.315545451	34.72765098	19.17888309	10.94855608	max	max	2.6
00AY	2	2052	E09000022	26	54.08267672	2.682659425	38.01772999	17.57392525	8.747603844	max	max	2.6
00AY	3	2052	E09000022	27	61.6402626	2.634938905	26.86372702	19.71960194	11.37016347	max	max	2.6
00AY	4	2052	E09000022	28	67.60365944	2.65646133	31.15006097	27.30964572	18.39158994	max	max	2.6
00AY	5	2052	E09000022	29	73.44336122	2.059701748	16.83790278	23.20590022	13.46093229	max	max	2.6
00AY	6	2052	E09000022	30	69.29082769	1.935567399	16.73528671	19.95566047	12.73346608	max	max	2.6
00AY	7	2052	E09000022	31	64.49015956	1.961371406	15.40552042	16.72780826	9.798910602	max	max	2.6
00AY	8	2052	E09000022	32	49.87746842	2.071933235	21.29785205	15.71166918	9.921067699	max	max	2.6
00AY	9	2052	E09000022	33	48.81753527	1.406360847	24.02250366	17.4585282	9.583692694	max	max	2.6
00AY	10	2052	E09000022	34	36.06217609	1.887914905	31.20854138	42.4060257	20.25154391	max	max	2.6
00AY	11	2052	E09000022	35	44.18253613	2.161834939	31.45933711	17.22925707	9.683311224	max	max	2.6
00AY	12	2052	E09000022	36	61.62595318	1.721138695	34.9918168	19.52821027	12.63879811	max	max	2.6
00AY	1	2053	E09000022	37	60.57735283	2.62490638	36.21866245	40.54429608	33.03568868	max	max	2.6
00AY	2	2053	E09000022	38	54.93305261	2.333194011	33.41594308	15.75933668	7.33433749	max	max	2.6
00AY	3	2053	E09000022	39	68.09672928	2.986493741	30.66213251	23.00600566	14.11714963	max	max	2.6
00AY	4	2053	E09000022	40	69.73300323	2.545817622	30.12558626	25.52359489	16.30302377	max	max	2.6
00AY	5	2053	E09000022	41	70.70316979	2.475749335	17.20867618	19.51250464	10.8694177	max	max	2.6
00AY	6	2053	E09000022	42	67.3231041	2.238760531	25.68350871	23.69637197	16.61094324	max	max	2.6
00AY	7	2053	E09000022	43	64.43932736	2.102979756	15.41216701	18.73653818	12.29380629	max	max	2.6
00AY	8	2053	E09000022	44	52.69520446	1.881157762	21.06419603	14.391368	8.815973651	max	max	2.6
00AY	9	2053	E09000022	45	51.32859408	1.314167993	20.44624554	15.89224367	8.171127542	max	max	2.6
00AY	10	2053	E09000022	46	37.96369462	2.28776512	30.12105542	23.07779503	13.54306666	max	max	2.6
00AY	11	2053	E09000022	47	52.52253405	2.481903187	33.12674882	15.03585936	7.813940684	max	max	2.6
00AY	12	2053	E09000022	48	51.7488778	2.415148506	39.69528598	16.92759271	10.15051017	max	max	2.6
00AY	1	2054	E09000022	49	47.79301533	2.903371305	35.34487823	22.72847914	13.72986341	max	max	2.6
00AY	2	2054	E09000022	50	47.19978986	3.412088041	42.76737997	22.26913009	12.65584563	max	max	2.6
00AY	3	2054	E09000022	51	65.15459381	3.634056922	31.80474177	18.73088301	10.04336565	max	max	2.6
00AY	4	2054	E09000022	52	68.93900083	2.667055708	31.28439897	35.0339598	24.63143497	max	max	2.6
00AY	5	2054	E09000022	53	81.40553751	1.947424239	16.78981061	19.71225692	10.95540033	max	max	2.6
00AY	6	2054	E09000022	54	75.09755173	2.221129479	22.93241366	27.57269853	18.10054641	max	max	2.6
00AY	7	2054	E09000022	55	76.74854648	2.199898862	14.31907472	23.37072938	12.69473654	max	max	2.6
00AY	8	2054	E09000022	56	55.20782262	2.076838632	19.70961432	17.90549537	11.73208329	max	max	2.6
00AY	9	2054	E09000022	57	50.05214062	1.39387195	20.72664747	16.52703368	8.6829566	max	max	2.6
00AY	10	2054	E09000022	58	42.60793609	2.948280369	31.661904	57.73339548	16.81174737	max	max	2.6
00AY	11	2054	E09000022	59	51.03873533	2.418186621	31.22766972	14.90105578	7.644696029	max	max	2.6
00AY	12	2054	E09000022	60	39.76966073	3.50751783	48.38675499	18.45622149	11.4295844	max	max	2.6
00AZ	1	2050	E09000023	1	63.73587658	2.703116296	33.6933064	23.72376463	15.98582809	max	max	2.6
00AZ	2	2050	E09000023	2	54.5802568	2.786041992	40.28667675	17.44319742	8.670809746	max	max	2.6
00AZ	3	2050	E09000023	3	65.91249749	3.068848433	32.02433586	19.51476466	10.77123353	max	max	2.6
00AZ	4	2050	E09000023	4	66.47037913	2.849929794	36.06609163	38.1930536	25.32325233	max	max	2.6
00AZ	5	2050	E09000023	5	74.13792653	2.201391835	19.44131182	23.31709216	13.98422832	max	max	2.6
00AZ	6	2050	E09000023	6	75.87664261	2.009991099	18.11963619	25.04724859	17.60339111	max	max	2.6
00AZ	7	2050	E09000023	7	57.37672055	1.923266457	14.10770458	13.16718295	7.715582663	max	max	2.6
00AZ	8	2050	E09000023	8	57.63004808	1.685803455	17.93263149	26.51067297	19.37641008	max	max	2.6
00AZ	9	2050	E09000023	9	50.27605591	1.306474247	21.70358438	17.27336435	8.929370864	max	max	2.6
00AZ	10	2050	E09000023	10	38.06454812	2.054175723	30.41008162	18.3662249	10.20613067	max	max	2.6
00AZ	11	2050	E09000023	11	42.14477323	2.339662878	28.51174342	16.79507348	9.002119827	max	max	2.6
00AZ	12	2050	E09000023	12	51.4115723	2.32392865	40.54511304	19.81159592	12.28714065	max	max	2.6
00AZ	1	2051	E09000023	13	60.86186341	2.387693563	33.25690405	18.96448655	10.89734731	max	max	2.6
00AZ	2	2051	E09000023	14	54.22798395	2.553464911	40.6283506	19.15317188	9.604002493	max	max	2.6
00AZ	3	2051	E09000023	15	62.9097295	3.354146911	34.55859403	24.311885	15.71724513	max	max	2.6
00AZ	4	2051	E09000023	16	64.77212181	3.299379607	33.38433577	24.69246839	15.44568281	max	max	2.6
00AZ	5	2051	E09000023	17	84.70445534	2.825108884	22.94299821	28.97853322	18.8587526	max	max	2.6
00AZ	6	2051	E09000023	18	72.93384603	2.015823936	16.75666893	21.21641998	14.04643273	max	max	2.6
00AZ	7	2051	E09000023	19	65.07551932	2.099519164	14.62312437	13.42111123	7.941889301	max	max	2.6
00AZ	8	2051	E09000023	20	57.51550305	1.575047439	17.55073394	13.95080077	8.465563528	max	max	2.6
00AZ	9	2051	E09000023	21	50.22288946	1.203307287	21.22913424	15.10374982	7.631302245	max	max	2.6
00AZ	10	2051	E09000023	22	43.25772015	1.728475863	25.79543446	15.17213812	7.689829803	max	max	2.6
00AZ	11	2051	E09000023	23	50.4158076	2.038858896	28.79083834	16.07979307	8.911701425	max	max	2.6
00AZ	12	2051	E09000023	24	37.45554241	2.637992021	43.90125847	19.81826921	12.67867688	max	max	2.6
00AZ	1	2052	E09000023	25	47.91548895	3.256811884	34.47126235	19.17764996	10.94975736	max	max	2.6
00AZ	2	2052	E09000023	26	53.99896339	2.63293242	38.042172	17.60752017	8.776108627	max	max	2.6
00AZ	3	2052	E09000023	27	61.58348982	2.550468291	26.26711808	19.6383448	11.28853077	max	max	2.6
00AZ	4	2052	E09000023	28	67.44422239	2.673781514	31.40193138	27.47584759	18.57761413	max	max	2.6
00AZ	5	2052	E09000023	29	73.2096325	2.030146781	16.73858338	23.25286422	13.48452923	max	max	2.6
00AZ	6	2052	E09000023	30	68.51512718	1.948756826	17.42226391	20.13690847	12.90423762	max	max	2.6
00AZ	7	2052	E09000023	31	63.65374596	1.982861934	15.38864605	16.80494576	9.871749593	max	max	2.6
00AZ	8	2052	E09000023	32	49.82535719	2.008592907	21.37050853	15.85436107	10.03927989	max	max	2.6
00AZ	9	2052	E09000023	33	48.88066279	1.342159265	23.82548656	17.52159684	9.626651255	max	max	2.6
00AZ	10	2052	E09000023	34	35.73007744	1.883788714	31.54427067	40.3378913	20.20747014	max	max	2.6
00AZ	11	2052	E09000023	35	44.63924141	2.145647369	31.14208075	17.21096385	9.667516772	max	max	2.6
00AZ	12	2052	E09000023	36	61.5082112	1.725476205	34.95579387	19.58537625	12.67353962	max	max	2.6
00AZ	1	2053	E09000023	37	60.71299498	2.602879188	36.66639316	40.63127499	33.09442309	max	max	2.6
00AZ	2	2053	E09000023	38	55.19539383	2.218542166	32.72270332	15.70677437	7.290202294	max	max	2.6
00AZ	3	2053	E09000023	39	67.90010218	2.920340992	30.61522167	23.00004295	14.10317538	max	max	2.6
00AZ	4	2053	E09000023	40	69.85859629	2.567733155	30.21589174	25.6807677	16.45648793	max	max	2.6
00AZ	5	2053	E09000023	41	70.81332545	2.416036506	17.34968671	19.52506019	10.86490654	max	max	2.6
00AZ	6	2053	E09000023	42	67.22818324	2.218098156	25.25344391	23.80775204	16.71128993	max	max	2.6
00AZ	7	2053	E09000023	43	64.12794384	2.066586252	15.56302611	18.74878437	12.3138271	max	max	2.6
00AZ	8	2053	E09000023	44	51.96677171	1.865374063	20.81372319	14.40074059	8.826747664	max	max	2.6
00AZ	9	2053	E09000023	45	51.07490927	1.301464446	20.74913648	15.9346866	8.19952542	max	max	2.6
00AZ	10	2053	E09000023	46	37.93459766	2.219084834	29.56232542	23.10782749	13.54486535	max	max	2.6
00AZ	11	2053	E09000023	47	52.38435071	2.490701695	33.22883695	15.11246084	7.896559985	max	max	2.6
00AZ	12	2053	E09000023	48	51.56451558	2.452856222	40.31779388	17.05485498	10.259478	max	max	2.6
00AZ	1	2054	E09000023	49	47.72418114	2.864645977	35.20607899	22.70938812	13.69398225	max	max	2.6
00AZ	2	2054	E09000023	50	47.29448237	3.394065782	42.80675275	22.12961183	12.54638466	max	max	2.6
00AZ	3	2054	E09000023	51	64.99043372	3.519479821	31.34107593	18.72374476	10.02757159	max	max	2.6
00AZ	4	2054	E09000023	52	69.08128764	2.66172622	31.37960993	35.1336057	24.74718083	max	max	2.6
00AZ	5	2054	E09000023	53	81.15101033	1.90287491	16.59102172	19.7720831	11.00529125	max	max	2.6
00AZ	6	2054	E09000023	54	74.60270475	2.23906556	22.90835525	27.66249555	18.29222015	max	max	2.6
00AZ	7	2054	E09000023	55	75.02273818	2.168857909	14.44059252	23.47566525	13.1317973	max	max	2.6
00AZ	8	2054	E09000023	56	54.88893238	2.058573996	19.65334339	18.07970727	11.86203046	max	max	2.6
00AZ	9	2054	E09000023	57	50.01446336	1.345759292	20.83731216	16.52383668	8.678100554	max	max	2.6
00AZ	10	2054	E09000023	58	42.46056215	2.881043969	31.80292769	57.44249375	16.77717564	max	max	2.6
00AZ	11	2054	E09000023	59	50.99741859	2.393649173	31.18044917	14.97548676	7.712532369	max	max	2.6
00AZ	12	2054	E09000023	60	39.9066087	3.400295238	47.70747671	18.42348563	11.39373418	max	max	2.6
00BA	1	2050	E09000024	1	63.95510797	2.603033227	33.20740521	23.77501399	16.10861468	max	max	2.6
00BA	2	2050	E09000024	2	54.5764248	2.828057628	39.08996419	17.39524882	8.638710448	max	max	2.6
00BA	3	2050	E09000024	3	65.89595019	3.2553876	32.13710194	19.51089939	10.789693	max	max	2.6
00BA	4	2050	E09000024	4	67.06500384	3.023688912	37.6624835	38.43725859	25.65396026	max	max	2.6
00BA	5	2050	E09000024	5	74.67646753	2.213749697	19.13841712	23.05665582	13.72271709	max	max	2.6
00BA	6	2050	E09000024	6	77.46360474	2.040186282	18.33110097	24.76977116	17.35956302	max	max	2.6
00BA	7	2050	E09000024	7	58.18708777	1.914058312	13.2925882	12.98715419	7.583637453	max	max	2.6
00BA	8	2050	E09000024	8	58.62171259	1.729831255	18.63594387	26.55905582	18.16531581	max	max	2.6
00BA	9	2050	E09000024	9	49.98317146	1.369309028	21.71863632	17.14047966	8.84068292	max	max	2.6
00BA	10	2050	E09000024	10	37.90522914	2.105811115	30.91865736	18.53696537	10.37052902	max	max	2.6
00BA	11	2050	E09000024	11	41.77741954	2.424732868	29.95502872	16.90013367	9.106953398	max	max	2.6
00BA	12	2050	E09000024	12	51.58195163	2.299325076	39.72729664	19.74349717	12.27179012	max	max	2.6
00BA	1	2051	E09000024	13	61.30954582	2.321118653	32.52483746	18.75772845	10.72568103	max	max	2.6
00BA	2	2051	E09000024	14	54.4734324	2.595461137	38.48387194	19.2944731	9.711211477	max	max	2.6
00BA	3	2051	E09000024	15	62.97842063	3.587814354	35.33106955	24.41960916	15.85194157	max	max	2.6
00BA	4	2051	E09000024	16	64.56638832	3.490384821	36.73896376	24.65144234	15.40560436	max	max	2.6
00BA	5	2051	E09000024	17	84.86469613	2.984343515	24.05444677	28.94218316	18.86337083	max	max	2.6
00BA	6	2051	E09000024	18	74.46885529	2.045813898	16.15739695	21.24541556	14.09997096	max	max	2.6
00BA	7	2051	E09000024	19	66.52365235	2.065067049	14.37677905	13.31315502	7.851187275	max	max	2.6
00BA	8	2051	E09000024	20	57.55515671	1.647869541	17.96770665	13.91176814	8.430669492	max	max	2.6
00BA	9	2051	E09000024	21	50.44135596	1.21734613	21.78105319	15.03827613	7.581812064	max	max	2.6
00BA	10	2051	E09000024	22	43.11053411	1.770786717	26.44652025	15.25732837	7.759242212	max	max	2.6
00BA	11	2051	E09000024	23	50.35494569	2.079307113	29.46827946	16.00624212	8.863050397	max	max	2.6
00BA	12	2051	E09000024	24	37.34782902	2.676388418	44.10663033	19.76747904	12.65894834	max	max	2.6
00BA	1	2052	E09000024	25	48.26946628	3.358753697	35.05585609	19.20789623	10.97475381	max	max	2.6
00BA	2	2052	E09000024	26	54.33499619	2.748381138	38.21678175	17.5398432	8.718006989	max	max	2.6
00BA	3	2052	E09000024	27	61.87151324	2.744039832	27.95386831	19.80459976	11.46740553	max	max	2.6
00BA	4	2052	E09000024	28	67.84170036	2.686968732	30.66443103	27.11423578	18.15925708	max	max	2.6
00BA	5	2052	E09000024	29	73.99685657	2.074507142	17.08828954	23.19114291	13.46499489	max	max	2.6
00BA	6	2052	E09000024	30	70.48286959	1.928882424	16.02286453	19.81678499	12.58660264	max	max	2.6
00BA	7	2052	E09000024	31	65.11623358	1.949571288	15.49578671	16.68199392	9.789557357	max	max	2.6
00BA	8	2052	E09000024	32	50.32837714	2.124728272	21.24285218	15.65602435	9.873425038	max	max	2.6
00BA	9	2052	E09000024	33	48.79387894	1.487897247	24.37093919	17.48869886	9.61956528	max	max	2.6
00BA	10	2052	E09000024	34	36.45601577	1.903192616	31.07888129	45.13247318	20.281358	max	max	2.6
00BA	11	2052	E09000024	35	43.73565687	2.189288755	32.08856163	17.26785103	9.723745282	max	max	2.6
00BA	12	2052	E09000024	36	61.74437209	1.716470437	35.01512466	19.46604037	12.59994461	max	max	2.6
00BA	1	2053	E09000024	37	60.45144395	2.636761794	35.71386017	40.41027432	32.92961018	max	max	2.6
00BA	2	2053	E09000024	38	54.99390302	2.466859131	33.99062518	15.78997837	7.362805826	max	max	2.6
00BA	3	2053	E09000024	39	68.31393396	3.075079587	30.97957891	23.03630041	14.15570202	max	max	2.6
00BA	4	2053	E09000024	40	69.67938296	2.550948123	30.02681456	25.3778264	16.17374194	max	max	2.6
00BA	5	2053	E09000024	41	70.75716634	2.527266241	17.26189376	19.5161877	10.88480554	max	max	2.6
00BA	6	2053	E09000024	42	67.3924216	2.272373851	26.31675183	23.6610624	16.5982916	max	max	2.6
00BA	7	2053	E09000024	43	65.07084299	2.125486862	15.46358758	18.90595575	12.43346765	max	max	2.6
00BA	8	2053	E09000024	44	53.01955783	1.91161234	20.93454841	14.44572461	8.866720953	max	max	2.6
00BA	9	2053	E09000024	45	51.73236033	1.333311298	20.05219717	15.85962048	8.15527962	max	max	2.6
00BA	10	2053	E09000024	46	38.06303035	2.354559402	30.75409606	23.05721065	13.5232481	max	max	2.6
00BA	11	2053	E09000024	47	52.80049667	2.474360387	33.02990249	14.96808567	7.73416183	max	max	2.6
00BA	12	2053	E09000024	48	51.95393101	2.372033904	39.29934256	16.75292624	10.00094206	max	max	2.6
00BA	1	2054	E09000024	49	47.8450713	2.968883676	35.38144868	22.83403172	13.84476363	max	max	2.6
00BA	2	2054	E09000024	50	47.29647739	3.451872481	43.22505324	22.4623253	12.82648434	max	max	2.6
00BA	3	2054	E09000024	51	65.32837948	3.741758796	32.57360477	18.7616236	10.0828912	max	max	2.6
00BA	4	2054	E09000024	52	68.8716273	2.688677653	31.68617738	35.09857464	24.67853138	max	max	2.6
00BA	5	2054	E09000024	53	81.84106248	1.982675631	16.96088843	19.70688928	10.97471113	max	max	2.6
00BA	6	2054	E09000024	54	75.53361371	2.22558465	23.46807741	27.44544579	17.93212953	max	max	2.6
00BA	7	2054	E09000024	55	78.46775424	2.206893506	14.16415525	23.30421842	12.46493198	max	max	2.6
00BA	8	2054	E09000024	56	55.59392634	2.091820775	19.74031941	17.73395901	11.59434843	max	max	2.6
00BA	9	2054	E09000024	57	50.08878237	1.433241592	20.89810921	16.56184909	8.70775466	max	max	2.6
00BA	10	2054	E09000024	58	42.83232147	3.029384494	31.5313159	57.95370576	16.86092606	max	max	2.6
00BA	11	2054	E09000024	59	51.31676038	2.444390178	31.17260621	14.83058036	7.572290063	max	max	2.6
00BA	12	2054	E09000024	60	39.5992663	3.66854122	49.24722776	18.49395534	11.47762908	max	max	2.6
00BB	1	2050	E09000025	1	63.11146293	2.925273932	34.77701396	23.19942087	15.34203863	max	max	2.6
00BB	2	2050	E09000025	2	54.07465274	3.231207888	41.9782505	17.49772048	8.711742554	max	max	2.6
00BB	3	2050	E09000025	3	65.19023305	3.388502932	32.04300868	19.72729763	11.02825773	max	max	2.6
00BB	4	2050	E09000025	4	65.68666204	3.297754149	38.45704832	38.30971365	25.39802643	max	max	2.6
00BB	5	2050	E09000025	5	73.81501905	2.318916978	20.0967745	23.09318299	13.74135903	max	max	2.6
00BB	6	2050	E09000025	6	77.09788272	2.17029348	18.44479796	24.71668752	17.27980097	max	max	2.6
00BB	7	2050	E09000025	7	57.39907763	1.965632846	13.46028203	13.00909202	7.600634929	max	max	2.6
00BB	8	2050	E09000025	8	57.27832228	1.806991066	18.81952437	26.23807864	19.96023896	max	max	2.6
00BB	9	2050	E09000025	9	49.7205761	1.428916469	22.24913584	17.20913035	8.882712015	max	max	2.6
00BB	10	2050	E09000025	10	37.95985166	2.282806714	31.8312202	18.33233332	10.20753204	max	max	2.6
00BB	11	2050	E09000025	11	41.7968523	2.418377483	28.72816289	16.75884155	8.983995056	max	max	2.6
00BB	12	2050	E09000025	12	51.00846549	2.497531752	41.26412564	19.73403792	12.22061417	max	max	2.6
00BB	1	2051	E09000025	13	60.20073528	2.517970418	33.80549954	19.04947121	10.97682499	max	max	2.6
00BB	2	2051	E09000025	14	54.46794449	2.650636452	40.84234708	19.06049807	9.556805117	max	max	2.6
00BB	3	2051	E09000025	15	61.88814237	3.837591014	36.74173601	24.25404358	15.67095877	max	max	2.6
00BB	4	2051	E09000025	16	65.08264313	3.512363962	33.24598204	24.03523289	14.81136959	max	max	2.6
00BB	5	2051	E09000025	17	84.20563606	3.143572482	23.54054319	28.71219712	18.63722121	max	max	2.6
00BB	6	2051	E09000025	18	73.83077126	2.113356467	16.65344386	21.19188604	14.04897558	max	max	2.6
00BB	7	2051	E09000025	19	65.68303459	2.140445725	13.77949312	13.20211875	7.762568212	max	max	2.6
00BB	8	2051	E09000025	20	56.98149503	1.724659806	17.64534603	13.83762117	8.374374836	max	max	2.6
00BB	9	2051	E09000025	21	50.08529803	1.346938157	22.25324529	15.16575451	7.684513553	max	max	2.6
00BB	10	2051	E09000025	22	42.49975992	1.811857329	26.18737507	14.9350733	7.511069152	max	max	2.6
00BB	11	2051	E09000025	23	49.84882933	2.162708378	29.25152375	16.07365138	8.887381713	max	max	2.6
00BB	12	2051	E09000025	24	36.68102132	2.857754554	45.34786218	19.94018422	12.83669873	max	max	2.6
00BB	1	2052	E09000025	25	48.45774497	3.40202595	35.1820013	19.25402115	11.02569029	max	max	2.6
00BB	2	2052	E09000025	26	53.49676941	2.880787685	38.69949821	17.66249255	8.829149312	max	max	2.6
00BB	3	2052	E09000025	27	61.18696422	2.683271043	26.3019224	19.65059846	11.29212451	max	max	2.6
00BB	4	2052	E09000025	28	67.32857196	2.902071794	31.47195466	27.72896042	18.85697452	max	max	2.6
00BB	5	2052	E09000025	29	72.30720323	2.10481776	16.35810747	23.17180701	13.40985304	max	max	2.6
00BB	6	2052	E09000025	30	70.57843246	2.045299546	16.9189559	19.66505435	12.43360904	max	max	2.6
00BB	7	2052	E09000025	31	64.33087109	2.143336069	15.64130874	16.89473031	9.866188034	max	max	2.6
00BB	8	2052	E09000025	32	50.1155473	2.119159322	21.57881491	15.83858936	10.01664346	max	max	2.6
00BB	9	2052	E09000025	33	48.42406762	1.590504242	25.36629601	17.46332219	9.57848142	max	max	2.6
00BB	10	2052	E09000025	34	35.46882334	2.095806705	31.90999609	45.82065782	20.56506795	max	max	2.6
00BB	11	2052	E09000025	35	43.97646783	2.311457705	32.38836632	17.33081843	9.7815207	max	max	2.6
00BB	12	2052	E09000025	36	60.76181387	1.970837997	37.26771496	20.10688056	13.13763049	max	max	2.6
00BB	1	2053	E09000025	37	60.01853352	2.808042811	37.39721821	40.63878047	33.05066609	max	max	2.6
00BB	2	2053	E09000025	38	54.90873487	2.53896963	34.50235387	15.75149781	7.334067447	max	max	2.6
00BB	3	2053	E09000025	39	67.30135099	3.392294265	31.37205662	22.93873833	14.00285593	max	max	2.6
00BB	4	2053	E09000025	40	69.55410283	2.814492834	31.83894046	25.81578595	16.59381445	max	max	2.6
00BB	5	2053	E09000025	41	70.88638761	2.557111106	17.09883982	19.38059471	10.77514998	max	max	2.6
00BB	6	2053	E09000025	42	67.50821063	2.297230955	25.0504825	24.01715202	16.93581669	max	max	2.6
00BB	7	2053	E09000025	43	64.67992635	2.057886008	15.27731699	18.84678127	12.40488968	max	max	2.6
00BB	8	2053	E09000025	44	51.65443814	1.925402049	20.13188482	14.47480054	8.907183647	max	max	2.6
00BB	9	2053	E09000025	45	50.91602834	1.35067334	20.74980647	15.86682405	8.154326344	max	max	2.6
00BB	10	2053	E09000025	46	36.83429486	2.389899037	29.55759768	23.15085556	13.5957677	max	max	2.6
00BB	11	2053	E09000025	47	52.00132561	2.698609078	33.91275597	15.13902337	7.897055705	max	max	2.6
00BB	12	2053	E09000025	48	51.25711281	2.564485312	41.10373159	17.11522773	10.31055372	max	max	2.6
00BB	1	2054	E09000025	49	47.62750256	3.075644335	36.17309743	22.90562774	13.93463069	max	max	2.6
00BB	2	2054	E09000025	50	47.70985603	3.860030098	44.21415465	22.23576655	12.628535	max	max	2.6
00BB	3	2054	E09000025	51	64.7625346	3.779297475	32.78101527	18.69499283	10.02351795	max	max	2.6
00BB	4	2054	E09000025	52	68.31628443	2.918602757	32.80675799	35.37808657	24.97463347	max	max	2.6
00BB	5	2054	E09000025	53	81.21635142	2.040761859	16.79601183	19.70439766	10.97395985	max	max	2.6
00BB	6	2054	E09000025	54	72.98956108	2.444805477	23.62557885	27.09405492	18.03453185	max	max	2.6
00BB	7	2054	E09000025	55	77.45432958	2.193820357	14.1751673	23.1671381	12.45670071	max	max	2.6
00BB	8	2054	E09000025	56	55.38462547	2.190123758	19.6427241	18.19171419	11.99420428	max	max	2.6
00BB	9	2054	E09000025	57	50.18278713	1.465404853	20.63366289	16.46084452	8.645813926	max	max	2.6
00BB	10	2054	E09000025	58	41.11621484	3.042172155	32.64730589	53.89848903	16.61711614	max	max	2.6
00BB	11	2054	E09000025	59	50.82708575	2.5320599	32.1466313	14.96473064	7.708933036	max	max	2.6
00BB	12	2054	E09000025	60	38.68331048	4.119301215	48.00571595	18.60311394	11.58864443	max	max	2.6
00BC	1	2050	E09000026	1	63.06755269	2.942436209	34.99831101	23.01945594	15.13236778	max	max	2.6
00BC	2	2050	E09000026	2	54.13811343	3.168551926	42.55245631	17.53424103	8.740964123	max	max	2.6
00BC	3	2050	E09000026	3	65.24042425	3.314943075	32.54597292	19.77091152	11.07168301	max	max	2.6
00BC	4	2050	E09000026	4	65.47775091	3.177704593	37.3027215	38.3469923	25.43649457	max	max	2.6
00BC	5	2050	E09000026	5	73.50283617	2.242755848	20.1798827	23.18209817	13.78269679	max	max	2.6
00BC	6	2050	E09000026	6	76.66867129	2.154064027	18.42044341	24.88495003	17.4297825	max	max	2.6
00BC	7	2050	E09000026	7	57.21979646	1.942942646	13.99362024	13.12704145	7.68781059	max	max	2.6
00BC	8	2050	E09000026	8	56.60082626	1.736607235	18.42843354	26.12312874	19.92945231	max	max	2.6
00BC	9	2050	E09000026	9	49.89760895	1.377561861	22.19932299	17.30129703	8.950279935	max	max	2.6
00BC	10	2050	E09000026	10	38.12144409	2.26759145	31.40081116	18.23708156	10.11798876	max	max	2.6
00BC	11	2050	E09000026	11	42.01047096	2.350033391	27.97375743	16.72629236	8.93228124	max	max	2.6
00BC	12	2050	E09000026	12	50.92365634	2.492780978	41.76647629	19.79678003	12.27750163	max	max	2.6
00BC	1	2051	E09000026	13	59.9362521	2.558388272	34.13833372	19.15267615	11.06377026	max	max	2.6
00BC	2	2051	E09000026	14	54.70036125	2.586548499	40.71620532	18.99698067	9.514343909	max	max	2.6
00BC	3	2051	E09000026	15	61.90052537	3.717786281	35.90865295	24.2481543	15.65249754	max	max	2.6
00BC	4	2051	E09000026	16	65.27372932	3.342087777	31.51283191	23.9532548	14.73718424	max	max	2.6
00BC	5	2051	E09000026	17	83.63220399	3.017595032	23.19297348	28.6463093	18.5579102	max	max	2.6
00BC	6	2051	E09000026	18	72.7757707	2.100649397	17.2544385	21.30633275	14.16201676	max	max	2.6
00BC	7	2051	E09000026	19	65.24421593	2.109803865	13.89490824	13.25992658	7.809893631	max	max	2.6
00BC	8	2051	E09000026	20	56.68870495	1.685956357	17.61228498	13.9742811	8.490939063	max	max	2.6
00BC	9	2051	E09000026	21	49.97800166	1.33894574	22.1770901	15.26355168	7.760043383	max	max	2.6
00BC	10	2051	E09000026	22	42.82789396	1.758842195	25.82706738	14.90483918	7.483758796	max	max	2.6
00BC	11	2051	E09000026	23	49.92880891	2.150029047	28.96454439	16.13950364	8.941200829	max	max	2.6
00BC	12	2051	E09000026	24	36.63406474	2.853179336	45.19441777	19.99595251	12.89586064	max	max	2.6
00BC	1	2052	E09000026	25	48.57257535	3.338822296	34.73618981	19.22711822	11.00416639	max	max	2.6
00BC	2	2052	E09000026	26	53.56096833	2.807164048	38.50176121	17.63985456	8.813985989	max	max	2.6
00BC	3	2052	E09000026	27	61.10501665	2.626309683	26.02387207	19.51999797	11.16761109	max	max	2.6
00BC	4	2052	E09000026	28	67.14718094	2.935014232	31.97331619	27.86215865	19.00010161	max	max	2.6
00BC	5	2052	E09000026	29	72.11955163	2.025708683	16.25652144	23.29798474	13.52613864	max	max	2.6
00BC	6	2052	E09000026	30	70.04849434	2.043049256	17.29843159	20.14063517	12.93027379	max	max	2.6
00BC	7	2052	E09000026	31	63.58523658	2.118166524	15.96149217	17.68368643	10.50275356	max	max	2.6
00BC	8	2052	E09000026	32	50.22224549	2.028639343	20.86924215	16.07453417	10.20897645	max	max	2.6
00BC	9	2052	E09000026	33	48.58620389	1.50689613	25.11103357	17.50857293	9.609690158	max	max	2.6
00BC	10	2052	E09000026	34	34.98453263	2.108088345	32.27098367	43.74420108	20.49864298	max	max	2.6
00BC	11	2052	E09000026	35	44.3806935	2.28345561	32.00838731	17.31016239	9.756700643	max	max	2.6
00BC	12	2052	E09000026	36	60.59710496	1.976844497	37.38904018	20.20341396	13.21038051	max	max	2.6
00BC	1	2053	E09000026	37	60.09738676	2.789579788	37.71816549	40.74254759	33.13127953	max	max	2.6
00BC	2	2053	E09000026	38	55.1233714	2.357552852	34.08588566	15.64556633	7.248749954	max	max	2.6
00BC	3	2053	E09000026	39	67.48119428	3.204689753	31.27482405	22.90468351	13.98500873	max	max	2.6
00BC	4	2053	E09000026	40	69.70788447	2.846185247	31.4348189	25.87746779	16.65389606	max	max	2.6
00BC	5	2053	E09000026	41	71.1663272	2.463664884	17.15951206	19.33316089	10.73044168	max	max	2.6
00BC	6	2053	E09000026	42	67.62885551	2.261549795	25.03696985	24.03119138	16.94363186	max	max	2.6
00BC	7	2053	E09000026	43	64.72885956	1.988077337	15.39912582	18.78661396	12.35394275	max	max	2.6
00BC	8	2053	E09000026	44	51.25097373	1.863176098	19.04448638	14.47364601	8.914706861	max	max	2.6
00BC	9	2053	E09000026	45	50.8537763	1.305582672	20.68289334	15.91521667	8.189054203	max	max	2.6
00BC	10	2053	E09000026	46	36.71721815	2.253295632	28.76272648	23.08907561	13.5463474	max	max	2.6
00BC	11	2053	E09000026	47	51.8116141	2.711102605	34.04352976	15.20251939	7.9729678	max	max	2.6
00BC	12	2053	E09000026	48	51.02120024	2.607944039	41.5393817	17.22919255	10.4096869	max	max	2.6
00BC	1	2054	E09000026	49	47.62123348	2.99533634	35.47797308	22.89489974	13.93140261	max	max	2.6
00BC	2	2054	E09000026	50	48.08014025	3.736873737	44.45017501	22.01542922	12.40942005	max	max	2.6
00BC	3	2054	E09000026	51	64.64622301	3.591679054	32.52609942	18.70248844	10.01499174	max	max	2.6
00BC	4	2054	E09000026	52	68.61021589	2.869832353	32.98470707	35.78161049	25.26846992	max	max	2.6
00BC	5	2054	E09000026	53	80.82270136	1.994028026	16.86681757	19.80145916	11.03047283	max	max	2.6
00BC	6	2054	E09000026	54	72.39799042	2.41826251	23.31339962	27.09307852	18.12981434	max	max	2.6
00BC	7	2054	E09000026	55	76.09507468	2.15105241	13.90543479	23.25163454	12.85148078	max	max	2.6
00BC	8	2054	E09000026	56	55.26231372	2.168866669	20.12918346	18.33819383	12.116781	max	max	2.6
00BC	9	2054	E09000026	57	50.32471021	1.40517111	20.61379833	16.4232652	8.613953733	max	max	2.6
00BC	10	2054	E09000026	58	41.27184932	2.938514506	32.68133336	52.01054841	16.5534039	max	max	2.6
00BC	11	2054	E09000026	59	50.80893873	2.524027689	32.3877786	15.01077232	7.750170596	max	max	2.6
00BC	12	2054	E09000026	60	38.90884587	3.956327784	47.65220162	18.53101533	11.51780252	max	max	2.6
00BD	1	2050	E09000027	1	64.2636768	2.528341557	32.19947144	23.77494923	16.11126915	max	max	2.6
00BD	2	2050	E09000027	2	54.8049984	2.791796399	38.03312254	17.32697354	8.590527603	max	max	2.6
00BD	3	2050	E09000027	3	66.19512447	3.197527286	30.91011789	19.37436421	10.66832972	max	max	2.6
00BD	4	2050	E09000027	4	66.91817093	3.011470854	37.46939707	38.25989701	25.49609615	max	max	2.6
00BD	5	2050	E09000027	5	74.96743799	2.158913812	19.06071548	22.63340239	13.30817343	max	max	2.6
00BD	6	2050	E09000027	6	77.49356588	2.031518074	18.31659956	24.55884899	17.16952807	max	max	2.6
00BD	7	2050	E09000027	7	58.72435256	1.862907513	12.91468797	12.8867609	7.511781877	max	max	2.6
00BD	8	2050	E09000027	8	58.80922096	1.717015782	18.27775946	26.4733101	17.85684206	max	max	2.6
00BD	9	2050	E09000027	9	50.15463231	1.362130581	21.30286897	17.03700794	8.76685756	max	max	2.6
00BD	10	2050	E09000027	10	38.01107044	2.107420083	30.61722694	18.40941718	10.26478586	max	max	2.6
00BD	11	2050	E09000027	11	41.80778427	2.405153926	29.81752446	16.932715	9.1548021	max	max	2.6
00BD	12	2050	E09000027	12	51.83898674	2.233727694	38.62443106	19.67657098	12.21840191	max	max	2.6
00BD	1	2051	E09000027	13	61.50163983	2.23451076	31.66844919	18.59610053	10.58892655	max	max	2.6
00BD	2	2051	E09000027	14	54.64627334	2.546326103	37.43767248	19.30464707	9.723428522	max	max	2.6
00BD	3	2051	E09000027	15	62.99491808	3.591308998	35.49053684	24.4309657	15.88246281	max	max	2.6
00BD	4	2051	E09000027	16	64.67650871	3.400794359	36.55681518	24.51271025	15.27857935	max	max	2.6
00BD	5	2051	E09000027	17	85.09482131	2.972834687	23.8765587	28.68063081	18.68871869	max	max	2.6
00BD	6	2051	E09000027	18	75.60617816	2.024455525	15.73851999	21.15747945	14.02332602	max	max	2.6
00BD	7	2051	E09000027	19	67.18050987	2.020583707	13.65464481	13.08515684	7.65616117	max	max	2.6
00BD	8	2051	E09000027	20	57.65694206	1.637340169	17.83210185	13.8999017	8.418775958	max	max	2.6
00BD	9	2051	E09000027	21	50.83566907	1.172202367	20.46467743	14.87575769	7.46069444	max	max	2.6
00BD	10	2051	E09000027	22	43.32959778	1.732533457	26.53573796	15.17477085	7.697033059	max	max	2.6
00BD	11	2051	E09000027	23	50.43669643	2.061388765	29.08016523	15.9130106	8.786695321	max	max	2.6
00BD	12	2051	E09000027	24	37.42946194	2.627342739	43.87754834	19.66446006	12.58919233	max	max	2.6
00BD	1	2052	E09000027	25	48.49961853	3.29639842	34.80776787	19.18209608	10.95641724	max	max	2.6
00BD	2	2052	E09000027	26	54.72721856	2.719197709	37.10824167	17.41553872	8.617074786	max	max	2.6
00BD	3	2052	E09000027	27	62.27941685	2.736080377	27.51478694	19.74520923	11.42448307	max	max	2.6
00BD	4	2052	E09000027	28	68.04616445	2.599688331	29.71222655	26.79748065	17.82248912	max	max	2.6
00BD	5	2052	E09000027	29	74.2636859	2.0390534	17.17225087	23.1538213	13.4437599	max	max	2.6
00BD	6	2052	E09000027	30	70.99324481	1.878087139	15.59496787	19.76752036	12.5435369	max	max	2.6
00BD	7	2052	E09000027	31	65.80720003	1.90117248	15.13692447	16.5745831	9.679242834	max	max	2.6
00BD	8	2052	E09000027	32	51.04113505	2.081192951	20.99018035	15.49363133	9.743972978	max	max	2.6
00BD	9	2052	E09000027	33	49.05473251	1.49841442	23.99672972	17.4263176	9.579349613	max	max	2.6
00BD	10	2052	E09000027	34	36.75771347	1.836768382	30.96205933	47.11923125	20.0723031	max	max	2.6
00BD	11	2052	E09000027	35	43.73108152	2.194994899	32.4093832	17.19431969	9.657356564	max	max	2.6
00BD	12	2052	E09000027	36	61.97376227	1.667088921	34.38128188	19.38888273	12.54926222	max	max	2.6
00BD	1	2053	E09000027	37	60.50776143	2.608903964	34.62448828	40.16082016	32.72440926	max	max	2.6
00BD	2	2053	E09000027	38	55.28109564	2.543020585	33.58240747	15.7337907	7.319138527	max	max	2.6
00BD	3	2053	E09000027	39	68.49785959	3.041991253	30.53819786	22.9467336	14.04214302	max	max	2.6
00BD	4	2053	E09000027	40	69.73502235	2.49635789	29.65943209	25.14030463	15.95997001	max	max	2.6
00BD	5	2053	E09000027	41	70.82783631	2.517520735	17.24290002	19.40100027	10.79305169	max	max	2.6
00BD	6	2053	E09000027	42	67.01166967	2.178657583	24.73572051	23.1284881	16.07965455	max	max	2.6
00BD	7	2053	E09000027	43	65.7686962	2.157209866	15.45596552	19.1005548	12.58544727	max	max	2.6
00BD	8	2053	E09000027	44	53.43621402	1.86273497	20.05410487	14.38722672	8.824398179	max	max	2.6
00BD	9	2053	E09000027	45	52.45535456	1.304263855	19.12049847	15.8004487	8.114888986	max	max	2.6
00BD	10	2053	E09000027	46	38.19164584	2.357828365	30.99179551	22.93737224	13.44457143	max	max	2.6
00BD	11	2053	E09000027	47	53.06167641	2.399727925	32.47227567	14.78138364	7.556882167	max	max	2.6
00BD	12	2053	E09000027	48	52.23271862	2.27288938	38.09526493	16.51067039	9.784300866	max	max	2.6
00BD	1	2054	E09000027	49	47.96661998	2.990089943	35.33692828	22.88252738	13.89985323	max	max	2.6
00BD	2	2054	E09000027	50	47.11042922	3.412783325	42.29771185	22.503143	12.86792157	max	max	2.6
00BD	3	2054	E09000027	51	65.42569548	3.623269516	31.60917141	18.7028412	10.03923647	max	max	2.6
00BD	4	2054	E09000027	52	68.85756607	2.658358304	31.2185854	35.18067789	24.79802014	max	max	2.6
00BD	5	2054	E09000027	53	82.23182334	2.001166938	16.79560292	19.71902352	10.99175275	max	max	2.6
00BD	6	2054	E09000027	54	75.64864756	2.171928304	22.79563408	27.34531275	17.7479888	max	max	2.6
00BD	7	2054	E09000027	55	79.46059049	2.157002441	13.68580711	23.12296031	12.25348551	max	max	2.6
00BD	8	2054	E09000027	56	56.73511056	2.054910087	19.52215225	17.59193402	11.47246581	max	max	2.6
00BD	9	2054	E09000027	57	50.2180425	1.433659075	20.76278594	16.48596659	8.636844619	max	max	2.6
00BD	10	2054	E09000027	58	42.99484482	3.002237251	31.41757067	57.05347643	16.83630491	max	max	2.6
00BD	11	2054	E09000027	59	51.79549128	2.397920052	30.55415818	14.67810739	7.43115236	max	max	2.6
00BD	12	2054	E09000027	60	39.48339545	3.744938662	49.04576732	18.4123852	11.39353643	max	max	2.6
00BE	1	2050	E09000028	1	63.89932811	2.648240578	33.48256388	23.81207789	16.13295198	max	max	2.6
00BE	2	2050	E09000028	2	54.58571025	2.803028535	39.52607087	17.39405499	8.632597583	max	max	2.6
00BE	3	2050	E09000028	3	65.91993135	3.151936239	32.02017307	19.50511889	10.76711685	max	max	2.6
00BE	4	2050	E09000028	4	66.7270153	2.924122568	36.51382764	38.33427108	25.50714148	max	max	2.6
00BE	5	2050	E09000028	5	74.4866461	2.212444736	19.13480734	23.19042978	13.85536658	max	max	2.6
00BE	6	2050	E09000028	6	76.75554619	2.028388691	18.1122495	24.88393342	17.45996483	max	max	2.6
00BE	7	2050	E09000028	7	57.81140235	1.918745468	13.59741705	13.0477462	7.627386032	max	max	2.6
00BE	8	2050	E09000028	8	58.18316281	1.716094225	18.26018884	26.49699079	18.75082437	max	max	2.6
00BE	9	2050	E09000028	9	50.05509288	1.337192739	21.73428694	17.20496057	8.883792575	max	max	2.6
00BE	10	2050	E09000028	10	37.96106997	2.073505809	30.66504571	18.42681033	10.26600175	max	max	2.6
00BE	11	2050	E09000028	11	41.92610785	2.384914811	29.2088733	16.83600658	9.053150654	max	max	2.6
00BE	12	2050	E09000028	12	51.47338738	2.314734024	40.21227498	19.76415345	12.24290737	max	max	2.6
00BE	1	2051	E09000028	13	61.10011759	2.350771879	32.88347736	18.85772216	10.80666971	max	max	2.6
00BE	2	2051	E09000028	14	54.27808012	2.578739383	39.69635235	19.20873077	9.644150036	max	max	2.6
00BE	3	2051	E09000028	15	62.95968185	3.464097523	34.92297126	24.35478324	15.77807336	max	max	2.6
00BE	4	2051	E09000028	16	64.6098142	3.407375121	35.16674646	24.67676096	15.43058521	max	max	2.6
00BE	5	2051	E09000028	17	84.87625344	2.901241112	23.4152461	28.95742727	18.84636885	max	max	2.6
00BE	6	2051	E09000028	18	73.53434347	2.033152779	16.55889991	21.15590108	13.9988986	max	max	2.6
00BE	7	2051	E09000028	19	65.87290992	2.086187493	14.5070956	13.38177909	7.908646983	max	max	2.6
00BE	8	2051	E09000028	20	57.50931734	1.607340192	17.7443257	13.87698407	8.403846679	max	max	2.6
00BE	9	2051	E09000028	21	50.27628148	1.205407199	21.35508919	15.05514863	7.594704437	max	max	2.6
00BE	10	2051	E09000028	22	43.15732525	1.757416764	26.15076148	15.21456438	7.724788058	max	max	2.6
00BE	11	2051	E09000028	23	50.37738101	2.057814912	29.16930005	16.04319385	8.888638719	max	max	2.6
00BE	12	2051	E09000028	24	37.35566908	2.648288008	43.99388639	19.77704931	12.64299476	max	max	2.6
00BE	1	2052	E09000028	25	48.02810454	3.315545451	34.72765098	19.17888309	10.94855608	max	max	2.6
00BE	2	2052	E09000028	26	54.08267672	2.682659425	38.01772999	17.57392525	8.747603844	max	max	2.6
00BE	3	2052	E09000028	27	61.6402626	2.634938905	26.86372702	19.71960194	11.37016347	max	max	2.6
00BE	4	2052	E09000028	28	67.60365944	2.65646133	31.15006097	27.30964572	18.39158994	max	max	2.6
00BE	5	2052	E09000028	29	73.44336122	2.059701748	16.83790278	23.20590022	13.46093229	max	max	2.6
00BE	6	2052	E09000028	30	69.29082769	1.935567399	16.73528671	19.95566047	12.73346608	max	max	2.6
00BE	7	2052	E09000028	31	64.49015956	1.961371406	15.40552042	16.72780826	9.798910602	max	max	2.6
00BE	8	2052	E09000028	32	49.87746842	2.071933235	21.29785205	15.71166918	9.921067699	max	max	2.6
00BE	9	2052	E09000028	33	48.81753527	1.406360847	24.02250366	17.4585282	9.583692694	max	max	2.6
00BE	10	2052	E09000028	34	36.06217609	1.887914905	31.20854138	42.4060257	20.25154391	max	max	2.6
00BE	11	2052	E09000028	35	44.18253613	2.161834939	31.45933711	17.22925707	9.683311224	max	max	2.6
00BE	12	2052	E09000028	36	61.62595318	1.721138695	34.9918168	19.52821027	12.63879811	max	max	2.6
00BE	1	2053	E09000028	37	60.57735283	2.62490638	36.21866245	40.54429608	33.03568868	max	max	2.6
00BE	2	2053	E09000028	38	54.93305261	2.333194011	33.41594308	15.75933668	7.33433749	max	max	2.6
00BE	3	2053	E09000028	39	68.09672928	2.986493741	30.66213251	23.00600566	14.11714963	max	max	2.6
00BE	4	2053	E09000028	40	69.73300323	2.545817622	30.12558626	25.52359489	16.30302377	max	max	2.6
00BE	5	2053	E09000028	41	70.70316979	2.475749335	17.20867618	19.51250464	10.8694177	max	max	2.6
00BE	6	2053	E09000028	42	67.3231041	2.238760531	25.68350871	23.69637197	16.61094324	max	max	2.6
00BE	7	2053	E09000028	43	64.43932736	2.102979756	15.41216701	18.73653818	12.29380629	max	max	2.6
00BE	8	2053	E09000028	44	52.69520446	1.881157762	21.06419603	14.391368	8.815973651	max	max	2.6
00BE	9	2053	E09000028	45	51.32859408	1.314167993	20.44624554	15.89224367	8.171127542	max	max	2.6
00BE	10	2053	E09000028	46	37.96369462	2.28776512	30.12105542	23.07779503	13.54306666	max	max	2.6
00BE	11	2053	E09000028	47	52.52253405	2.481903187	33.12674882	15.03585936	7.813940684	max	max	2.6
00BE	12	2053	E09000028	48	51.7488778	2.415148506	39.69528598	16.92759271	10.15051017	max	max	2.6
00BE	1	2054	E09000028	49	47.79301533	2.903371305	35.34487823	22.72847914	13.72986341	max	max	2.6
00BE	2	2054	E09000028	50	47.19978986	3.412088041	42.76737997	22.26913009	12.65584563	max	max	2.6
00BE	3	2054	E09000028	51	65.15459381	3.634056922	31.80474177	18.73088301	10.04336565	max	max	2.6
00BE	4	2054	E09000028	52	68.93900083	2.667055708	31.28439897	35.0339598	24.63143497	max	max	2.6
00BE	5	2054	E09000028	53	81.40553751	1.947424239	16.78981061	19.71225692	10.95540033	max	max	2.6
00BE	6	2054	E09000028	54	75.09755173	2.221129479	22.93241366	27.57269853	18.10054641	max	max	2.6
00BE	7	2054	E09000028	55	76.74854648	2.199898862	14.31907472	23.37072938	12.69473654	max	max	2.6
00BE	8	2054	E09000028	56	55.20782262	2.076838632	19.70961432	17.90549537	11.73208329	max	max	2.6
00BE	9	2054	E09000028	57	50.05214062	1.39387195	20.72664747	16.52703368	8.6829566	max	max	2.6
00BE	10	2054	E09000028	58	42.60793609	2.948280369	31.661904	57.73339548	16.81174737	max	max	2.6
00BE	11	2054	E09000028	59	51.03873533	2.418186621	31.22766972	14.90105578	7.644696029	max	max	2.6
00BE	12	2054	E09000028	60	39.76966073	3.50751783	48.38675499	18.45622149	11.4295844	max	max	2.6
00BF	1	2050	E09000029	1	64.44092166	2.478720702	33.01775096	23.92241475	16.30892789	max	max	2.6
00BF	2	2050	E09000029	2	55.28217057	2.524582825	37.79214655	17.32815082	8.591835788	max	max	2.6
00BF	3	2050	E09000029	3	66.2976041	2.959854553	32.11943199	19.31881735	10.56665997	max	max	2.6
00BF	4	2050	E09000029	4	68.16109543	2.607271588	34.42660446	38.85918535	25.99960213	max	max	2.6
00BF	5	2050	E09000029	5	74.36182367	2.138481267	19.68239647	23.37951429	14.05470934	max	max	2.6
00BF	6	2050	E09000029	6	76.77822825	1.91442486	17.50083116	25.04264259	17.62230964	max	max	2.6
00BF	7	2050	E09000029	7	57.88644458	1.909847613	14.40421169	13.24940589	7.77689963	max	max	2.6
00BF	8	2050	E09000029	8	59.03049124	1.646430835	18.44489793	26.86761545	17.93112887	max	max	2.6
00BF	9	2050	E09000029	9	50.46963603	1.259560864	21.37471857	17.15334339	8.839558522	max	max	2.6
00BF	10	2050	E09000029	10	38.0227743	1.872480639	29.70252554	18.54231222	10.34675973	max	max	2.6
00BF	11	2050	E09000029	11	41.7774826	2.307325959	29.17999694	16.84884046	9.057980998	max	max	2.6
00BF	12	2050	E09000029	12	51.69023212	2.177462791	39.87265027	19.81297536	12.33362636	max	max	2.6
00BF	1	2051	E09000029	13	61.76097759	2.262852246	32.34565818	18.67239029	10.65877874	max	max	2.6
00BF	2	2051	E09000029	14	54.77580404	2.388843023	37.66256053	19.25196801	9.667303767	max	max	2.6
00BF	3	2051	E09000029	15	63.81484653	3.142288673	33.11675201	24.33443506	15.77308364	max	max	2.6
00BF	4	2051	E09000029	16	64.02376315	3.191224007	36.37632634	25.22427117	15.95231105	max	max	2.6
00BF	5	2051	E09000029	17	85.32335097	2.599620417	22.87074071	29.05094125	18.93076609	max	max	2.6
00BF	6	2051	E09000029	18	74.43712858	1.964212449	17.36045062	21.56187677	14.386423	max	max	2.6
00BF	7	2051	E09000029	19	66.31037263	2.020452988	15.08014656	13.37120899	7.911777804	max	max	2.6
00BF	8	2051	E09000029	20	58.09522124	1.529167139	18.05671538	14.11239944	8.570763096	max	max	2.6
00BF	9	2051	E09000029	21	50.26434485	1.097977724	21.81610616	14.95996771	7.516072782	max	max	2.6
00BF	10	2051	E09000029	22	43.8755308	1.607288133	26.19837841	15.15351172	7.675594338	max	max	2.6
00BF	11	2051	E09000029	23	50.8712794	1.952256272	28.48663254	15.86341972	8.710339721	max	max	2.6
00BF	12	2051	E09000029	24	38.05143362	2.520103068	42.82620935	19.80892323	12.62760193	max	max	2.6
00BF	1	2052	E09000029	25	48.26161754	3.142774028	34.62044168	19.11577569	10.89935961	max	max	2.6
00BF	2	2052	E09000029	26	54.68889151	2.542804315	37.1711312	17.41125367	8.608632153	max	max	2.6
00BF	3	2052	E09000029	27	62.31877887	2.555825737	27.62520679	19.70322544	11.37881294	max	max	2.6
00BF	4	2052	E09000029	28	67.87130038	2.439466423	31.09849068	26.848828	17.86918035	max	max	2.6
00BF	5	2052	E09000029	29	74.78931944	1.943399466	16.88854596	23.30712361	13.49636479	max	max	2.6
00BF	6	2052	E09000029	30	69.11308428	1.868132774	18.29996233	20.27301057	13.02630736	max	max	2.6
00BF	7	2052	E09000029	31	64.71012435	1.926507227	15.58720999	16.3710571	9.576234195	max	max	2.6
00BF	8	2052	E09000029	32	49.93624287	2.080091267	22.59299349	15.6388991	9.855195245	max	max	2.6
00BF	9	2052	E09000029	33	49.65101967	1.302313516	23.79658855	17.39668741	9.541865333	max	max	2.6
00BF	10	2052	E09000029	34	36.32556377	1.793652051	30.82622368	42.24840373	19.97128542	max	max	2.6
00BF	11	2052	E09000029	35	44.43047651	2.060921752	30.86060212	17.11627614	9.582376321	max	max	2.6
00BF	12	2052	E09000029	36	62.31761145	1.539663223	34.1118855	19.0345008	12.24263443	max	max	2.6
00BF	1	2053	E09000029	37	61.07955773	2.513997818	34.97571367	40.46811811	33.20327728	max	max	2.6
00BF	2	2053	E09000029	38	54.96403612	2.19833658	33.13576194	15.73847124	7.31520571	max	max	2.6
00BF	3	2053	E09000029	39	68.46405645	2.612906098	30.6691206	23.02072919	14.1337984	max	max	2.6
00BF	4	2053	E09000029	40	69.95588786	2.269855374	28.95092427	25.10265506	15.91891524	max	max	2.6
00BF	5	2053	E09000029	41	70.68766772	2.36789613	17.70096391	19.69586185	11.00697913	max	max	2.6
00BF	6	2053	E09000029	42	66.38198853	2.109384573	25.29146296	23.6559377	16.57869385	max	max	2.6
00BF	7	2053	E09000029	43	64.36508006	2.015958905	15.92395809	19.02074208	12.43775545	max	max	2.6
00BF	8	2053	E09000029	44	53.30601772	1.767663265	20.94044861	14.33160594	8.774759862	max	max	2.6
00BF	9	2053	E09000029	45	51.90559285	1.266438584	20.57609104	15.89614251	8.170777003	max	max	2.6
00BF	10	2053	E09000029	46	38.80605322	2.120124405	29.69706923	23.0005774	13.49773244	max	max	2.6
00BF	11	2053	E09000029	47	53.2179793	2.324901454	32.66086998	14.87960987	7.66470383	max	max	2.6
00BF	12	2053	E09000029	48	52.06686026	2.300663417	39.05993326	16.61054913	9.854731237	max	max	2.6
00BF	1	2054	E09000029	49	48.10021111	2.778020401	34.79035513	22.54393393	13.49727464	max	max	2.6
00BF	2	2054	E09000029	50	47.54053668	3.090663029	41.84288515	22.28163896	12.66988993	max	max	2.6
00BF	3	2054	E09000029	51	65.39980993	3.362705088	31.19993222	18.8278592	10.1322749	max	max	2.6
00BF	4	2054	E09000029	52	69.53191783	2.473493737	30.91582082	35.05047251	24.59011753	max	max	2.6
00BF	5	2054	E09000029	53	81.42338439	1.88461246	17.03863178	20.01916344	11.24091642	max	max	2.6
00BF	6	2054	E09000029	54	76.59647141	2.079427065	22.42432868	27.61657823	17.99379218	max	max	2.6
00BF	7	2054	E09000029	55	76.02639524	2.180671953	14.65931053	23.46959452	12.73763957	max	max	2.6
00BF	8	2054	E09000029	56	56.3000946	1.972151385	20.19226311	17.55319494	11.40700409	max	max	2.6
00BF	9	2054	E09000029	57	50.16576335	1.315384065	20.64097926	16.59669126	8.747579638	max	max	2.6
00BF	10	2054	E09000029	58	43.73839292	2.784381459	31.95372883	47.83872607	16.69146762	max	max	2.6
00BF	11	2054	E09000029	59	51.1175642	2.361119672	30.9805755	14.83513002	7.570720617	max	max	2.6
00BF	12	2054	E09000029	60	41.1242298	3.048532797	48.54293306	18.01301049	11.00015506	max	max	2.6
00BG	1	2050	E09000030	1	63.11146293	2.925273932	34.77701396	23.19942087	15.34203863	max	max	2.6
00BG	2	2050	E09000030	2	54.07465274	3.231207888	41.9782505	17.49772048	8.711742554	max	max	2.6
00BG	3	2050	E09000030	3	65.19023305	3.388502932	32.04300868	19.72729763	11.02825773	max	max	2.6
00BG	4	2050	E09000030	4	65.68666204	3.297754149	38.45704832	38.30971365	25.39802643	max	max	2.6
00BG	5	2050	E09000030	5	73.81501905	2.318916978	20.0967745	23.09318299	13.74135903	max	max	2.6
00BG	6	2050	E09000030	6	77.09788272	2.17029348	18.44479796	24.71668752	17.27980097	max	max	2.6
00BG	7	2050	E09000030	7	57.39907763	1.965632846	13.46028203	13.00909202	7.600634929	max	max	2.6
00BG	8	2050	E09000030	8	57.27832228	1.806991066	18.81952437	26.23807864	19.96023896	max	max	2.6
00BG	9	2050	E09000030	9	49.7205761	1.428916469	22.24913584	17.20913035	8.882712015	max	max	2.6
00BG	10	2050	E09000030	10	37.95985166	2.282806714	31.8312202	18.33233332	10.20753204	max	max	2.6
00BG	11	2050	E09000030	11	41.7968523	2.418377483	28.72816289	16.75884155	8.983995056	max	max	2.6
00BG	12	2050	E09000030	12	51.00846549	2.497531752	41.26412564	19.73403792	12.22061417	max	max	2.6
00BG	1	2051	E09000030	13	60.20073528	2.517970418	33.80549954	19.04947121	10.97682499	max	max	2.6
00BG	2	2051	E09000030	14	54.46794449	2.650636452	40.84234708	19.06049807	9.556805117	max	max	2.6
00BG	3	2051	E09000030	15	61.88814237	3.837591014	36.74173601	24.25404358	15.67095877	max	max	2.6
00BG	4	2051	E09000030	16	65.08264313	3.512363962	33.24598204	24.03523289	14.81136959	max	max	2.6
00BG	5	2051	E09000030	17	84.20563606	3.143572482	23.54054319	28.71219712	18.63722121	max	max	2.6
00BG	6	2051	E09000030	18	73.83077126	2.113356467	16.65344386	21.19188604	14.04897558	max	max	2.6
00BG	7	2051	E09000030	19	65.68303459	2.140445725	13.77949312	13.20211875	7.762568212	max	max	2.6
00BG	8	2051	E09000030	20	56.98149503	1.724659806	17.64534603	13.83762117	8.374374836	max	max	2.6
00BG	9	2051	E09000030	21	50.08529803	1.346938157	22.25324529	15.16575451	7.684513553	max	max	2.6
00BG	10	2051	E09000030	22	42.49975992	1.811857329	26.18737507	14.9350733	7.511069152	max	max	2.6
00BG	11	2051	E09000030	23	49.84882933	2.162708378	29.25152375	16.07365138	8.887381713	max	max	2.6
00BG	12	2051	E09000030	24	36.68102132	2.857754554	45.34786218	19.94018422	12.83669873	max	max	2.6
00BG	1	2052	E09000030	25	48.45774497	3.40202595	35.1820013	19.25402115	11.02569029	max	max	2.6
00BG	2	2052	E09000030	26	53.49676941	2.880787685	38.69949821	17.66249255	8.829149312	max	max	2.6
00BG	3	2052	E09000030	27	61.18696422	2.683271043	26.3019224	19.65059846	11.29212451	max	max	2.6
00BG	4	2052	E09000030	28	67.32857196	2.902071794	31.47195466	27.72896042	18.85697452	max	max	2.6
00BG	5	2052	E09000030	29	72.30720323	2.10481776	16.35810747	23.17180701	13.40985304	max	max	2.6
00BG	6	2052	E09000030	30	70.57843246	2.045299546	16.9189559	19.66505435	12.43360904	max	max	2.6
00BG	7	2052	E09000030	31	64.33087109	2.143336069	15.64130874	16.89473031	9.866188034	max	max	2.6
00BG	8	2052	E09000030	32	50.1155473	2.119159322	21.57881491	15.83858936	10.01664346	max	max	2.6
00BG	9	2052	E09000030	33	48.42406762	1.590504242	25.36629601	17.46332219	9.57848142	max	max	2.6
00BG	10	2052	E09000030	34	35.46882334	2.095806705	31.90999609	45.82065782	20.56506795	max	max	2.6
00BG	11	2052	E09000030	35	43.97646783	2.311457705	32.38836632	17.33081843	9.7815207	max	max	2.6
00BG	12	2052	E09000030	36	60.76181387	1.970837997	37.26771496	20.10688056	13.13763049	max	max	2.6
00BG	1	2053	E09000030	37	60.01853352	2.808042811	37.39721821	40.63878047	33.05066609	max	max	2.6
00BG	2	2053	E09000030	38	54.90873487	2.53896963	34.50235387	15.75149781	7.334067447	max	max	2.6
00BG	3	2053	E09000030	39	67.30135099	3.392294265	31.37205662	22.93873833	14.00285593	max	max	2.6
00BG	4	2053	E09000030	40	69.55410283	2.814492834	31.83894046	25.81578595	16.59381445	max	max	2.6
00BG	5	2053	E09000030	41	70.88638761	2.557111106	17.09883982	19.38059471	10.77514998	max	max	2.6
00BG	6	2053	E09000030	42	67.50821063	2.297230955	25.0504825	24.01715202	16.93581669	max	max	2.6
00BG	7	2053	E09000030	43	64.67992635	2.057886008	15.27731699	18.84678127	12.40488968	max	max	2.6
00BG	8	2053	E09000030	44	51.65443814	1.925402049	20.13188482	14.47480054	8.907183647	max	max	2.6
00BG	9	2053	E09000030	45	50.91602834	1.35067334	20.74980647	15.86682405	8.154326344	max	max	2.6
00BG	10	2053	E09000030	46	36.83429486	2.389899037	29.55759768	23.15085556	13.5957677	max	max	2.6
00BG	11	2053	E09000030	47	52.00132561	2.698609078	33.91275597	15.13902337	7.897055705	max	max	2.6
00BG	12	2053	E09000030	48	51.25711281	2.564485312	41.10373159	17.11522773	10.31055372	max	max	2.6
00BG	1	2054	E09000030	49	47.62750256	3.075644335	36.17309743	22.90562774	13.93463069	max	max	2.6
00BG	2	2054	E09000030	50	47.70985603	3.860030098	44.21415465	22.23576655	12.628535	max	max	2.6
00BG	3	2054	E09000030	51	64.7625346	3.779297475	32.78101527	18.69499283	10.02351795	max	max	2.6
00BG	4	2054	E09000030	52	68.31628443	2.918602757	32.80675799	35.37808657	24.97463347	max	max	2.6
00BG	5	2054	E09000030	53	81.21635142	2.040761859	16.79601183	19.70439766	10.97395985	max	max	2.6
00BG	6	2054	E09000030	54	72.98956108	2.444805477	23.62557885	27.09405492	18.03453185	max	max	2.6
00BG	7	2054	E09000030	55	77.45432958	2.193820357	14.1751673	23.1671381	12.45670071	max	max	2.6
00BG	8	2054	E09000030	56	55.38462547	2.190123758	19.6427241	18.19171419	11.99420428	max	max	2.6
00BG	9	2054	E09000030	57	50.18278713	1.465404853	20.63366289	16.46084452	8.645813926	max	max	2.6
00BG	10	2054	E09000030	58	41.11621484	3.042172155	32.64730589	53.89848903	16.61711614	max	max	2.6
00BG	11	2054	E09000030	59	50.82708575	2.5320599	32.1466313	14.96473064	7.708933036	max	max	2.6
00BG	12	2054	E09000030	60	38.68331048	4.119301215	48.00571595	18.60311394	11.58864443	max	max	2.6
00BH	1	2050	E09000031	1	63.11146293	2.925273932	34.77701396	23.19942087	15.34203863	max	max	2.6
00BH	2	2050	E09000031	2	54.07465274	3.231207888	41.9782505	17.49772048	8.711742554	max	max	2.6
00BH	3	2050	E09000031	3	65.19023305	3.388502932	32.04300868	19.72729763	11.02825773	max	max	2.6
00BH	4	2050	E09000031	4	65.68666204	3.297754149	38.45704832	38.30971365	25.39802643	max	max	2.6
00BH	5	2050	E09000031	5	73.81501905	2.318916978	20.0967745	23.09318299	13.74135903	max	max	2.6
00BH	6	2050	E09000031	6	77.09788272	2.17029348	18.44479796	24.71668752	17.27980097	max	max	2.6
00BH	7	2050	E09000031	7	57.39907763	1.965632846	13.46028203	13.00909202	7.600634929	max	max	2.6
00BH	8	2050	E09000031	8	57.27832228	1.806991066	18.81952437	26.23807864	19.96023896	max	max	2.6
00BH	9	2050	E09000031	9	49.7205761	1.428916469	22.24913584	17.20913035	8.882712015	max	max	2.6
00BH	10	2050	E09000031	10	37.95985166	2.282806714	31.8312202	18.33233332	10.20753204	max	max	2.6
00BH	11	2050	E09000031	11	41.7968523	2.418377483	28.72816289	16.75884155	8.983995056	max	max	2.6
00BH	12	2050	E09000031	12	51.00846549	2.497531752	41.26412564	19.73403792	12.22061417	max	max	2.6
00BH	1	2051	E09000031	13	60.20073528	2.517970418	33.80549954	19.04947121	10.97682499	max	max	2.6
00BH	2	2051	E09000031	14	54.46794449	2.650636452	40.84234708	19.06049807	9.556805117	max	max	2.6
00BH	3	2051	E09000031	15	61.88814237	3.837591014	36.74173601	24.25404358	15.67095877	max	max	2.6
00BH	4	2051	E09000031	16	65.08264313	3.512363962	33.24598204	24.03523289	14.81136959	max	max	2.6
00BH	5	2051	E09000031	17	84.20563606	3.143572482	23.54054319	28.71219712	18.63722121	max	max	2.6
00BH	6	2051	E09000031	18	73.83077126	2.113356467	16.65344386	21.19188604	14.04897558	max	max	2.6
00BH	7	2051	E09000031	19	65.68303459	2.140445725	13.77949312	13.20211875	7.762568212	max	max	2.6
00BH	8	2051	E09000031	20	56.98149503	1.724659806	17.64534603	13.83762117	8.374374836	max	max	2.6
00BH	9	2051	E09000031	21	50.08529803	1.346938157	22.25324529	15.16575451	7.684513553	max	max	2.6
00BH	10	2051	E09000031	22	42.49975992	1.811857329	26.18737507	14.9350733	7.511069152	max	max	2.6
00BH	11	2051	E09000031	23	49.84882933	2.162708378	29.25152375	16.07365138	8.887381713	max	max	2.6
00BH	12	2051	E09000031	24	36.68102132	2.857754554	45.34786218	19.94018422	12.83669873	max	max	2.6
00BH	1	2052	E09000031	25	48.45774497	3.40202595	35.1820013	19.25402115	11.02569029	max	max	2.6
00BH	2	2052	E09000031	26	53.49676941	2.880787685	38.69949821	17.66249255	8.829149312	max	max	2.6
00BH	3	2052	E09000031	27	61.18696422	2.683271043	26.3019224	19.65059846	11.29212451	max	max	2.6
00BH	4	2052	E09000031	28	67.32857196	2.902071794	31.47195466	27.72896042	18.85697452	max	max	2.6
00BH	5	2052	E09000031	29	72.30720323	2.10481776	16.35810747	23.17180701	13.40985304	max	max	2.6
00BH	6	2052	E09000031	30	70.57843246	2.045299546	16.9189559	19.66505435	12.43360904	max	max	2.6
00BH	7	2052	E09000031	31	64.33087109	2.143336069	15.64130874	16.89473031	9.866188034	max	max	2.6
00BH	8	2052	E09000031	32	50.1155473	2.119159322	21.57881491	15.83858936	10.01664346	max	max	2.6
00BH	9	2052	E09000031	33	48.42406762	1.590504242	25.36629601	17.46332219	9.57848142	max	max	2.6
00BH	10	2052	E09000031	34	35.46882334	2.095806705	31.90999609	45.82065782	20.56506795	max	max	2.6
00BH	11	2052	E09000031	35	43.97646783	2.311457705	32.38836632	17.33081843	9.7815207	max	max	2.6
00BH	12	2052	E09000031	36	60.76181387	1.970837997	37.26771496	20.10688056	13.13763049	max	max	2.6
00BH	1	2053	E09000031	37	60.01853352	2.808042811	37.39721821	40.63878047	33.05066609	max	max	2.6
00BH	2	2053	E09000031	38	54.90873487	2.53896963	34.50235387	15.75149781	7.334067447	max	max	2.6
00BH	3	2053	E09000031	39	67.30135099	3.392294265	31.37205662	22.93873833	14.00285593	max	max	2.6
00BH	4	2053	E09000031	40	69.55410283	2.814492834	31.83894046	25.81578595	16.59381445	max	max	2.6
00BH	5	2053	E09000031	41	70.88638761	2.557111106	17.09883982	19.38059471	10.77514998	max	max	2.6
00BH	6	2053	E09000031	42	67.50821063	2.297230955	25.0504825	24.01715202	16.93581669	max	max	2.6
00BH	7	2053	E09000031	43	64.67992635	2.057886008	15.27731699	18.84678127	12.40488968	max	max	2.6
00BH	8	2053	E09000031	44	51.65443814	1.925402049	20.13188482	14.47480054	8.907183647	max	max	2.6
00BH	9	2053	E09000031	45	50.91602834	1.35067334	20.74980647	15.86682405	8.154326344	max	max	2.6
00BH	10	2053	E09000031	46	36.83429486	2.389899037	29.55759768	23.15085556	13.5957677	max	max	2.6
00BH	11	2053	E09000031	47	52.00132561	2.698609078	33.91275597	15.13902337	7.897055705	max	max	2.6
00BH	12	2053	E09000031	48	51.25711281	2.564485312	41.10373159	17.11522773	10.31055372	max	max	2.6
00BH	1	2054	E09000031	49	47.62750256	3.075644335	36.17309743	22.90562774	13.93463069	max	max	2.6
00BH	2	2054	E09000031	50	47.70985603	3.860030098	44.21415465	22.23576655	12.628535	max	max	2.6
00BH	3	2054	E09000031	51	64.7625346	3.779297475	32.78101527	18.69499283	10.02351795	max	max	2.6
00BH	4	2054	E09000031	52	68.31628443	2.918602757	32.80675799	35.37808657	24.97463347	max	max	2.6
00BH	5	2054	E09000031	53	81.21635142	2.040761859	16.79601183	19.70439766	10.97395985	max	max	2.6
00BH	6	2054	E09000031	54	72.98956108	2.444805477	23.62557885	27.09405492	18.03453185	max	max	2.6
00BH	7	2054	E09000031	55	77.45432958	2.193820357	14.1751673	23.1671381	12.45670071	max	max	2.6
00BH	8	2054	E09000031	56	55.38462547	2.190123758	19.6427241	18.19171419	11.99420428	max	max	2.6
00BH	9	2054	E09000031	57	50.18278713	1.465404853	20.63366289	16.46084452	8.645813926	max	max	2.6
00BH	10	2054	E09000031	58	41.11621484	3.042172155	32.64730589	53.89848903	16.61711614	max	max	2.6
00BH	11	2054	E09000031	59	50.82708575	2.5320599	32.1466313	14.96473064	7.708933036	max	max	2.6
00BH	12	2054	E09000031	60	38.68331048	4.119301215	48.00571595	18.60311394	11.58864443	max	max	2.6
00BJ	1	2050	E09000032	1	63.95510797	2.603033227	33.20740521	23.77501399	16.10861468	max	max	2.6
00BJ	2	2050	E09000032	2	54.5764248	2.828057628	39.08996419	17.39524882	8.638710448	max	max	2.6
00BJ	3	2050	E09000032	3	65.89595019	3.2553876	32.13710194	19.51089939	10.789693	max	max	2.6
00BJ	4	2050	E09000032	4	67.06500384	3.023688912	37.6624835	38.43725859	25.65396026	max	max	2.6
00BJ	5	2050	E09000032	5	74.67646753	2.213749697	19.13841712	23.05665582	13.72271709	max	max	2.6
00BJ	6	2050	E09000032	6	77.46360474	2.040186282	18.33110097	24.76977116	17.35956302	max	max	2.6
00BJ	7	2050	E09000032	7	58.18708777	1.914058312	13.2925882	12.98715419	7.583637453	max	max	2.6
00BJ	8	2050	E09000032	8	58.62171259	1.729831255	18.63594387	26.55905582	18.16531581	max	max	2.6
00BJ	9	2050	E09000032	9	49.98317146	1.369309028	21.71863632	17.14047966	8.84068292	max	max	2.6
00BJ	10	2050	E09000032	10	37.90522914	2.105811115	30.91865736	18.53696537	10.37052902	max	max	2.6
00BJ	11	2050	E09000032	11	41.77741954	2.424732868	29.95502872	16.90013367	9.106953398	max	max	2.6
00BJ	12	2050	E09000032	12	51.58195163	2.299325076	39.72729664	19.74349717	12.27179012	max	max	2.6
00BJ	1	2051	E09000032	13	61.30954582	2.321118653	32.52483746	18.75772845	10.72568103	max	max	2.6
00BJ	2	2051	E09000032	14	54.4734324	2.595461137	38.48387194	19.2944731	9.711211477	max	max	2.6
00BJ	3	2051	E09000032	15	62.97842063	3.587814354	35.33106955	24.41960916	15.85194157	max	max	2.6
00BJ	4	2051	E09000032	16	64.56638832	3.490384821	36.73896376	24.65144234	15.40560436	max	max	2.6
00BJ	5	2051	E09000032	17	84.86469613	2.984343515	24.05444677	28.94218316	18.86337083	max	max	2.6
00BJ	6	2051	E09000032	18	74.46885529	2.045813898	16.15739695	21.24541556	14.09997096	max	max	2.6
00BJ	7	2051	E09000032	19	66.52365235	2.065067049	14.37677905	13.31315502	7.851187275	max	max	2.6
00BJ	8	2051	E09000032	20	57.55515671	1.647869541	17.96770665	13.91176814	8.430669492	max	max	2.6
00BJ	9	2051	E09000032	21	50.44135596	1.21734613	21.78105319	15.03827613	7.581812064	max	max	2.6
00BJ	10	2051	E09000032	22	43.11053411	1.770786717	26.44652025	15.25732837	7.759242212	max	max	2.6
00BJ	11	2051	E09000032	23	50.35494569	2.079307113	29.46827946	16.00624212	8.863050397	max	max	2.6
00BJ	12	2051	E09000032	24	37.34782902	2.676388418	44.10663033	19.76747904	12.65894834	max	max	2.6
00BJ	1	2052	E09000032	25	48.26946628	3.358753697	35.05585609	19.20789623	10.97475381	max	max	2.6
00BJ	2	2052	E09000032	26	54.33499619	2.748381138	38.21678175	17.5398432	8.718006989	max	max	2.6
00BJ	3	2052	E09000032	27	61.87151324	2.744039832	27.95386831	19.80459976	11.46740553	max	max	2.6
00BJ	4	2052	E09000032	28	67.84170036	2.686968732	30.66443103	27.11423578	18.15925708	max	max	2.6
00BJ	5	2052	E09000032	29	73.99685657	2.074507142	17.08828954	23.19114291	13.46499489	max	max	2.6
00BJ	6	2052	E09000032	30	70.48286959	1.928882424	16.02286453	19.81678499	12.58660264	max	max	2.6
00BJ	7	2052	E09000032	31	65.11623358	1.949571288	15.49578671	16.68199392	9.789557357	max	max	2.6
00BJ	8	2052	E09000032	32	50.32837714	2.124728272	21.24285218	15.65602435	9.873425038	max	max	2.6
00BJ	9	2052	E09000032	33	48.79387894	1.487897247	24.37093919	17.48869886	9.61956528	max	max	2.6
00BJ	10	2052	E09000032	34	36.45601577	1.903192616	31.07888129	45.13247318	20.281358	max	max	2.6
00BJ	11	2052	E09000032	35	43.73565687	2.189288755	32.08856163	17.26785103	9.723745282	max	max	2.6
00BJ	12	2052	E09000032	36	61.74437209	1.716470437	35.01512466	19.46604037	12.59994461	max	max	2.6
00BJ	1	2053	E09000032	37	60.45144395	2.636761794	35.71386017	40.41027432	32.92961018	max	max	2.6
00BJ	2	2053	E09000032	38	54.99390302	2.466859131	33.99062518	15.78997837	7.362805826	max	max	2.6
00BJ	3	2053	E09000032	39	68.31393396	3.075079587	30.97957891	23.03630041	14.15570202	max	max	2.6
00BJ	4	2053	E09000032	40	69.67938296	2.550948123	30.02681456	25.3778264	16.17374194	max	max	2.6
00BJ	5	2053	E09000032	41	70.75716634	2.527266241	17.26189376	19.5161877	10.88480554	max	max	2.6
00BJ	6	2053	E09000032	42	67.3924216	2.272373851	26.31675183	23.6610624	16.5982916	max	max	2.6
00BJ	7	2053	E09000032	43	65.07084299	2.125486862	15.46358758	18.90595575	12.43346765	max	max	2.6
00BJ	8	2053	E09000032	44	53.01955783	1.91161234	20.93454841	14.44572461	8.866720953	max	max	2.6
00BJ	9	2053	E09000032	45	51.73236033	1.333311298	20.05219717	15.85962048	8.15527962	max	max	2.6
00BJ	10	2053	E09000032	46	38.06303035	2.354559402	30.75409606	23.05721065	13.5232481	max	max	2.6
00BJ	11	2053	E09000032	47	52.80049667	2.474360387	33.02990249	14.96808567	7.73416183	max	max	2.6
00BJ	12	2053	E09000032	48	51.95393101	2.372033904	39.29934256	16.75292624	10.00094206	max	max	2.6
00BJ	1	2054	E09000032	49	47.8450713	2.968883676	35.38144868	22.83403172	13.84476363	max	max	2.6
00BJ	2	2054	E09000032	50	47.29647739	3.451872481	43.22505324	22.4623253	12.82648434	max	max	2.6
00BJ	3	2054	E09000032	51	65.32837948	3.741758796	32.57360477	18.7616236	10.0828912	max	max	2.6
00BJ	4	2054	E09000032	52	68.8716273	2.688677653	31.68617738	35.09857464	24.67853138	max	max	2.6
00BJ	5	2054	E09000032	53	81.84106248	1.982675631	16.96088843	19.70688928	10.97471113	max	max	2.6
00BJ	6	2054	E09000032	54	75.53361371	2.22558465	23.46807741	27.44544579	17.93212953	max	max	2.6
00BJ	7	2054	E09000032	55	78.46775424	2.206893506	14.16415525	23.30421842	12.46493198	max	max	2.6
00BJ	8	2054	E09000032	56	55.59392634	2.091820775	19.74031941	17.73395901	11.59434843	max	max	2.6
00BJ	9	2054	E09000032	57	50.08878237	1.433241592	20.89810921	16.56184909	8.70775466	max	max	2.6
00BJ	10	2054	E09000032	58	42.83232147	3.029384494	31.5313159	57.95370576	16.86092606	max	max	2.6
00BJ	11	2054	E09000032	59	51.31676038	2.444390178	31.17260621	14.83058036	7.572290063	max	max	2.6
00BJ	12	2054	E09000032	60	39.5992663	3.66854122	49.24722776	18.49395534	11.47762908	max	max	2.6
00BK	1	2050	E09000033	1	63.4608134	2.832984003	34.12219804	23.42306149	15.59214457	max	max	2.6
00BK	2	2050	E09000033	2	54.002213	3.207238951	40.93569531	17.4689721	8.691957917	max	max	2.6
00BK	3	2050	E09000033	3	65.23834364	3.405842112	31.62780205	19.61377922	10.91888865	max	max	2.6
00BK	4	2050	E09000033	4	66.01403186	3.32656428	38.86498699	38.17869889	25.27300911	max	max	2.6
00BK	5	2050	E09000033	5	74.11980438	2.308666364	19.60523542	22.767529	13.43572109	max	max	2.6
00BK	6	2050	E09000033	6	77.35346896	2.156728896	18.22203712	24.47201064	17.06362363	max	max	2.6
00BK	7	2050	E09000033	7	57.81589348	1.921841494	12.94141932	12.91488887	7.532282783	max	max	2.6
00BK	8	2050	E09000033	8	57.88071614	1.797364427	18.84520998	26.24392651	19.53127753	max	max	2.6
00BK	9	2050	E09000033	9	49.81787974	1.43163965	21.98758837	17.12430547	8.821331088	max	max	2.6
00BK	10	2050	E09000033	10	37.95519195	2.278921347	31.86959408	18.36109767	10.24023436	max	max	2.6
00BK	11	2050	E09000033	11	41.64126612	2.43330828	29.18853912	16.81299779	9.033819691	max	max	2.6
00BK	12	2050	E09000033	12	51.22607994	2.454011944	40.21072548	19.65733316	12.15020737	max	max	2.6
00BK	1	2051	E09000033	13	60.52890433	2.43539561	33.16014671	18.91316211	10.85858913	max	max	2.6
00BK	2	2051	E09000033	14	54.42670223	2.623006535	39.56565748	19.09420872	9.561079741	max	max	2.6
00BK	3	2051	E09000033	15	61.95106162	3.848255554	36.96251875	24.2989904	15.74775528	max	max	2.6
00BK	4	2051	E09000033	16	65.12419128	3.532933088	34.25194146	24.00862401	14.78995501	max	max	2.6
00BK	5	2051	E09000033	17	84.78054785	3.160947094	23.60433797	28.71938189	18.65448453	max	max	2.6
00BK	6	2051	E09000033	18	74.64014066	2.100010975	16.13340076	21.0860576	13.95001903	max	max	2.6
00BK	7	2051	E09000033	19	66.23906314	2.110727445	13.5319683	13.12211409	7.687765475	max	max	2.6
00BK	8	2051	E09000033	20	57.15433158	1.731870049	17.67183372	13.77461246	8.330755987	max	max	2.6
00BK	9	2051	E09000033	21	50.30503883	1.318406333	22.03053614	15.05987368	7.602628231	max	max	2.6
00BK	10	2051	E09000033	22	42.56575381	1.835618523	26.23219681	14.94383615	7.51965482	max	max	2.6
00BK	11	2051	E09000033	23	49.8812856	2.146740762	29.35962111	16.00285575	8.823994557	max	max	2.6
00BK	12	2051	E09000033	24	36.73469734	2.804315136	45.00710992	19.87300891	12.76377373	max	max	2.6
00BK	1	2052	E09000033	25	48.50583064	3.392652646	35.2388521	19.24826284	11.01862749	max	max	2.6
00BK	2	2052	E09000033	26	53.61385438	2.88644209	38.77321894	17.6302899	8.800673189	max	max	2.6
00BK	3	2052	E09000033	27	61.39507368	2.712301723	26.85103318	19.7542034	11.39546393	max	max	2.6
00BK	4	2052	E09000033	28	67.58578237	2.843546021	30.5404719	27.4538853	18.55011365	max	max	2.6
00BK	5	2052	E09000033	29	72.9143011	2.115458433	16.39880965	23.06152082	13.33274741	max	max	2.6
00BK	6	2052	E09000033	30	71.33073591	1.995478809	16.09964186	19.53154662	12.30894176	max	max	2.6
00BK	7	2052	E09000033	31	64.97147751	2.07390163	15.32756161	16.75850347	9.762005475	max	max	2.6
00BK	8	2052	E09000033	32	50.33478558	2.14910586	21.44870841	15.71466618	9.915586518	max	max	2.6
00BK	9	2052	E09000033	33	48.37454885	1.636798382	25.11206462	17.4080912	9.536503569	max	max	2.6
00BK	10	2052	E09000033	34	35.89961255	2.038083841	31.59873673	47.3288385	20.59311371	max	max	2.6
00BK	11	2052	E09000033	35	43.62387829	2.294655895	32.57251778	17.31665738	9.764808226	max	max	2.6
00BK	12	2052	E09000033	36	60.98906757	1.926786975	36.84872369	20.00909642	13.06399885	max	max	2.6
00BK	1	2053	E09000033	37	60.02675266	2.778703194	36.56396011	40.42883387	32.89122365	max	max	2.6
00BK	2	2053	E09000033	38	54.99950627	2.608265644	34.40075118	15.80547966	7.377606477	max	max	2.6
00BK	3	2053	E09000033	39	67.46911596	3.429518661	30.77785707	22.95755334	14.01409601	max	max	2.6
00BK	4	2053	E09000033	40	69.50803909	2.746415981	31.33098214	25.72270581	16.50843848	max	max	2.6
00BK	5	2053	E09000033	41	70.82065533	2.570458135	16.89978932	19.37652714	10.77714057	max	max	2.6
00BK	6	2053	E09000033	42	67.57822838	2.274955694	24.81583818	23.84510365	16.7785529	max	max	2.6
00BK	7	2053	E09000033	43	65.4002912	2.093426389	15.12478652	18.91425071	12.46703196	max	max	2.6
00BK	8	2053	E09000033	44	52.19760673	1.949717302	20.48072929	14.48366187	8.914963184	max	max	2.6
00BK	9	2053	E09000033	45	51.34926262	1.345292251	20.13380461	15.79062707	8.10024209	max	max	2.6
00BK	10	2053	E09000033	46	36.89775922	2.433942995	30.0010475	23.11467248	13.57272357	max	max	2.6
00BK	11	2053	E09000033	47	52.25142174	2.632550836	33.55604601	15.00381441	7.764166919	max	max	2.6
00BK	12	2053	E09000033	48	51.55170588	2.475302565	40.21485636	16.91947445	10.137906	max	max	2.6
00BK	1	2054	E09000033	49	47.70518623	3.122494398	36.06244186	22.90693588	13.94322531	max	max	2.6
00BK	2	2054	E09000033	50	47.67412615	3.849788572	43.71570008	22.30567316	12.69131688	max	max	2.6
00BK	3	2054	E09000033	51	64.91806818	3.829236754	32.9131886	18.6817355	10.0241093	max	max	2.6
00BK	4	2054	E09000033	52	68.15428314	2.881838266	32.27311319	35.21220964	24.78900404	max	max	2.6
00BK	5	2054	E09000033	53	81.66626986	2.048382751	16.70234499	19.68240264	10.97544845	max	max	2.6
00BK	6	2054	E09000033	54	73.6587958	2.38241968	23.07853497	26.92880392	17.83739141	max	max	2.6
00BK	7	2054	E09000033	55	78.65846363	2.201395192	14.16711936	22.99474833	12.18787704	max	max	2.6
00BK	8	2054	E09000033	56	56.08045012	2.163368264	19.45128364	17.98650086	11.82753448	max	max	2.6
00BK	9	2054	E09000033	57	50.16035601	1.480536125	20.40519559	16.48003861	8.654382706	max	max	2.6
00BK	10	2054	E09000033	58	41.48441275	3.049038226	32.519053	55.25223049	16.68697985	max	max	2.6
00BK	11	2054	E09000033	59	51.07617671	2.49234248	31.42377694	14.85478153	7.610321045	max	max	2.6
00BK	12	2054	E09000033	60	38.68235333	4.187235855	48.43661708	18.59270422	11.58582975	max	max	2.6
00BL	1	2050	E08000001	1	66.17741763	1.489829975	25.68328611	19.11927036	11.25515989	max	max	2.6
00BL	2	2050	E08000001	2	54.21090146	1.626425715	31.21103273	15.27556212	6.963314584	max	max	2.6
00BL	3	2050	E08000001	3	69.27891737	1.948200893	21.59953994	16.50514187	8.272512274	max	max	2.6
00BL	4	2050	E08000001	4	69.36855774	2.011482493	24.16041501	33.50260003	21.40135264	max	max	2.6
00BL	5	2050	E08000001	5	74.87411093	1.419927569	14.32736006	18.13217821	9.40417965	max	max	2.6
00BL	6	2050	E08000001	6	74.7878863	1.534140026	12.60602519	17.2786485	10.3953915	max	max	2.6
00BL	7	2050	E08000001	7	55.66035006	1.369416654	10.80226128	10.64539414	5.830007676	max	max	2.6
00BL	8	2050	E08000001	8	57.93385659	1.415414779	15.08970098	23.06451828	15.47149189	max	max	2.6
00BL	9	2050	E08000001	9	48.83986371	0.82613215	15.01386695	14.32939256	6.843957913	max	max	2.6
00BL	10	2050	E08000001	10	43.66089932	1.476653642	23.78915636	15.91971254	8.30095145	max	max	2.6
00BL	11	2050	E08000001	11	48.39040095	1.817412996	22.44260273	14.59820662	7.219866673	max	max	2.6
00BL	12	2050	E08000001	12	56.68135262	1.540397578	29.84753836	16.84601593	9.745983547	max	max	2.6
00BL	1	2051	E08000001	13	66.33620588	1.578593168	23.50734843	15.03076858	7.48657135	max	max	2.6
00BL	2	2051	E08000001	14	59.16255733	1.754903353	28.56582802	17.67253147	8.454852632	max	max	2.6
00BL	3	2051	E08000001	15	66.33406153	2.740967868	28.22087765	23.01148713	13.83461568	max	max	2.6
00BL	4	2051	E08000001	16	71.28453649	1.650896984	17.3792669	21.12188295	12.12986042	max	max	2.6
00BL	5	2051	E08000001	17	81.09111503	1.817700048	16.11507991	21.55208566	12.43822861	max	max	2.6
00BL	6	2051	E08000001	18	73.10355721	1.381056862	11.75711894	15.97377574	9.320211045	max	max	2.6
00BL	7	2051	E08000001	19	62.37923333	1.361914956	10.54442835	10.55283353	5.670809746	max	max	2.6
00BL	8	2051	E08000001	20	53.99902036	1.102674917	14.69412853	12.28487504	7.229046945	max	max	2.6
00BL	9	2051	E08000001	21	54.73476206	0.534481981	13.04195156	12.12359123	5.271410316	max	max	2.6
00BL	10	2051	E08000001	22	43.87857954	1.279001656	21.42271374	13.68577217	6.583266385	max	max	2.6
00BL	11	2051	E08000001	23	54.17738317	1.447159058	21.50004441	13.35525018	6.413969898	max	max	2.6
00BL	12	2051	E08000001	24	42.66826667	1.806322832	35.34780619	19.76640729	12.21947025	max	max	2.6
00BL	1	2052	E08000001	25	51.42834989	2.63053864	30.85841819	17.34016495	9.125006153	max	max	2.6
00BL	2	2052	E08000001	26	62.3992253	1.647085839	27.83002705	16.22299888	7.607327215	max	max	2.6
00BL	3	2052	E08000001	27	67.86269354	1.811479084	19.99626815	18.07530262	9.944349812	max	max	2.6
00BL	4	2052	E08000001	28	72.01675593	1.670623249	17.62640508	19.21041021	10.74205484	max	max	2.6
00BL	5	2052	E08000001	29	71.56426559	1.584465886	14.46020071	18.84507345	10.36269176	max	max	2.6
00BL	6	2052	E08000001	30	69.10456746	1.419913787	11.51943213	15.41969382	8.852112722	max	max	2.6
00BL	7	2052	E08000001	31	61.1439727	1.365979418	11.07427477	13.95948298	7.621648627	max	max	2.6
00BL	8	2052	E08000001	32	49.36626797	1.327955859	16.5666858	13.39417442	8.096968574	max	max	2.6
00BL	9	2052	E08000001	33	48.52276433	1.016927591	19.21271784	14.99308356	7.652171048	max	max	2.6
00BL	10	2052	E08000001	34	43.17195659	1.073713719	23.42242755	32.27254635	15.11789398	max	max	2.6
00BL	11	2052	E08000001	35	44.93001639	1.883465165	26.29191478	15.90778087	8.411900568	max	max	2.6
00BL	12	2052	E08000001	36	65.29592366	1.134026941	27.2599152	17.00793528	10.43258009	max	max	2.6
00BL	1	2053	E08000001	37	67.0794711	1.871022736	25.74937116	27.08300904	22.37020913	max	max	2.6
00BL	2	2053	E08000001	38	57.70438753	2.247077037	30.20125212	15.1635623	6.865358702	max	max	2.6
00BL	3	2053	E08000001	39	72.43989341	1.704718422	19.1875692	19.60356523	10.4592341	max	max	2.6
00BL	4	2053	E08000001	40	70.15469793	1.677767635	19.5288205	21.43530957	12.62337971	max	max	2.6
00BL	5	2053	E08000001	41	74.99389882	1.633606042	12.36347386	16.09039768	8.15743714	max	max	2.6
00BL	6	2053	E08000001	42	73.35147527	1.575511944	13.64635324	17.73953452	10.9612999	max	max	2.6
00BL	7	2053	E08000001	43	68.98060719	1.724531752	11.93741346	13.60659273	8.048683243	max	max	2.6
00BL	8	2053	E08000001	44	53.79418668	1.372325686	14.71901348	12.30264211	7.239571741	max	max	2.6
00BL	9	2053	E08000001	45	54.1940506	0.779886301	15.35719388	13.36281567	6.260499008	max	max	2.6
00BL	10	2053	E08000001	46	38.52791072	1.878315812	29.76416388	20.57756092	11.67491454	max	max	2.6
00BL	11	2053	E08000001	47	56.63194834	1.879017824	27.38979794	13.5539649	6.571629008	max	max	2.6
00BL	12	2053	E08000001	48	56.48578275	1.582886932	30.43708684	13.51418929	7.31000931	max	max	2.6
00BL	1	2054	E08000001	49	53.46921527	2.541032362	32.74174579	22.41025506	14.0699268	max	max	2.6
00BL	2	2054	E08000001	50	54.64517505	2.170105368	33.93175105	20.83126845	11.23179148	max	max	2.6
00BL	3	2054	E08000001	51	64.89353291	2.578781205	25.56490661	17.21447935	8.673832693	max	max	2.6
00BL	4	2054	E08000001	52	72.84120839	1.980925857	26.462642	28.74988585	18.98758379	max	max	2.6
00BL	5	2054	E08000001	53	80.19511586	1.382574173	13.28915167	15.39677943	7.634904208	max	max	2.6
00BL	6	2054	E08000001	54	72.60848821	1.663070093	13.76583649	19.3540192	11.81710641	max	max	2.6
00BL	7	2054	E08000001	55	66.84429673	1.613350507	11.9598944	13.4688035	7.536696649	max	max	2.6
00BL	8	2054	E08000001	56	55.5506705	1.507673464	16.17358302	12.86427965	7.47753644	max	max	2.6
00BL	9	2054	E08000001	57	53.38490982	0.918887662	15.86824155	14.3378286	7.016941706	max	max	2.6
00BL	10	2054	E08000001	58	44.17185565	1.645899671	25.03105394	21.95182028	11.63431399	max	max	2.6
00BL	11	2054	E08000001	59	57.35154037	1.664296087	22.30929225	12.97612502	5.975694986	max	max	2.6
00BL	12	2054	E08000001	60	48.554225	2.219886671	37.48041722	17.0834354	10.12743915	max	max	2.6
00BM	1	2050	E08000002	1	66.2089781	1.516636803	25.73562459	19.15161582	11.26548493	max	max	2.6
00BM	2	2050	E08000002	2	54.25661775	1.680368991	31.66262238	15.22748024	6.923465925	max	max	2.6
00BM	3	2050	E08000002	3	68.79553087	1.994820606	22.20244398	16.64552646	8.388623307	max	max	2.6
00BM	4	2050	E08000002	4	69.32849948	1.996293388	24.1046936	33.90945714	21.77484535	max	max	2.6
00BM	5	2050	E08000002	5	74.46791458	1.43347712	14.3391603	18.28791292	9.504633242	max	max	2.6
00BM	6	2050	E08000002	6	74.65744235	1.558020103	12.82259606	17.56226594	10.64860953	max	max	2.6
00BM	7	2050	E08000002	7	55.50988991	1.396518877	10.78480564	10.72646956	5.891843719	max	max	2.6
00BM	8	2050	E08000002	8	57.76216827	1.41650805	14.84665117	23.11456726	15.19544425	max	max	2.6
00BM	9	2050	E08000002	9	48.76457049	0.828839408	15.27345549	14.52461723	6.98604852	max	max	2.6
00BM	10	2050	E08000002	10	43.65419566	1.465105367	23.59371961	15.90925781	8.301183954	max	max	2.6
00BM	11	2050	E08000002	11	48.53783175	1.76897982	22.27776333	14.53354346	7.163727856	max	max	2.6
00BM	12	2050	E08000002	12	56.48612995	1.590530174	30.64726116	17.05984491	9.912831614	max	max	2.6
00BM	1	2051	E08000002	13	65.98138132	1.662295996	23.81132234	15.21957225	7.617568931	max	max	2.6
00BM	2	2051	E08000002	14	59.38456127	1.747064647	28.85770375	17.62417759	8.412876095	max	max	2.6
00BM	3	2051	E08000002	15	66.22383733	2.713790801	28.0567778	23.0165049	13.88545887	max	max	2.6
00BM	4	2051	E08000002	16	71.22677002	1.525187236	16.87395757	21.28364747	12.27707569	max	max	2.6
00BM	5	2051	E08000002	17	81.08680024	1.814012029	16.03911141	21.62786422	12.49078966	max	max	2.6
00BM	6	2051	E08000002	18	72.82702688	1.403422677	11.6342971	16.16316252	9.511651786	max	max	2.6
00BM	7	2051	E08000002	19	62.19156302	1.44162896	10.87781678	10.63636918	5.746360117	max	max	2.6
[truncated: 17,381 more rows]
