# Supplementary material for: Quantifying the impact of current and future concentrations of air pollutants on respiratory disease risk in England
Source: Environ Health. 2017 Mar 27;16:29. doi: 10.1186/s12940-017-0237-1 (PMC5368918; doi:10.1186/s12940-017-0237-1)
Supplement: Supplementary file 2 — Study data. This is a .zip file containing the data used in the study. The file also contains a read-me document summarising the content of the file. (ZIP 5070 kb) [file 12940_2017_237_MOESM2_ESM.zip › Data/rcp6.0_temporal_max_spat_max_data.csv]

LAD11CDO	month	year	LAD11CD	time_period	ozone	so2	no2	pm10	pm25	temporal	spatial	rcp
00AB	1	2050	E09000002	1	64.85882421	5.607977136	35.19294339	22.12433092	13.77841848	max	max	6
00AB	1	2051	E09000002	13	62.12022744	5.509711466	39.49338402	31.54684445	21.38782483	max	max	6
00AB	1	2052	E09000002	25	52.68524502	6.798464283	42.30254745	26.49093311	18.95650431	max	max	6
00AB	1	2053	E09000002	37	51.48924132	7.803586583	41.50853637	27.82753775	20.81311321	max	max	6
00AB	1	2054	E09000002	49	60.75250964	5.397876686	34.989764	21.93890082	13.6767674	max	max	6
00AB	10	2050	E09000002	10	46.57675239	5.880121108	34.02476846	23.08587483	14.69565842	max	max	6
00AB	10	2051	E09000002	22	41.69966076	5.06292913	28.01088767	27.28466412	17.91000729	max	max	6
00AB	10	2052	E09000002	34	45.40170848	5.11335964	32.68636097	23.29251942	14.99463504	max	max	6
00AB	10	2053	E09000002	46	45.88611683	5.524025732	33.18124676	27.97245573	19.10237371	max	max	6
00AB	10	2054	E09000002	58	45.67250363	4.223260366	27.48417307	19.18948524	10.98688519	max	max	6
00AB	11	2050	E09000002	11	47.63289064	4.573522464	30.48246498	22.71862424	14.85773698	max	max	6
00AB	11	2051	E09000002	23	50.32445405	3.396757317	33.4960186	22.49261201	15.52383424	max	max	6
00AB	11	2052	E09000002	35	60.87230269	3.994547689	34.90376352	19.89193942	13.22704939	max	max	6
00AB	11	2053	E09000002	47	59.36823769	3.791622885	31.42842865	21.16957925	14.55508835	max	max	6
00AB	11	2054	E09000002	59	55.50143865	6.053553017	38.97274462	19.9802803	13.46137385	max	max	6
00AB	12	2050	E09000002	12	46.84045764	8.017182912	48.61028807	26.17043175	20.29351404	max	max	6
00AB	12	2051	E09000002	24	47.38546341	5.552976578	45.66043952	26.22695055	18.56903695	max	max	6
00AB	12	2052	E09000002	36	41.05958056	7.501390119	52.47389701	27.50909953	21.82794431	max	max	6
00AB	12	2053	E09000002	48	53.86163145	5.588402802	42.37673107	20.67080445	13.90844639	max	max	6
00AB	12	2054	E09000002	60	51.08363521	6.062485072	47.38701322	26.61378304	20.63762431	max	max	6
00AB	2	2050	E09000002	2	53.71609865	7.874420515	43.55607619	23.53486712	14.02188568	max	max	6
00AB	2	2051	E09000002	14	68.0528747	3.347193164	29.42133001	23.5853091	13.04035227	max	max	6
00AB	2	2052	E09000002	26	61.84643923	5.660203268	46.46181804	49.28847382	39.38264707	max	max	6
00AB	2	2053	E09000002	38	72.61063508	3.779007609	30.57417801	33.96912721	25.11457741	max	max	6
00AB	2	2054	E09000002	50	59.54936416	5.410844581	35.68262563	21.00538145	11.79370221	max	max	6
00AB	3	2050	E09000002	3	62.00736643	10.38459446	37.04428211	24.68618593	16.32082916	max	max	6
00AB	3	2051	E09000002	15	67.73159888	4.884187272	25.82187483	21.06887774	12.08146115	max	max	6
00AB	3	2052	E09000002	27	71.2463988	9.242517971	33.20973049	34.69113341	23.1765375	max	max	6
00AB	3	2053	E09000002	39	77.04636383	4.25903308	24.3195315	17.34521697	9.111067626	max	max	6
00AB	3	2054	E09000002	51	74.16768191	6.359341868	32.97212207	48.88936975	33.07854174	max	max	6
00AB	4	2050	E09000002	4	71.48915939	5.72880408	36.36571811	36.08437525	26.28128916	max	max	6
00AB	4	2051	E09000002	16	72.6351621	7.171983731	34.92934869	34.64251258	25.06830023	max	max	6
00AB	4	2052	E09000002	28	73.95376358	7.229574903	36.32108008	32.92583567	22.77770828	max	max	6
00AB	4	2053	E09000002	40	76.32408791	5.644268612	30.4667196	28.29671488	18.90833516	max	max	6
00AB	4	2054	E09000002	52	73.59876251	5.380272492	35.07549826	28.28444633	19.2072005	max	max	6
00AB	5	2050	E09000002	5	93.44584483	3.268676335	16.74286415	29.18346679	18.30335209	max	max	6
00AB	5	2051	E09000002	17	87.24073779	4.98491518	25.15343488	36.14885724	24.1643813	max	max	6
00AB	5	2052	E09000002	29	86.99446746	3.807382191	19.93249004	28.65738955	18.72820866	max	max	6
00AB	5	2053	E09000002	41	80.68224962	4.885503415	21.59402054	24.98672818	15.66607638	max	max	6
00AB	5	2054	E09000002	53	99.98031592	4.415743439	22.11365386	31.51242093	21.60703215	max	max	6
00AB	6	2050	E09000002	6	80.87168058	4.717018735	18.79457642	24.30839634	17.06199846	max	max	6
00AB	6	2051	E09000002	18	92.78338203	5.606856044	21.8121933	31.57294378	24.35304289	max	max	6
00AB	6	2052	E09000002	30	109.8381224	4.854255581	25.43552335	44.84034042	35.11866698	max	max	6
00AB	6	2053	E09000002	42	94.65757777	3.551635663	16.40793222	26.32116241	18.87787976	max	max	6
00AB	6	2054	E09000002	54	99.67517827	4.602285965	23.02891823	38.22201414	29.89369736	max	max	6
00AB	7	2050	E09000002	7	70.57894516	4.944886931	17.87332015	22.10682826	13.65423236	max	max	6
00AB	7	2051	E09000002	19	76.38394411	3.665332667	13.89280708	17.9888992	11.96145804	max	max	6
00AB	7	2052	E09000002	31	80.47926934	4.940589882	19.68246998	18.66817247	12.51664532	max	max	6
00AB	7	2053	E09000002	43	75.52748846	4.230999339	16.09486884	19.98263977	13.85438375	max	max	6
00AB	7	2054	E09000002	55	81.01790151	4.861291086	17.79064355	21.81569459	15.46335796	max	max	6
00AB	8	2050	E09000002	8	70.4585164	3.029584181	14.85286571	21.42898975	13.20395451	max	max	6
00AB	8	2051	E09000002	20	72.51298978	4.674629131	20.16580308	27.7299282	18.29570501	max	max	6
00AB	8	2052	E09000002	32	58.14846617	3.746457771	16.71930738	15.42078433	9.965444603	max	max	6
00AB	8	2053	E09000002	44	74.71558552	4.62464541	17.93294359	24.59679893	18.88522997	max	max	6
00AB	8	2054	E09000002	56	66.78447096	4.039601484	20.05483938	19.33797418	12.42829052	max	max	6
00AB	9	2050	E09000002	9	57.02556775	2.530121666	22.22228355	19.69921614	11.69071697	max	max	6
00AB	9	2051	E09000002	21	60.66208725	3.052215258	23.72504965	24.5126435	15.61793261	max	max	6
00AB	9	2052	E09000002	33	57.8775177	3.555548461	26.25552254	33.71044197	19.67479409	max	max	6
00AB	9	2053	E09000002	45	52.71774063	3.449799707	22.38233128	19.61716706	11.49178739	max	max	6
00AB	9	2054	E09000002	57	62.57382037	2.742925898	23.07601865	22.60971692	13.37073181	max	max	6
00AC	1	2050	E09000003	1	66.15396893	5.607176888	32.33564023	21.6788207	13.43427944	max	max	6
00AC	1	2051	E09000003	13	61.84961184	5.918637829	40.85584376	29.98762355	20.68541501	max	max	6
00AC	1	2052	E09000003	25	51.72022776	6.714049085	41.87024117	27.31761551	19.9641434	max	max	6
00AC	1	2053	E09000003	37	52.60938214	7.571880417	40.27453761	27.5383801	20.50427389	max	max	6
00AC	1	2054	E09000003	49	60.46305177	5.356752096	37.04893826	21.68783191	13.46120727	max	max	6
00AC	10	2050	E09000003	10	46.76119171	6.450854002	33.8746113	23.00560834	14.61091595	max	max	6
00AC	10	2051	E09000003	22	41.46877658	4.751659199	28.34818557	26.73282857	17.40231006	max	max	6
00AC	10	2052	E09000003	34	45.39626423	5.109562782	32.28305875	23.3597094	15.06229251	max	max	6
00AC	10	2053	E09000003	46	45.58806376	6.080811612	36.71738865	32.32943412	20.40416698	max	max	6
00AC	10	2054	E09000003	58	45.50988794	4.245097028	26.8538551	20.55504534	12.35663382	max	max	6
00AC	11	2050	E09000003	11	45.89263554	4.70013183	31.50902227	23.23374109	15.80290063	max	max	6
00AC	11	2051	E09000003	23	51.11826655	3.357752891	30.51792482	22.04896164	14.96250064	max	max	6
00AC	11	2052	E09000003	35	61.60787779	4.000361971	34.47465188	19.83054237	13.15964069	max	max	6
00AC	11	2053	E09000003	47	60.41905823	3.861795529	28.04392783	21.4288208	14.89740602	max	max	6
00AC	11	2054	E09000003	59	56.83491376	5.926351364	35.09597829	20.41586336	14.05883171	max	max	6
00AC	12	2050	E09000003	12	47.48169813	7.377631034	45.80740037	26.3120191	20.47349351	max	max	6
00AC	12	2051	E09000003	24	48.1362177	5.473875584	42.07993741	25.84140784	18.0806898	max	max	6
00AC	12	2052	E09000003	36	42.36405905	7.943815662	49.47519265	27.25129897	21.54114425	max	max	6
00AC	12	2053	E09000003	48	54.09304607	5.666691819	41.47098578	20.39051536	13.63612966	max	max	6
00AC	12	2054	E09000003	60	51.20467161	6.461790715	45.42288922	26.53401602	20.57442268	max	max	6
00AC	2	2050	E09000003	2	54.39022773	7.998179095	40.70286676	22.9615019	13.50369438	max	max	6
00AC	2	2051	E09000003	14	68.93106052	3.34457632	29.118275	23.33423761	12.87984481	max	max	6
00AC	2	2052	E09000003	26	63.12907515	6.442163266	44.47085315	49.86318148	41.92976537	max	max	6
00AC	2	2053	E09000003	38	73.22926712	3.599835885	28.18579394	33.43856839	24.63563069	max	max	6
00AC	2	2054	E09000003	50	60.62049695	5.877761598	33.33577463	22.28880048	13.0546843	max	max	6
00AC	3	2050	E09000003	3	62.84813555	11.21890919	34.86014828	25.23309643	16.84451814	max	max	6
00AC	3	2051	E09000003	15	68.16194436	5.292427351	23.96842674	20.40440199	11.54710405	max	max	6
00AC	3	2052	E09000003	27	70.86441692	8.160804502	33.09714665	33.75111441	22.67747099	max	max	6
00AC	3	2053	E09000003	39	77.78287137	4.345151009	22.59771104	16.94810926	8.770441478	max	max	6
00AC	3	2054	E09000003	51	75.3131576	8.124573342	28.98702603	48.66542942	32.86476189	max	max	6
00AC	4	2050	E09000003	4	72.83718783	5.821302764	36.53796968	36.35371704	26.58689947	max	max	6
00AC	4	2051	E09000003	16	73.55382195	7.739509658	36.17431672	35.20087118	25.86903227	max	max	6
00AC	4	2052	E09000003	28	73.71833674	7.509303753	37.65139828	32.72342567	22.543912	max	max	6
00AC	4	2053	E09000003	40	77.07042948	5.726346135	27.76869777	27.95559781	18.58793788	max	max	6
00AC	4	2054	E09000003	52	74.92246081	5.988502717	35.44793692	27.05512813	18.00059223	max	max	6
00AC	5	2050	E09000003	5	93.80026688	3.548002035	16.72055838	28.91276489	18.11392647	max	max	6
00AC	5	2051	E09000003	17	87.50616258	5.381175049	24.32753831	36.75299934	24.81602069	max	max	6
00AC	5	2052	E09000003	29	90.27168705	4.166109623	19.18385466	28.02736104	18.2106248	max	max	6
00AC	5	2053	E09000003	41	82.97490864	5.286160554	20.87735493	25.27676413	15.9179067	max	max	6
00AC	5	2054	E09000003	53	98.30816404	5.043748302	22.75375031	32.14964621	22.23615936	max	max	6
00AC	6	2050	E09000003	6	84.6636116	4.658918039	16.07474402	22.90944004	15.67774506	max	max	6
00AC	6	2051	E09000003	18	93.8479084	5.302162393	21.5960777	30.6196305	23.44212894	max	max	6
00AC	6	2052	E09000003	30	114.9007267	5.214449771	22.42402	42.76056655	33.32710899	max	max	6
00AC	6	2053	E09000003	42	96.30985425	4.215602287	14.67334178	27.05716499	19.57426554	max	max	6
00AC	6	2054	E09000003	54	98.36307322	4.920177619	20.32362954	35.38827222	27.31064324	max	max	6
00AC	7	2050	E09000003	7	71.73357354	5.078434567	15.47417738	22.10608409	13.27513458	max	max	6
00AC	7	2051	E09000003	19	77.85180098	3.591262621	13.92861645	17.96340549	11.97390944	max	max	6
00AC	7	2052	E09000003	31	83.00488035	5.329932967	21.99990746	18.72082064	12.62580359	max	max	6
00AC	7	2053	E09000003	43	78.46940527	4.98029502	16.28575014	19.71646266	13.5797298	max	max	6
00AC	7	2054	E09000003	55	84.298654	4.987805855	16.12858618	21.75161442	15.67750649	max	max	6
00AC	8	2050	E09000003	8	73.72883372	3.222476563	14.71636578	21.3174779	13.08519288	max	max	6
00AC	8	2051	E09000003	20	73.08943755	5.195755943	20.03224016	26.96755846	17.56615257	max	max	6
00AC	8	2052	E09000003	32	60.20230287	3.421593903	15.41663844	14.74407601	9.300489879	max	max	6
00AC	8	2053	E09000003	44	77.46776679	4.650337473	18.83833142	23.98263473	18.21333979	max	max	6
00AC	8	2054	E09000003	56	67.33498407	4.056377084	18.21570599	19.25768671	12.54627139	max	max	6
00AC	9	2050	E09000003	9	55.85883675	2.516406834	22.26520294	20.17258307	12.12908236	max	max	6
00AC	9	2051	E09000003	21	59.87135366	3.554072555	23.26048654	24.56910229	15.66960858	max	max	6
00AC	9	2052	E09000003	33	59.40131658	3.989852607	27.42156413	34.7614268	20.54643091	max	max	6
00AC	9	2053	E09000003	45	53.99811656	3.66719439	22.12600568	19.838421	11.82123636	max	max	6
00AC	9	2054	E09000003	57	64.45530319	3.161295704	24.57523092	22.89076462	13.732141	max	max	6
00AD	1	2050	E09000004	1	65.81547337	5.015917643	33.59331962	21.91131395	13.52458771	max	max	6
00AD	1	2051	E09000004	13	63.5695738	4.771226133	35.24713199	31.97074333	22.12907194	max	max	6
00AD	1	2052	E09000004	25	52.56331333	6.431277852	38.61822276	25.79395143	18.15851885	max	max	6
00AD	1	2053	E09000004	37	51.69470676	6.998633123	40.65788183	27.65363499	20.63050173	max	max	6
00AD	1	2054	E09000004	49	62.03761636	5.00476553	32.15585118	21.72370102	13.49558753	max	max	6
00AD	10	2050	E09000004	10	46.62741138	5.115448433	32.57336823	22.89613619	14.55635108	max	max	6
00AD	10	2051	E09000004	22	41.39846346	4.840197938	28.16555623	27.07341945	17.74741715	max	max	6
00AD	10	2052	E09000004	34	45.80804413	4.724106508	31.23860962	22.95427141	14.68499208	max	max	6
00AD	10	2053	E09000004	46	45.65113824	5.176885555	31.93059512	27.34851979	18.61735452	max	max	6
00AD	10	2054	E09000004	58	45.69985876	4.114769247	27.22258999	19.03665078	10.82706211	max	max	6
00AD	11	2050	E09000004	11	47.81776212	4.37375985	30.27267501	22.71475652	14.76079162	max	max	6
00AD	11	2051	E09000004	23	50.91292229	3.211363399	31.81334826	22.33230082	15.13798456	max	max	6
00AD	11	2052	E09000004	35	61.69274483	3.873606904	32.14349143	19.78118877	13.07151047	max	max	6
00AD	11	2053	E09000004	47	59.66464284	3.597103103	30.17637507	20.98015321	14.28885875	max	max	6
00AD	11	2054	E09000004	59	56.2687116	5.81288631	37.7463103	19.85947638	13.352543	max	max	6
00AD	12	2050	E09000004	12	47.64269623	7.744292175	48.13689343	25.68683926	19.68130016	max	max	6
00AD	12	2051	E09000004	24	48.90648473	4.992043257	42.86661253	25.81762265	18.14524977	max	max	6
00AD	12	2052	E09000004	36	41.18378224	7.282128842	53.9700801	27.12087764	21.39225678	max	max	6
00AD	12	2053	E09000004	48	55.00670602	5.252999352	39.61790872	20.49030741	13.71791837	max	max	6
00AD	12	2054	E09000004	60	51.51086223	5.576887231	45.87058246	26.37787022	20.330325	max	max	6
00AD	2	2050	E09000004	2	53.77360507	7.217502654	43.19167103	23.74518732	14.17940722	max	max	6
00AD	2	2051	E09000004	14	68.47195257	3.081593688	27.83212583	23.88583122	13.33564018	max	max	6
00AD	2	2052	E09000004	26	63.00142564	4.916670425	43.65738599	48.89264347	38.26692709	max	max	6
00AD	2	2053	E09000004	38	73.32553523	3.562451895	29.27740812	33.80084845	24.94145125	max	max	6
00AD	2	2054	E09000004	50	60.14096533	4.861134644	33.93872091	20.97907645	11.74349824	max	max	6
00AD	3	2050	E09000004	3	62.68769701	8.944258013	36.47552149	24.82881829	16.47225838	max	max	6
00AD	3	2051	E09000004	15	68.20668707	4.280129686	24.51331705	20.76705284	11.80085048	max	max	6
00AD	3	2052	E09000004	27	71.8028717	8.4194823	31.73628072	35.29627363	23.69112995	max	max	6
00AD	3	2053	E09000004	39	77.5571897	3.900962407	22.83492944	17.23514818	9.00118744	max	max	6
00AD	3	2054	E09000004	51	74.58815704	5.912056796	30.42071558	48.9619021	33.0310544	max	max	6
00AD	4	2050	E09000004	4	70.94305369	5.58118664	36.81704413	36.20517273	26.47570918	max	max	6
00AD	4	2051	E09000004	16	73.49203568	6.79545877	33.26828327	34.19650358	24.45684862	max	max	6
00AD	4	2052	E09000004	28	75.08565305	6.47890472	34.56843071	32.74250406	22.44496965	max	max	6
00AD	4	2053	E09000004	40	77.07006645	5.236608183	29.12108914	27.66993513	18.25550348	max	max	6
00AD	4	2054	E09000004	52	74.00365957	5.138431557	33.90893084	28.58944362	19.54203998	max	max	6
00AD	5	2050	E09000004	5	92.63069177	3.013739524	16.77443664	29.33052045	18.36873178	max	max	6
00AD	5	2051	E09000004	17	86.707759	4.702696604	23.73585807	36.44465865	24.38244051	max	max	6
00AD	5	2052	E09000004	29	84.55501593	3.577976954	19.80249749	29.44971109	19.47451573	max	max	6
00AD	5	2053	E09000004	41	79.31693871	4.59214322	21.37531727	25.27666901	15.9529851	max	max	6
00AD	5	2054	E09000004	53	99.93028555	4.228871334	22.57313667	31.90615909	21.9681117	max	max	6
00AD	6	2050	E09000004	6	80.62290357	4.491215352	19.46134202	24.61463388	17.35405045	max	max	6
00AD	6	2051	E09000004	18	91.68014043	5.135923894	20.61048908	31.76301575	24.53823996	max	max	6
00AD	6	2052	E09000004	30	109.2173642	4.985692775	24.67110615	45.23697208	35.47109311	max	max	6
00AD	6	2053	E09000004	42	93.08435389	3.513572133	16.25234442	27.0033755	19.50980609	max	max	6
00AD	6	2054	E09000004	54	100.1795563	4.221058877	23.37888511	40.16558253	31.68138351	max	max	6
00AD	7	2050	E09000004	7	70.31486093	4.56175047	17.22196121	21.96881223	13.57394983	max	max	6
00AD	7	2051	E09000004	19	76.50118785	3.517423068	14.21920413	17.76891973	11.73125098	max	max	6
00AD	7	2052	E09000004	31	78.86283136	4.48886043	18.73042362	18.8258092	12.68245445	max	max	6
00AD	7	2053	E09000004	43	75.98950663	3.907179286	15.73997987	20.32088258	14.19988035	max	max	6
00AD	7	2054	E09000004	55	80.47585112	4.63626402	17.45669143	21.54952452	15.29577001	max	max	6
00AD	8	2050	E09000004	8	68.01543353	2.858864957	14.37971826	21.54346817	13.2674022	max	max	6
00AD	8	2051	E09000004	20	75.8736021	4.319571949	18.95856473	27.57748622	17.85033474	max	max	6
00AD	8	2052	E09000004	32	58.24851251	3.52557722	16.47461356	15.28856582	9.834803597	max	max	6
00AD	8	2053	E09000004	44	74.60014516	4.200256471	17.82013542	24.59309043	18.83285584	max	max	6
00AD	8	2054	E09000004	56	66.82621925	3.835204938	18.93874793	20.21947544	12.8146087	max	max	6
00AD	9	2050	E09000004	9	57.3080836	2.422686243	22.30613314	19.43043248	11.43758934	max	max	6
00AD	9	2051	E09000004	21	60.46942279	2.677941014	23.09781567	24.63885775	15.78575233	max	max	6
00AD	9	2052	E09000004	33	57.82204762	3.421677721	27.53465163	34.63411833	20.2677842	max	max	6
00AD	9	2053	E09000004	45	53.18789101	3.219642055	22.43455696	19.33298168	11.19931361	max	max	6
00AD	9	2054	E09000004	57	62.18392118	2.584626269	22.20952937	22.82532714	13.54385331	max	max	6
00AE	1	2050	E09000005	1	65.93828017	5.497891203	32.86685716	21.97874632	13.63706446	max	max	6
00AE	1	2051	E09000005	13	62.86174873	5.625473892	39.45016436	30.25408705	20.81363492	max	max	6
00AE	1	2052	E09000005	25	52.60135675	6.903272383	41.69884122	26.45019054	18.93289495	max	max	6
00AE	1	2053	E09000005	37	51.94675587	7.646058521	42.60879843	27.55818139	20.54950666	max	max	6
00AE	1	2054	E09000005	49	61.15764273	5.289664791	36.59438281	21.70258396	13.49325678	max	max	6
00AE	10	2050	E09000005	10	46.39353691	6.281294646	33.49190712	22.90697615	14.508789	max	max	6
00AE	10	2051	E09000005	22	41.0982498	4.79790439	29.35914966	27.05672858	17.69022328	max	max	6
00AE	10	2052	E09000005	34	45.23363027	5.256066218	31.81905131	23.06448641	14.75861883	max	max	6
00AE	10	2053	E09000005	46	44.8756968	6.349122186	37.5558217	32.37378234	20.49866533	max	max	6
00AE	10	2054	E09000005	58	45.17669992	4.366374443	28.14200737	20.40230708	12.14719914	max	max	6
00AE	11	2050	E09000005	11	45.71854401	4.739536182	32.10761242	23.56851308	16.15353216	max	max	6
00AE	11	2051	E09000005	23	51.0401275	3.318602574	31.15886593	22.18336277	15.00454973	max	max	6
00AE	11	2052	E09000005	35	61.48104134	4.073862902	34.24701179	19.79227263	13.09239209	max	max	6
00AE	11	2053	E09000005	47	60.09066989	3.783730404	30.28193798	21.19159215	14.58320209	max	max	6
00AE	11	2054	E09000005	59	55.59466693	6.002345443	37.23793322	20.43947477	14.08493333	max	max	6
00AE	12	2050	E09000005	12	47.38262733	7.505654166	47.00308554	25.82579317	19.89298762	max	max	6
00AE	12	2051	E09000005	24	48.39478874	5.452671197	42.69694279	25.79651633	18.04839968	max	max	6
00AE	12	2052	E09000005	36	41.30124901	7.749305594	51.52594413	27.27705651	21.53544589	max	max	6
00AE	12	2053	E09000005	48	54.56426867	5.513090303	40.94360142	20.35327828	13.61657699	max	max	6
00AE	12	2054	E09000005	60	51.28863353	6.364416515	45.79305286	26.58121057	20.67225992	max	max	6
00AE	2	2050	E09000005	2	53.79454408	7.755199969	42.53339188	23.24973972	13.78160926	max	max	6
00AE	2	2051	E09000005	14	69.13019535	3.224885451	28.88933332	23.77405654	13.25924548	max	max	6
00AE	2	2052	E09000005	26	63.26194224	5.998410439	44.09307782	49.95973837	40.69185068	max	max	6
00AE	2	2053	E09000005	38	73.47417	3.539553259	28.58657878	33.25009659	24.47304712	max	max	6
00AE	2	2054	E09000005	50	60.49620192	5.980361117	35.07455294	21.72224338	12.47246718	max	max	6
00AE	3	2050	E09000005	3	63.03055609	10.51710834	35.75564295	25.39796568	16.98103647	max	max	6
00AE	3	2051	E09000005	15	68.24276167	4.898862735	24.66963503	20.24469659	11.3628087	max	max	6
00AE	3	2052	E09000005	27	70.64651588	8.421008529	33.53675507	34.30367011	22.98630259	max	max	6
00AE	3	2053	E09000005	39	77.94066017	4.078410449	22.58307808	16.93066339	8.741670778	max	max	6
00AE	3	2054	E09000005	51	75.19095255	7.700541242	29.41180509	48.79444854	32.90925318	max	max	6
00AE	4	2050	E09000005	4	72.191959	5.781256723	37.92873726	36.49147561	26.74151662	max	max	6
00AE	4	2051	E09000005	16	73.20291951	7.545651368	36.44703436	35.36862898	26.01605951	max	max	6
00AE	4	2052	E09000005	28	73.64269765	7.236758304	37.31352612	32.57013423	22.34491294	max	max	6
00AE	4	2053	E09000005	40	77.24101791	5.354467146	27.76587674	28.25587556	19.0224384	max	max	6
00AE	4	2054	E09000005	52	74.43820267	5.890599767	36.2859575	27.52377488	18.46261366	max	max	6
00AE	5	2050	E09000005	5	93.96087991	3.490433939	17.67517216	28.9215545	18.13976174	max	max	6
00AE	5	2051	E09000005	17	87.82265362	5.459863755	24.81411989	36.69770244	24.82259143	max	max	6
00AE	5	2052	E09000005	29	88.69691923	4.167983355	20.11782351	28.67581257	18.79058752	max	max	6
00AE	5	2053	E09000005	41	81.39884038	5.042753973	21.16955397	25.3002619	15.94278568	max	max	6
00AE	5	2054	E09000005	53	98.42011458	5.091621876	23.44006314	31.94152638	21.94826574	max	max	6
00AE	6	2050	E09000005	6	84.15982208	4.655538893	16.83550482	23.31136996	16.07582102	max	max	6
00AE	6	2051	E09000005	18	92.51619008	5.337290112	22.84815598	30.32761307	23.12944705	max	max	6
00AE	6	2052	E09000005	30	113.1330822	5.831145279	25.37334963	43.55630862	34.002613	max	max	6
00AE	6	2053	E09000005	42	96.23138288	4.228596576	16.43749644	27.23019876	19.74777301	max	max	6
00AE	6	2054	E09000005	54	98.71124369	4.876332569	21.78368324	36.15327657	27.9755998	max	max	6
00AE	7	2050	E09000005	7	71.95802172	5.016965858	17.10657824	21.92251707	13.32358589	max	max	6
00AE	7	2051	E09000005	19	77.50717323	3.545272277	14.1237477	17.90465899	11.90544684	max	max	6
00AE	7	2052	E09000005	31	82.2469811	5.040672118	21.6338138	18.85698565	12.79234812	max	max	6
00AE	7	2053	E09000005	43	76.14902115	4.771959762	16.32438254	19.97575763	13.846741	max	max	6
00AE	7	2054	E09000005	55	83.91280094	4.925320556	15.55548942	21.74679365	15.21441118	max	max	6
00AE	8	2050	E09000005	8	73.19313726	3.225063347	15.54788589	21.38950366	13.14624889	max	max	6
00AE	8	2051	E09000005	20	73.0339449	5.148737277	20.55280485	27.3844686	17.72324717	max	max	6
00AE	8	2052	E09000005	32	59.86575773	3.3971783	15.36440737	14.94810063	9.525215795	max	max	6
00AE	8	2053	E09000005	44	75.52381011	4.542710197	18.38999411	23.95779927	18.25650603	max	max	6
00AE	8	2054	E09000005	56	66.86010791	4.091872158	19.11676515	19.84361599	12.98608569	max	max	6
00AE	9	2050	E09000005	9	55.57761256	2.594202852	23.36888205	19.88348227	11.86226603	max	max	6
00AE	9	2051	E09000005	21	59.41852582	3.489225201	24.18612108	24.95802889	16.03709771	max	max	6
00AE	9	2052	E09000005	33	58.57592735	3.913144044	27.78778887	34.67723223	20.48909338	max	max	6
00AE	9	2053	E09000005	45	53.45148265	3.522292805	22.69111738	19.48333629	11.43169483	max	max	6
00AE	9	2054	E09000005	57	63.78444735	3.174757075	24.72371785	22.96475388	13.78054409	max	max	6
00AF	1	2050	E09000006	1	66.81218855	4.648751905	31.19129113	21.63406621	13.16821995	max	max	6
00AF	1	2051	E09000006	13	65.14695137	4.053309464	32.01376927	32.45745887	22.80135948	max	max	6
00AF	1	2052	E09000006	25	53.74502736	6.198469231	37.03467354	25.39823114	17.69863003	max	max	6
00AF	1	2053	E09000006	37	52.39151973	6.381464243	39.87490131	27.28582736	20.18952996	max	max	6
00AF	1	2054	E09000006	49	63.04414497	4.518820051	31.11161675	21.36425301	13.10701561	max	max	6
00AF	10	2050	E09000006	10	47.50144079	4.513986691	33.10707505	22.60726037	14.34703233	max	max	6
00AF	10	2051	E09000006	22	41.43030579	4.574487205	28.26002198	26.70785953	17.37809057	max	max	6
00AF	10	2052	E09000006	34	46.4611678	4.360037534	29.66575143	22.452257	14.17890716	max	max	6
00AF	10	2053	E09000006	46	45.83355079	4.975561002	31.30752625	29.01862255	18.55209935	max	max	6
00AF	10	2054	E09000006	58	45.82574211	3.690320461	26.10284922	19.06973547	10.83612296	max	max	6
00AF	11	2050	E09000006	11	48.0018123	4.232108768	29.69763699	22.68109484	14.76923672	max	max	6
00AF	11	2051	E09000006	23	51.61841685	3.008929849	29.08487568	21.92432086	14.54771105	max	max	6
00AF	11	2052	E09000006	35	62.40059751	3.73945082	29.38042409	19.23759604	12.46990149	max	max	6
00AF	11	2053	E09000006	47	60.25643514	3.466410561	28.56413428	20.80444892	14.00982157	max	max	6
00AF	11	2054	E09000006	59	56.93874855	5.434857178	37.40225061	19.84834595	13.36968878	max	max	6
00AF	12	2050	E09000006	12	48.76146144	7.228853895	47.65481223	24.94599198	18.73665751	max	max	6
00AF	12	2051	E09000006	24	50.34203536	4.511278183	41.13998708	25.19588052	17.43465847	max	max	6
00AF	12	2052	E09000006	36	42.334981	7.015764013	50.17666041	26.26510377	20.35097765	max	max	6
00AF	12	2053	E09000006	48	56.48423515	5.016316202	37.56568029	20.40962699	13.64066461	max	max	6
00AF	12	2054	E09000006	60	52.10999335	5.212518592	44.29566494	25.87039123	19.76899732	max	max	6
00AF	2	2050	E09000006	2	54.08816978	6.467875349	41.46879973	23.4657164	13.89678224	max	max	6
00AF	2	2051	E09000006	14	69.11203153	2.802671616	26.42512093	24.00473915	13.37405861	max	max	6
00AF	2	2052	E09000006	26	63.62882917	4.046251239	40.38428806	48.69728421	37.51085586	max	max	6
00AF	2	2053	E09000006	38	74.16233676	3.313449598	27.70736061	33.51672656	24.66159832	max	max	6
00AF	2	2054	E09000006	50	61.0116633	4.532834049	32.21425492	21.28817306	12.01421148	max	max	6
00AF	3	2050	E09000006	3	63.82216386	7.543550695	34.7048354	24.7412689	16.36519121	max	max	6
00AF	3	2051	E09000006	15	68.83327644	3.833995042	23.28660233	20.07320244	11.16537499	max	max	6
00AF	3	2052	E09000006	27	72.60138149	7.072206178	30.85940546	35.26364677	23.55138079	max	max	6
00AF	3	2053	E09000006	39	78.03433695	3.580100767	21.13894173	16.95477301	8.749013578	max	max	6
00AF	3	2054	E09000006	51	75.27588789	6.208108898	27.9026904	48.87643823	32.78343418	max	max	6
00AF	4	2050	E09000006	4	72.47499275	5.322374535	36.33592914	35.61314761	25.8702109	max	max	6
00AF	4	2051	E09000006	16	74.81235377	5.936345236	32.53958397	33.43666992	23.81026648	max	max	6
00AF	4	2052	E09000006	28	75.21875165	5.665617561	33.16433236	32.25302296	21.96714942	max	max	6
00AF	4	2053	E09000006	40	77.72642288	4.583592912	26.71039693	27.24256363	17.89551503	max	max	6
00AF	4	2054	E09000006	52	74.36382217	4.804845238	32.00699898	28.39051348	19.36972992	max	max	6
00AF	5	2050	E09000006	5	93.60338051	2.905776058	16.15840881	29.57660367	18.55997098	max	max	6
00AF	5	2051	E09000006	17	86.91492733	4.302817156	22.76325643	37.00365414	24.83430415	max	max	6
00AF	5	2052	E09000006	29	86.51739539	3.437283097	19.20965309	29.84516691	19.83590314	max	max	6
00AF	5	2053	E09000006	41	80.0121935	4.170793645	20.04568297	25.35249427	16.05031546	max	max	6
00AF	5	2054	E09000006	53	102.2598439	3.992576311	22.23043623	31.92453055	21.92846314	max	max	6
00AF	6	2050	E09000006	6	82.17118429	4.167507875	18.75271753	25.02678089	17.75482283	max	max	6
00AF	6	2051	E09000006	18	92.57538961	4.643364267	20.37429717	30.33259125	23.08477335	max	max	6
00AF	6	2052	E09000006	30	110.5528669	4.683319469	21.92355512	43.9702672	33.95711432	max	max	6
00AF	6	2053	E09000006	42	93.57582563	3.502923246	16.58803859	27.46319106	19.96193231	max	max	6
00AF	6	2054	E09000006	54	102.5617381	3.997612985	22.74239006	39.02514455	30.56412226	max	max	6
00AF	7	2050	E09000006	7	70.84304748	4.356214243	17.42611757	22.03066832	13.51883561	max	max	6
00AF	7	2051	E09000006	19	77.6211095	3.269173045	13.40944772	17.74423796	11.73555448	max	max	6
00AF	7	2052	E09000006	31	80.09007042	4.075790336	18.44561494	18.86131656	12.71139063	max	max	6
00AF	7	2053	E09000006	43	76.64560281	3.796064031	15.54794198	20.20283016	14.09662648	max	max	6
00AF	7	2054	E09000006	55	82.75357991	4.241160616	15.59969105	21.7349066	15.15166753	max	max	6
00AF	8	2050	E09000006	8	68.56356012	2.7298488	14.03181048	21.56740505	13.2974612	max	max	6
00AF	8	2051	E09000006	20	76.15552755	4.016547411	17.52676862	26.92169654	16.90364415	max	max	6
00AF	8	2052	E09000006	32	59.36619617	3.116404018	15.32360094	15.16403735	9.770304057	max	max	6
00AF	8	2053	E09000006	44	76.22633509	3.638643892	17.06244103	24.90661563	19.194526	max	max	6
00AF	8	2054	E09000006	56	67.81655699	3.681527305	18.88429857	20.55220927	13.35329777	max	max	6
00AF	9	2050	E09000006	9	57.67739868	2.280062675	22.43473711	19.17275896	11.20005423	max	max	6
00AF	9	2051	E09000006	21	61.20430158	2.433586317	23.55090281	24.83850819	15.96355138	max	max	6
00AF	9	2052	E09000006	33	60.28923302	3.049035664	26.50315259	34.66408981	20.04364702	max	max	6
00AF	9	2053	E09000006	45	53.6260512	2.974360017	22.1158577	19.12159786	10.9996966	max	max	6
00AF	9	2054	E09000006	57	64.5451444	2.430260225	20.82016071	23.08073807	13.86341043	max	max	6
00AG	1	2050	E09000007	1	65.48347978	5.548599612	33.9887931	22.00279319	13.66317832	max	max	6
00AG	1	2051	E09000007	13	62.72057195	5.648478008	39.72369948	31.00125987	20.94886	max	max	6
00AG	1	2052	E09000007	25	52.48087385	6.944041075	42.08512319	26.39415384	18.8545293	max	max	6
00AG	1	2053	E09000007	37	51.73739452	7.665351668	42.0595497	27.58213985	20.56775399	max	max	6
00AG	1	2054	E09000007	49	60.91474207	5.336952202	36.17396472	21.79345722	13.55481583	max	max	6
00AG	10	2050	E09000007	10	46.41259926	6.155087417	33.77713068	22.95081705	14.555852	max	max	6
00AG	10	2051	E09000007	22	40.98042771	4.898397734	29.03396117	27.2609468	17.90518741	max	max	6
00AG	10	2052	E09000007	34	45.15126093	5.235080711	32.29415115	23.07873889	14.77275144	max	max	6
00AG	10	2053	E09000007	46	44.73190135	6.139514512	36.62893874	31.84741294	19.89810931	max	max	6
00AG	10	2054	E09000007	58	45.16699945	4.386669682	28.04094515	19.87200457	11.6474923	max	max	6
00AG	11	2050	E09000007	11	46.09662997	4.723145072	31.90498034	23.24807221	15.71541279	max	max	6
00AG	11	2051	E09000007	23	50.7367569	3.368107037	32.312548	22.30288575	15.18774627	max	max	6
00AG	11	2052	E09000007	35	61.14851659	4.085671604	34.71462158	19.8484437	13.12508246	max	max	6
00AG	11	2053	E09000007	47	59.7078921	3.825029937	31.13504766	21.09308205	14.4546714	max	max	6
00AG	11	2054	E09000007	59	55.09501839	6.124850456	37.92371534	20.3165472	13.8974899	max	max	6
00AG	12	2050	E09000007	12	47.03093363	7.7488927	48.31443448	25.91755479	20.0086505	max	max	6
00AG	12	2051	E09000007	24	48.00875181	5.56366319	43.83243259	25.94553461	18.21862648	max	max	6
00AG	12	2052	E09000007	36	40.88407981	7.790572905	51.90573957	27.29641367	21.55483094	max	max	6
00AG	12	2053	E09000007	48	54.34563218	5.605390964	41.67520086	20.43339219	13.68847333	max	max	6
00AG	12	2054	E09000007	60	51.02488875	6.301046671	46.63432121	26.65636915	20.71006283	max	max	6
00AG	2	2050	E09000007	2	53.62247045	7.867796251	43.5276947	23.27723343	13.78784069	max	max	6
00AG	2	2051	E09000007	14	68.67713628	3.305167994	29.16830724	23.7227086	13.21387752	max	max	6
00AG	2	2052	E09000007	26	62.55061314	5.987339813	44.92408068	49.72543614	40.12467424	max	max	6
00AG	2	2053	E09000007	38	73.13937541	3.655105408	29.68679374	33.49934585	24.69712879	max	max	6
00AG	2	2054	E09000007	50	60.0475564	5.947739427	35.78805631	21.44933793	12.19598952	max	max	6
00AG	3	2050	E09000007	3	62.47063348	10.55211777	36.45200846	25.20312878	16.81782232	max	max	6
00AG	3	2051	E09000007	15	67.97838506	4.922359209	25.16059854	20.51684472	11.6089215	max	max	6
00AG	3	2052	E09000007	27	70.49444543	8.487757714	33.64938281	34.44103884	23.02401664	max	max	6
00AG	3	2053	E09000007	39	77.56844834	4.150741231	23.37473402	17.0336703	8.831571956	max	max	6
00AG	3	2054	E09000007	51	74.6313831	7.607663128	30.66772243	48.64980168	32.78941011	max	max	6
00AG	4	2050	E09000007	4	71.70941035	5.895353913	37.97151368	36.22325694	26.45190474	max	max	6
00AG	4	2051	E09000007	16	72.63700053	7.708119992	35.85925369	35.35136061	25.90424426	max	max	6
00AG	4	2052	E09000007	28	73.41988233	7.308167907	37.04742597	32.71200485	22.47563556	max	max	6
00AG	4	2053	E09000007	40	76.8168541	5.4410773	28.65988766	28.36741514	19.1164412	max	max	6
00AG	4	2054	E09000007	52	73.87048365	5.717146556	35.96551097	27.85957139	18.78567085	max	max	6
00AG	5	2050	E09000007	5	93.75429535	3.446495741	17.49005188	28.96168903	18.13307573	max	max	6
00AG	5	2051	E09000007	17	87.46289382	5.421483394	24.88898557	36.50119988	24.59217728	max	max	6
00AG	5	2052	E09000007	29	88.11402745	4.09978472	20.2359988	28.57662152	18.67293942	max	max	6
00AG	5	2053	E09000007	41	80.61184705	5.031565335	21.57718705	25.00994532	15.672731	max	max	6
00AG	5	2054	E09000007	53	98.7062533	5.034106201	24.69798223	31.53522092	21.53564356	max	max	6
00AG	6	2050	E09000007	6	82.93551089	4.72164561	17.50329555	23.5635006	16.32539171	max	max	6
00AG	6	2051	E09000007	18	92.65738436	5.458825382	21.7824585	30.62169793	23.41646589	max	max	6
00AG	6	2052	E09000007	30	112.011418	5.564822825	25.88235966	43.78808753	34.18530852	max	max	6
00AG	6	2053	E09000007	42	95.08127238	3.978027527	16.36323148	26.68608271	19.2129405	max	max	6
00AG	6	2054	E09000007	54	98.77836927	4.726078399	22.12475834	36.59973078	28.39909579	max	max	6
00AG	7	2050	E09000007	7	71.2407042	5.098177433	17.10672969	21.84764797	13.29801278	max	max	6
00AG	7	2051	E09000007	19	76.74890137	3.610087018	13.92468617	17.88199929	11.88023664	max	max	6
00AG	7	2052	E09000007	31	81.63641407	5.019021673	21.81698452	18.74073336	12.64113602	max	max	6
00AG	7	2053	E09000007	43	75.59817813	4.744851681	16.55528022	19.92945293	13.79750793	max	max	6
00AG	7	2054	E09000007	55	82.93501183	5.011748791	16.36901191	21.51743723	15.15707367	max	max	6
00AG	8	2050	E09000007	8	71.82146798	3.175993777	15.50615394	21.37899617	13.14880423	max	max	6
00AG	8	2051	E09000007	20	73.00660878	5.069154309	20.49320535	27.40126819	17.81095292	max	max	6
00AG	8	2052	E09000007	32	59.03570877	3.558309217	15.71770979	15.15435346	9.719204387	max	max	6
00AG	8	2053	E09000007	44	74.81215176	4.632631606	18.30582374	24.13339744	18.40753023	max	max	6
00AG	8	2054	E09000007	56	66.45751707	4.094060156	19.31982142	19.56119608	12.74072179	max	max	6
00AG	9	2050	E09000007	9	55.92135798	2.622799802	22.61489827	19.82166281	11.80727582	max	max	6
00AG	9	2051	E09000007	21	59.72218094	3.371179549	23.75866861	24.83973068	15.93225869	max	max	6
00AG	9	2052	E09000007	33	58.4557457	3.866827345	27.53833523	34.34192009	20.16105421	max	max	6
00AG	9	2053	E09000007	45	53.13196195	3.470517973	22.64922012	19.31251965	11.2317332	max	max	6
00AG	9	2054	E09000007	57	63.42226944	3.081481361	24.28991111	22.88916492	13.68510145	max	max	6
00AH	1	2050	E09000008	1	66.88176764	4.677621861	31.34005565	21.63808127	13.17016052	max	max	6
00AH	1	2051	E09000008	13	65.24096298	4.225948038	32.77855464	32.32281673	22.35596251	max	max	6
00AH	1	2052	E09000008	25	53.36476538	6.416705585	37.34872157	25.35165024	17.64192289	max	max	6
00AH	1	2053	E09000008	37	52.27574859	6.52899706	40.42051088	27.19399434	20.09625867	max	max	6
00AH	1	2054	E09000008	49	63.01013707	4.556719215	32.18430131	21.29361525	13.02512469	max	max	6
00AH	10	2050	E09000008	10	47.46801912	4.789636566	33.37312163	22.49381536	14.25044435	max	max	6
00AH	10	2051	E09000008	22	41.27216997	4.58243923	29.15585909	26.65556305	17.31353063	max	max	6
00AH	10	2052	E09000008	34	46.24894794	4.505198375	30.20915724	22.44842677	14.17368195	max	max	6
00AH	10	2053	E09000008	46	45.2365794	5.304517211	32.37944268	30.46432941	19.08987188	max	max	6
00AH	10	2054	E09000008	58	45.42094157	3.864820398	26.54616817	19.44230107	11.17859284	max	max	6
00AH	11	2050	E09000008	11	47.34617755	4.364045445	30.45621268	22.90802431	15.16761686	max	max	6
00AH	11	2051	E09000008	23	51.76383883	3.048377959	29.28516788	21.94763921	14.49893564	max	max	6
00AH	11	2052	E09000008	35	62.48059807	3.794568173	30.25295947	19.1761357	12.37362897	max	max	6
00AH	11	2053	E09000008	47	60.27566414	3.538379451	29.21920605	20.7554431	13.96006854	max	max	6
00AH	11	2054	E09000008	59	56.45255928	5.493724394	37.66032721	19.89679187	13.42327393	max	max	6
00AH	12	2050	E09000008	12	48.70730037	7.247311838	47.50154341	24.82299026	18.59817382	max	max	6
00AH	12	2051	E09000008	24	50.38805715	4.58792578	41.39833241	25.17685604	17.41353335	max	max	6
00AH	12	2052	E09000008	36	41.89343745	7.164754852	50.14503516	26.22905934	20.29639378	max	max	6
00AH	12	2053	E09000008	48	56.69572313	5.070984287	38.10082522	20.33279062	13.57114195	max	max	6
00AH	12	2054	E09000008	60	51.88449171	5.32307268	44.1349459	25.87360773	19.80701487	max	max	6
00AH	2	2050	E09000008	2	53.94041947	6.626775022	42.00360537	23.39096393	13.8408524	max	max	6
00AH	2	2051	E09000008	14	69.3288284	2.79636515	26.68188844	23.98711276	13.33057044	max	max	6
00AH	2	2052	E09000008	26	64.10514305	4.206966026	40.78789402	48.98143712	37.86396377	max	max	6
00AH	2	2053	E09000008	38	74.29603577	3.274958255	27.84153857	33.3468036	24.50431877	max	max	6
00AH	2	2054	E09000008	50	61.00318691	4.607900837	32.66487489	21.26060826	11.99893548	max	max	6
00AH	3	2050	E09000008	3	63.92956408	7.745826671	35.14863759	25.04132391	16.70647604	max	max	6
00AH	3	2051	E09000008	15	68.81227284	3.864140022	23.3661148	19.98234038	11.09139009	max	max	6
00AH	3	2052	E09000008	27	72.02547492	7.311805714	31.41010318	35.11538527	23.4892857	max	max	6
00AH	3	2053	E09000008	39	78.09515405	3.566628537	21.38254947	16.80765826	8.623486627	max	max	6
00AH	3	2054	E09000008	51	75.40883255	6.538213168	28.014591	48.95839522	32.79467443	max	max	6
00AH	4	2050	E09000008	4	72.3091259	5.464222304	37.91727556	35.64300423	25.90594387	max	max	6
00AH	4	2051	E09000008	16	74.89522463	6.212950778	34.0857722	33.45514069	23.81252184	max	max	6
00AH	4	2052	E09000008	28	74.76878421	5.783911796	34.46770531	32.08898239	21.78443416	max	max	6
00AH	4	2053	E09000008	40	77.79414291	4.467935836	26.33051917	27.168166	17.8235603	max	max	6
00AH	4	2054	E09000008	52	74.36377958	5.000697676	32.78205601	28.30301816	19.30619674	max	max	6
00AH	5	2050	E09000008	5	94.29963167	3.055325224	16.77637789	29.4279196	18.45007253	max	max	6
00AH	5	2051	E09000008	17	86.76357208	4.527290579	23.28163818	37.06482072	24.98352088	max	max	6
00AH	5	2052	E09000008	29	87.09081318	3.665866621	19.99090484	29.85985178	19.83945742	max	max	6
00AH	5	2053	E09000008	41	80.07845676	4.284900338	20.07390616	25.32556918	16.01916612	max	max	6
00AH	5	2054	E09000008	53	101.7727077	4.251626407	22.8126464	31.96964092	22.01162369	max	max	6
00AH	6	2050	E09000008	6	82.752226	4.217186991	18.65752487	24.66682323	17.42683156	max	max	6
00AH	6	2051	E09000008	18	92.43660316	4.672468726	21.05019375	29.92924118	22.68712041	max	max	6
00AH	6	2052	E09000008	30	111.2153519	4.728802041	22.01459735	43.48312763	33.41908579	max	max	6
00AH	6	2053	E09000008	42	94.13636373	3.733836114	17.01805884	27.52686157	20.01097509	max	max	6
00AH	6	2054	E09000008	54	102.2866431	4.094523501	22.66243086	37.9929149	29.53308487	max	max	6
00AH	7	2050	E09000008	7	71.08373101	4.400889624	17.22863776	21.83104254	13.35914038	max	max	6
00AH	7	2051	E09000008	19	77.49206112	3.256055551	13.09063696	17.60586625	11.62840691	max	max	6
00AH	7	2052	E09000008	31	80.48294437	4.203099458	19.19236112	18.83795415	12.7201036	max	max	6
00AH	7	2053	E09000008	43	76.67696147	4.031105999	15.57957871	20.13962859	14.01651382	max	max	6
00AH	7	2054	E09000008	55	83.35452787	4.346828884	15.31262576	21.72754389	15.13602914	max	max	6
00AH	8	2050	E09000008	8	69.78157683	2.818384301	14.42537255	21.57799318	13.30412911	max	max	6
00AH	8	2051	E09000008	20	75.41716569	4.220053892	18.43065656	26.7869854	16.83609982	max	max	6
00AH	8	2052	E09000008	32	59.61413648	3.149504762	15.11785184	15.08881552	9.704519018	max	max	6
00AH	8	2053	E09000008	44	75.80808886	3.74105895	17.04165446	24.963468	19.26980237	max	max	6
00AH	8	2054	E09000008	56	67.92221242	3.763028954	19.29687651	20.63152529	13.44747103	max	max	6
00AH	9	2050	E09000008	9	56.94999758	2.377853928	23.00346133	19.17508316	11.18188227	max	max	6
00AH	9	2051	E09000008	21	60.60745697	2.637271275	24.02022448	25.0389918	16.15572243	max	max	6
00AH	9	2052	E09000008	33	60.31181329	3.185264619	26.31834974	34.40114584	19.95545864	max	max	6
00AH	9	2053	E09000008	45	53.43844299	3.014566722	22.39630394	19.02698142	10.93193069	max	max	6
00AH	9	2054	E09000008	57	64.81675301	2.587331788	21.58712575	23.23913991	14.02293049	max	max	6
00AJ	1	2050	E09000009	1	66.38147625	5.34393349	31.58056607	21.87137748	13.53466662	max	max	6
00AJ	1	2051	E09000009	13	63.02193328	5.479400485	38.60694805	29.99651826	20.68866436	max	max	6
00AJ	1	2052	E09000009	25	52.73106117	6.744039997	40.13115803	26.51015439	18.98941958	max	max	6
00AJ	1	2053	E09000009	37	52.42562885	7.355896458	40.50147038	27.3557778	20.31234849	max	max	6
00AJ	1	2054	E09000009	49	61.33551819	5.100564295	36.13818525	21.5886571	13.3976711	max	max	6
00AJ	10	2050	E09000009	10	46.43493369	6.207159846	32.83419301	22.80920176	14.43416654	max	max	6
00AJ	10	2051	E09000009	22	41.43589857	4.617416143	29.10252891	26.38248687	17.00113018	max	max	6
00AJ	10	2052	E09000009	34	45.47945478	5.077997054	31.13534192	22.80324459	14.49558187	max	max	6
00AJ	10	2053	E09000009	46	44.5763052	6.203076432	37.29110299	31.75419291	19.97959566	max	max	6
00AJ	10	2054	E09000009	58	45.20361734	4.294828773	27.54325202	20.88059684	12.6876011	max	max	6
00AJ	11	2050	E09000009	11	45.89744441	4.684707109	31.65287355	23.66237316	16.27136186	max	max	6
00AJ	11	2051	E09000009	23	51.53216019	3.262695471	29.68631903	21.99554526	14.715836	max	max	6
00AJ	11	2052	E09000009	35	61.69586646	3.862434443	33.33497728	19.57617391	12.80709519	max	max	6
00AJ	11	2053	E09000009	47	60.47786547	3.703320416	29.0114049	21.25978909	14.64410747	max	max	6
00AJ	11	2054	E09000009	59	56.17276471	5.791113321	35.69416307	20.4822197	14.18479368	max	max	6
00AJ	12	2050	E09000009	12	47.91191341	7.186829798	45.42009957	25.7364585	19.74856964	max	max	6
00AJ	12	2051	E09000009	24	48.89627967	5.207604777	41.0290979	25.59382269	17.84270308	max	max	6
00AJ	12	2052	E09000009	36	41.75677004	7.549358268	50.12699201	27.23793827	21.51045801	max	max	6
00AJ	12	2053	E09000009	48	54.78341121	5.381121036	39.85155407	20.33697337	13.62855402	max	max	6
00AJ	12	2054	E09000009	60	51.69765971	6.204459375	44.15517081	26.39769708	20.53900499	max	max	6
00AJ	2	2050	E09000009	2	54.18507276	7.456089692	40.35968222	22.99561828	13.54435859	max	max	6
00AJ	2	2051	E09000009	14	69.54182475	3.067510354	27.94640173	23.64183988	13.11054722	max	max	6
00AJ	2	2052	E09000009	26	63.75389717	5.777810167	42.57929078	50.14441885	41.23464343	max	max	6
00AJ	2	2053	E09000009	38	73.85890729	3.383592265	27.04662793	33.03792163	24.29473174	max	max	6
00AJ	2	2054	E09000009	50	61.15551778	5.846356571	33.30883183	21.78745573	12.56274411	max	max	6
00AJ	3	2050	E09000009	3	63.2763475	10.41869014	34.21175169	25.18794512	16.77966745	max	max	6
00AJ	3	2051	E09000009	15	68.51912985	4.633593552	23.61917111	20.04642133	11.22349211	max	max	6
00AJ	3	2052	E09000009	27	70.7671574	8.289916904	32.71187133	33.97778388	22.81972442	max	max	6
00AJ	3	2053	E09000009	39	78.30989579	3.970934768	21.58763455	16.83619638	8.666082744	max	max	6
00AJ	3	2054	E09000009	51	75.61647304	7.456846706	27.62207259	48.80899094	32.91680018	max	max	6
00AJ	4	2050	E09000009	4	72.06156171	5.660597173	36.73200092	36.48265165	26.74847825	max	max	6
00AJ	4	2051	E09000009	16	73.85179634	7.030119332	34.97044452	34.66727028	25.41323155	max	max	6
00AJ	4	2052	E09000009	28	74.03478419	7.029340216	36.66239109	32.10736205	21.92021058	max	max	6
00AJ	4	2053	E09000009	40	77.63936297	5.155341017	26.32847064	27.69687831	18.41977673	max	max	6
00AJ	4	2054	E09000009	52	74.88590253	5.717212296	34.55408408	27.33790639	18.31227193	max	max	6
00AJ	5	2050	E09000009	5	94.14788228	3.526098205	17.50114287	28.86973953	18.1170427	max	max	6
00AJ	5	2051	E09000009	17	87.49193794	5.386730817	24.17401065	36.90976567	25.06306877	max	max	6
00AJ	5	2052	E09000009	29	88.90764729	4.150850934	19.97036439	28.6737773	18.8309619	max	max	6
00AJ	5	2053	E09000009	41	81.86083874	4.923086805	20.33200935	25.12817407	15.77702372	max	max	6
00AJ	5	2054	E09000009	53	97.91010346	4.894614581	22.07711927	32.2301808	22.25450456	max	max	6
00AJ	6	2050	E09000009	6	85.07491328	4.432817181	16.3364665	22.95516561	15.72113307	max	max	6
00AJ	6	2051	E09000009	18	93.68632444	5.106321573	21.60601209	29.880937	22.68201882	max	max	6
00AJ	6	2052	E09000009	30	113.232519	5.67423261	23.38755579	42.94666611	33.24280281	max	max	6
00AJ	6	2053	E09000009	42	96.61603673	4.464691432	15.87856479	27.36186682	19.84672333	max	max	6
00AJ	6	2054	E09000009	54	98.9348011	4.838695598	20.8577865	34.58356899	26.4311677	max	max	6
00AJ	7	2050	E09000009	7	72.8010484	4.809871189	15.63637737	21.7767078	13.01469094	max	max	6
00AJ	7	2051	E09000009	19	78.05747998	3.399468841	13.42378626	17.83984344	11.85197026	max	max	6
00AJ	7	2052	E09000009	31	82.59475068	5.000132415	20.5545606	18.00071655	11.94908594	max	max	6
00AJ	7	2053	E09000009	43	77.18822455	4.746321224	15.8242569	20.00290674	13.87947375	max	max	6
00AJ	7	2054	E09000009	55	84.35333313	4.825776465	14.88876026	21.52855781	15.08295395	max	max	6
00AJ	8	2050	E09000009	8	73.57603762	3.179658594	15.50176134	21.39378563	13.12586792	max	max	6
00AJ	8	2051	E09000009	20	73.16850662	4.988920223	20.3066732	27.16857356	17.66572195	max	max	6
00AJ	8	2052	E09000009	32	60.60631044	3.152065758	14.58449573	14.60969399	9.203865828	max	max	6
00AJ	8	2053	E09000009	44	76.53015284	4.363466824	17.72784056	23.69996797	18.0292455	max	max	6
00AJ	8	2054	E09000009	56	67.22891888	3.987526117	18.32405973	19.80401341	13.02851474	max	max	6
00AJ	9	2050	E09000009	9	55.55147578	2.568818617	23.47033215	19.79438432	11.7699017	max	max	6
00AJ	9	2051	E09000009	21	59.28159726	3.476905711	24.2127944	24.88336229	15.96609818	max	max	6
00AJ	9	2052	E09000009	33	58.84783173	3.858181814	27.5015674	34.79586074	20.5675128	max	max	6
00AJ	9	2053	E09000009	45	54.04240036	3.446591143	22.09806674	19.57499851	11.56730054	max	max	6
00AJ	9	2054	E09000009	57	64.13159142	3.197075764	24.73825706	22.89227956	13.74657179	max	max	6
00AK	1	2050	E09000010	1	65.58172644	5.851382855	33.89158784	21.86846607	13.61623696	max	max	6
00AK	1	2051	E09000010	13	61.48997818	6.06401202	42.04800658	30.43392471	20.76741457	max	max	6
00AK	1	2052	E09000010	25	51.8929013	6.8960485	44.05627306	27.11961405	19.7355301	max	max	6
00AK	1	2053	E09000010	37	52.20972369	7.873138705	41.08979791	27.60641329	20.55761803	max	max	6
00AK	1	2054	E09000010	49	60.15337895	5.516115742	37.11075001	21.76032282	13.51101965	max	max	6
00AK	10	2050	E09000010	10	46.68597314	6.53139785	34.43937019	23.10913747	14.70453324	max	max	6
00AK	10	2051	E09000010	22	41.26058929	4.856955497	28.20081292	26.93182062	17.57547778	max	max	6
00AK	10	2052	E09000010	34	45.30837022	5.19275921	33.07543564	23.39340699	15.07167504	max	max	6
00AK	10	2053	E09000010	46	45.35281655	5.988345865	36.23516132	31.51237691	19.90262313	max	max	6
00AK	10	2054	E09000010	58	45.3691226	4.309815713	27.14788751	19.97798181	11.77546721	max	max	6
00AK	11	2050	E09000010	11	46.07395732	4.71372141	31.4329073	22.92728554	15.33572769	max	max	6
00AK	11	2051	E09000010	23	50.52830938	3.428554106	32.27096252	22.19865144	15.2388131	max	max	6
00AK	11	2052	E09000010	35	61.05515035	4.240308432	35.61405865	19.88721247	13.2266988	max	max	6
00AK	11	2053	E09000010	47	60.04530373	3.932861288	29.04780477	21.24166702	14.65435634	max	max	6
00AK	11	2054	E09000010	59	56.10203946	6.064377419	36.3778759	20.30349264	13.90225391	max	max	6
00AK	12	2050	E09000010	12	46.93228066	7.676841082	47.63574059	26.31095923	20.47586069	max	max	6
00AK	12	2051	E09000010	24	47.4718491	5.707279613	43.90819531	26.02188018	18.29519909	max	max	6
00AK	12	2052	E09000010	36	41.69709913	8.135676299	50.39670932	27.37631367	21.67656671	max	max	6
00AK	12	2053	E09000010	48	53.77882668	5.801023268	42.88647775	20.48537122	13.71961295	max	max	6
00AK	12	2054	E09000010	60	50.75980248	6.643916238	46.90395977	26.58889604	20.58363004	max	max	6
00AK	2	2050	E09000010	2	54.22002615	8.110482735	42.19256306	23.05161834	13.57255239	max	max	6
00AK	2	2051	E09000010	14	68.36850275	3.474565344	29.98871749	23.27891452	12.83805418	max	max	6
00AK	2	2052	E09000010	26	62.45810502	6.580475355	45.95251202	49.66377646	41.51356626	max	max	6
00AK	2	2053	E09000010	38	72.74645301	3.788429993	29.63948659	33.69060138	24.87312324	max	max	6
00AK	2	2054	E09000010	50	59.90946436	6.009811274	34.2693649	21.99833512	12.76116042	max	max	6
00AK	3	2050	E09000010	3	62.21881547	11.64403177	35.84423284	25.05725799	16.68244755	max	max	6
00AK	3	2051	E09000010	15	67.86454305	5.2519188	24.77340492	20.70790251	11.81066425	max	max	6
00AK	3	2052	E09000010	27	70.78382923	8.312198316	33.29438496	33.7904684	22.6120984	max	max	6
00AK	3	2053	E09000010	39	77.36991119	4.506286783	23.86733357	17.05549182	8.860608132	max	max	6
00AK	3	2054	E09000010	51	74.73414489	8.161969796	30.68810724	48.66648966	32.83690354	max	max	6
00AK	4	2050	E09000010	4	72.62281914	6.037976925	36.4335858	36.24235319	26.45242112	max	max	6
00AK	4	2051	E09000010	16	73.04339091	8.024063015	35.93184115	35.13949289	25.69618069	max	max	6
00AK	4	2052	E09000010	28	73.15897039	7.718486981	37.59521656	32.81465066	22.64293633	max	max	6
00AK	4	2053	E09000010	40	76.49156342	5.786456116	29.4999485	28.30447734	18.9721556	max	max	6
00AK	4	2054	E09000010	52	74.1936657	5.938369886	36.12353175	27.41607517	18.33972495	max	max	6
00AK	5	2050	E09000010	5	93.45082609	3.575076034	16.6974686	28.71040587	17.93082117	max	max	6
00AK	5	2051	E09000010	17	87.4101101	5.410840842	24.8164	36.51223469	24.58698819	max	max	6
00AK	5	2052	E09000010	29	89.99864172	4.118523721	18.74899578	27.91409019	18.07240051	max	max	6
00AK	5	2053	E09000010	41	81.92349255	5.266954122	21.0748427	24.92229465	15.57650691	max	max	6
00AK	5	2054	E09000010	53	99.04497971	4.97054793	23.00721802	31.68219936	21.79051472	max	max	6
00AK	6	2050	E09000010	6	83.57088331	4.783076779	16.76511548	23.13250488	15.89477275	max	max	6
00AK	6	2051	E09000010	18	93.95345306	5.537939835	21.71062845	30.8959184	23.71682974	max	max	6
00AK	6	2052	E09000010	30	113.8365239	5.036619814	23.37583311	42.95041167	33.45524831	max	max	6
00AK	6	2053	E09000010	42	95.07452367	3.981383069	14.97668176	26.44429744	18.98331102	max	max	6
00AK	6	2054	E09000010	54	98.56799507	4.863119046	20.92408295	35.68036385	27.52347573	max	max	6
00AK	7	2050	E09000010	7	70.83070497	5.475964638	16.48812591	22.06275965	13.32621364	max	max	6
00AK	7	2051	E09000010	19	77.05233543	3.685930018	13.88436919	17.89773403	11.9100745	max	max	6
00AK	7	2052	E09000010	31	82.56534859	5.375026357	21.89226803	18.60882445	12.48383633	max	max	6
00AK	7	2053	E09000010	43	77.5389707	4.951249438	16.85392377	19.57728072	13.44388025	max	max	6
00AK	7	2054	E09000010	55	83.33901276	5.149809895	16.70383647	21.78794326	15.63576149	max	max	6
00AK	8	2050	E09000010	8	72.98567717	3.273001029	15.02827177	21.232825	13.00463083	max	max	6
00AK	8	2051	E09000010	20	71.95657878	5.146448881	20.15318987	27.03291733	17.66123427	max	max	6
00AK	8	2052	E09000010	32	59.17821786	3.660181392	15.96093433	14.94660096	9.488278135	max	max	6
00AK	8	2053	E09000010	44	76.13038131	4.8150398	18.61655369	24.02110057	18.25959372	max	max	6
00AK	8	2054	E09000010	56	66.75039734	4.113166505	18.51637773	19.14021092	12.37016173	max	max	6
00AK	9	2050	E09000010	9	55.90458768	2.579813476	22.0896692	20.17084936	12.15606505	max	max	6
00AK	9	2051	E09000010	21	59.96127675	3.531198247	23.04600503	24.50951468	15.58991917	max	max	6
00AK	9	2052	E09000010	33	59.0924352	4.032419686	27.06497431	34.54231815	20.43294503	max	max	6
00AK	9	2053	E09000010	45	53.54939486	3.627522135	22.27065789	19.56279472	11.49864367	max	max	6
00AK	9	2054	E09000010	57	63.87318459	3.091309377	24.27328889	22.77648411	13.5799751	max	max	6
00AL	1	2050	E09000011	1	65.81547337	5.015917643	33.59331962	21.91131395	13.52458771	max	max	6
00AL	1	2051	E09000011	13	63.5695738	4.771226133	35.24713199	31.97074333	22.12907194	max	max	6
00AL	1	2052	E09000011	25	52.56331333	6.431277852	38.61822276	25.79395143	18.15851885	max	max	6
00AL	1	2053	E09000011	37	51.69470676	6.998633123	40.65788183	27.65363499	20.63050173	max	max	6
00AL	1	2054	E09000011	49	62.03761636	5.00476553	32.15585118	21.72370102	13.49558753	max	max	6
00AL	10	2050	E09000011	10	46.62741138	5.115448433	32.57336823	22.89613619	14.55635108	max	max	6
00AL	10	2051	E09000011	22	41.39846346	4.840197938	28.16555623	27.07341945	17.74741715	max	max	6
00AL	10	2052	E09000011	34	45.80804413	4.724106508	31.23860962	22.95427141	14.68499208	max	max	6
00AL	10	2053	E09000011	46	45.65113824	5.176885555	31.93059512	27.34851979	18.61735452	max	max	6
00AL	10	2054	E09000011	58	45.69985876	4.114769247	27.22258999	19.03665078	10.82706211	max	max	6
00AL	11	2050	E09000011	11	47.81776212	4.37375985	30.27267501	22.71475652	14.76079162	max	max	6
00AL	11	2051	E09000011	23	50.91292229	3.211363399	31.81334826	22.33230082	15.13798456	max	max	6
00AL	11	2052	E09000011	35	61.69274483	3.873606904	32.14349143	19.78118877	13.07151047	max	max	6
00AL	11	2053	E09000011	47	59.66464284	3.597103103	30.17637507	20.98015321	14.28885875	max	max	6
00AL	11	2054	E09000011	59	56.2687116	5.81288631	37.7463103	19.85947638	13.352543	max	max	6
00AL	12	2050	E09000011	12	47.64269623	7.744292175	48.13689343	25.68683926	19.68130016	max	max	6
00AL	12	2051	E09000011	24	48.90648473	4.992043257	42.86661253	25.81762265	18.14524977	max	max	6
00AL	12	2052	E09000011	36	41.18378224	7.282128842	53.9700801	27.12087764	21.39225678	max	max	6
00AL	12	2053	E09000011	48	55.00670602	5.252999352	39.61790872	20.49030741	13.71791837	max	max	6
00AL	12	2054	E09000011	60	51.51086223	5.576887231	45.87058246	26.37787022	20.330325	max	max	6
00AL	2	2050	E09000011	2	53.77360507	7.217502654	43.19167103	23.74518732	14.17940722	max	max	6
00AL	2	2051	E09000011	14	68.47195257	3.081593688	27.83212583	23.88583122	13.33564018	max	max	6
00AL	2	2052	E09000011	26	63.00142564	4.916670425	43.65738599	48.89264347	38.26692709	max	max	6
00AL	2	2053	E09000011	38	73.32553523	3.562451895	29.27740812	33.80084845	24.94145125	max	max	6
00AL	2	2054	E09000011	50	60.14096533	4.861134644	33.93872091	20.97907645	11.74349824	max	max	6
00AL	3	2050	E09000011	3	62.68769701	8.944258013	36.47552149	24.82881829	16.47225838	max	max	6
00AL	3	2051	E09000011	15	68.20668707	4.280129686	24.51331705	20.76705284	11.80085048	max	max	6
00AL	3	2052	E09000011	27	71.8028717	8.4194823	31.73628072	35.29627363	23.69112995	max	max	6
00AL	3	2053	E09000011	39	77.5571897	3.900962407	22.83492944	17.23514818	9.00118744	max	max	6
00AL	3	2054	E09000011	51	74.58815704	5.912056796	30.42071558	48.9619021	33.0310544	max	max	6
00AL	4	2050	E09000011	4	70.94305369	5.58118664	36.81704413	36.20517273	26.47570918	max	max	6
00AL	4	2051	E09000011	16	73.49203568	6.79545877	33.26828327	34.19650358	24.45684862	max	max	6
00AL	4	2052	E09000011	28	75.08565305	6.47890472	34.56843071	32.74250406	22.44496965	max	max	6
00AL	4	2053	E09000011	40	77.07006645	5.236608183	29.12108914	27.66993513	18.25550348	max	max	6
00AL	4	2054	E09000011	52	74.00365957	5.138431557	33.90893084	28.58944362	19.54203998	max	max	6
00AL	5	2050	E09000011	5	92.63069177	3.013739524	16.77443664	29.33052045	18.36873178	max	max	6
00AL	5	2051	E09000011	17	86.707759	4.702696604	23.73585807	36.44465865	24.38244051	max	max	6
00AL	5	2052	E09000011	29	84.55501593	3.577976954	19.80249749	29.44971109	19.47451573	max	max	6
00AL	5	2053	E09000011	41	79.31693871	4.59214322	21.37531727	25.27666901	15.9529851	max	max	6
00AL	5	2054	E09000011	53	99.93028555	4.228871334	22.57313667	31.90615909	21.9681117	max	max	6
00AL	6	2050	E09000011	6	80.62290357	4.491215352	19.46134202	24.61463388	17.35405045	max	max	6
00AL	6	2051	E09000011	18	91.68014043	5.135923894	20.61048908	31.76301575	24.53823996	max	max	6
00AL	6	2052	E09000011	30	109.2173642	4.985692775	24.67110615	45.23697208	35.47109311	max	max	6
00AL	6	2053	E09000011	42	93.08435389	3.513572133	16.25234442	27.0033755	19.50980609	max	max	6
00AL	6	2054	E09000011	54	100.1795563	4.221058877	23.37888511	40.16558253	31.68138351	max	max	6
00AL	7	2050	E09000011	7	70.31486093	4.56175047	17.22196121	21.96881223	13.57394983	max	max	6
00AL	7	2051	E09000011	19	76.50118785	3.517423068	14.21920413	17.76891973	11.73125098	max	max	6
00AL	7	2052	E09000011	31	78.86283136	4.48886043	18.73042362	18.8258092	12.68245445	max	max	6
00AL	7	2053	E09000011	43	75.98950663	3.907179286	15.73997987	20.32088258	14.19988035	max	max	6
00AL	7	2054	E09000011	55	80.47585112	4.63626402	17.45669143	21.54952452	15.29577001	max	max	6
00AL	8	2050	E09000011	8	68.01543353	2.858864957	14.37971826	21.54346817	13.2674022	max	max	6
00AL	8	2051	E09000011	20	75.8736021	4.319571949	18.95856473	27.57748622	17.85033474	max	max	6
00AL	8	2052	E09000011	32	58.24851251	3.52557722	16.47461356	15.28856582	9.834803597	max	max	6
00AL	8	2053	E09000011	44	74.60014516	4.200256471	17.82013542	24.59309043	18.83285584	max	max	6
00AL	8	2054	E09000011	56	66.82621925	3.835204938	18.93874793	20.21947544	12.8146087	max	max	6
00AL	9	2050	E09000011	9	57.3080836	2.422686243	22.30613314	19.43043248	11.43758934	max	max	6
00AL	9	2051	E09000011	21	60.46942279	2.677941014	23.09781567	24.63885775	15.78575233	max	max	6
00AL	9	2052	E09000011	33	57.82204762	3.421677721	27.53465163	34.63411833	20.2677842	max	max	6
00AL	9	2053	E09000011	45	53.18789101	3.219642055	22.43455696	19.33298168	11.19931361	max	max	6
00AL	9	2054	E09000011	57	62.18392118	2.584626269	22.20952937	22.82532714	13.54385331	max	max	6
00AM	1	2050	E09000012	1	65.48347978	5.548599612	33.9887931	22.00279319	13.66317832	max	max	6
00AM	1	2051	E09000012	13	62.72057195	5.648478008	39.72369948	31.00125987	20.94886	max	max	6
00AM	1	2052	E09000012	25	52.48087385	6.944041075	42.08512319	26.39415384	18.8545293	max	max	6
00AM	1	2053	E09000012	37	51.73739452	7.665351668	42.0595497	27.58213985	20.56775399	max	max	6
00AM	1	2054	E09000012	49	60.91474207	5.336952202	36.17396472	21.79345722	13.55481583	max	max	6
00AM	10	2050	E09000012	10	46.41259926	6.155087417	33.77713068	22.95081705	14.555852	max	max	6
00AM	10	2051	E09000012	22	40.98042771	4.898397734	29.03396117	27.2609468	17.90518741	max	max	6
00AM	10	2052	E09000012	34	45.15126093	5.235080711	32.29415115	23.07873889	14.77275144	max	max	6
00AM	10	2053	E09000012	46	44.73190135	6.139514512	36.62893874	31.84741294	19.89810931	max	max	6
00AM	10	2054	E09000012	58	45.16699945	4.386669682	28.04094515	19.87200457	11.6474923	max	max	6
00AM	11	2050	E09000012	11	46.09662997	4.723145072	31.90498034	23.24807221	15.71541279	max	max	6
00AM	11	2051	E09000012	23	50.7367569	3.368107037	32.312548	22.30288575	15.18774627	max	max	6
00AM	11	2052	E09000012	35	61.14851659	4.085671604	34.71462158	19.8484437	13.12508246	max	max	6
00AM	11	2053	E09000012	47	59.7078921	3.825029937	31.13504766	21.09308205	14.4546714	max	max	6
00AM	11	2054	E09000012	59	55.09501839	6.124850456	37.92371534	20.3165472	13.8974899	max	max	6
00AM	12	2050	E09000012	12	47.03093363	7.7488927	48.31443448	25.91755479	20.0086505	max	max	6
00AM	12	2051	E09000012	24	48.00875181	5.56366319	43.83243259	25.94553461	18.21862648	max	max	6
00AM	12	2052	E09000012	36	40.88407981	7.790572905	51.90573957	27.29641367	21.55483094	max	max	6
00AM	12	2053	E09000012	48	54.34563218	5.605390964	41.67520086	20.43339219	13.68847333	max	max	6
00AM	12	2054	E09000012	60	51.02488875	6.301046671	46.63432121	26.65636915	20.71006283	max	max	6
00AM	2	2050	E09000012	2	53.62247045	7.867796251	43.5276947	23.27723343	13.78784069	max	max	6
00AM	2	2051	E09000012	14	68.67713628	3.305167994	29.16830724	23.7227086	13.21387752	max	max	6
00AM	2	2052	E09000012	26	62.55061314	5.987339813	44.92408068	49.72543614	40.12467424	max	max	6
00AM	2	2053	E09000012	38	73.13937541	3.655105408	29.68679374	33.49934585	24.69712879	max	max	6
00AM	2	2054	E09000012	50	60.0475564	5.947739427	35.78805631	21.44933793	12.19598952	max	max	6
00AM	3	2050	E09000012	3	62.47063348	10.55211777	36.45200846	25.20312878	16.81782232	max	max	6
00AM	3	2051	E09000012	15	67.97838506	4.922359209	25.16059854	20.51684472	11.6089215	max	max	6
00AM	3	2052	E09000012	27	70.49444543	8.487757714	33.64938281	34.44103884	23.02401664	max	max	6
00AM	3	2053	E09000012	39	77.56844834	4.150741231	23.37473402	17.0336703	8.831571956	max	max	6
00AM	3	2054	E09000012	51	74.6313831	7.607663128	30.66772243	48.64980168	32.78941011	max	max	6
00AM	4	2050	E09000012	4	71.70941035	5.895353913	37.97151368	36.22325694	26.45190474	max	max	6
00AM	4	2051	E09000012	16	72.63700053	7.708119992	35.85925369	35.35136061	25.90424426	max	max	6
00AM	4	2052	E09000012	28	73.41988233	7.308167907	37.04742597	32.71200485	22.47563556	max	max	6
00AM	4	2053	E09000012	40	76.8168541	5.4410773	28.65988766	28.36741514	19.1164412	max	max	6
00AM	4	2054	E09000012	52	73.87048365	5.717146556	35.96551097	27.85957139	18.78567085	max	max	6
00AM	5	2050	E09000012	5	93.75429535	3.446495741	17.49005188	28.96168903	18.13307573	max	max	6
00AM	5	2051	E09000012	17	87.46289382	5.421483394	24.88898557	36.50119988	24.59217728	max	max	6
00AM	5	2052	E09000012	29	88.11402745	4.09978472	20.2359988	28.57662152	18.67293942	max	max	6
00AM	5	2053	E09000012	41	80.61184705	5.031565335	21.57718705	25.00994532	15.672731	max	max	6
00AM	5	2054	E09000012	53	98.7062533	5.034106201	24.69798223	31.53522092	21.53564356	max	max	6
00AM	6	2050	E09000012	6	82.93551089	4.72164561	17.50329555	23.5635006	16.32539171	max	max	6
00AM	6	2051	E09000012	18	92.65738436	5.458825382	21.7824585	30.62169793	23.41646589	max	max	6
00AM	6	2052	E09000012	30	112.011418	5.564822825	25.88235966	43.78808753	34.18530852	max	max	6
00AM	6	2053	E09000012	42	95.08127238	3.978027527	16.36323148	26.68608271	19.2129405	max	max	6
00AM	6	2054	E09000012	54	98.77836927	4.726078399	22.12475834	36.59973078	28.39909579	max	max	6
00AM	7	2050	E09000012	7	71.2407042	5.098177433	17.10672969	21.84764797	13.29801278	max	max	6
00AM	7	2051	E09000012	19	76.74890137	3.610087018	13.92468617	17.88199929	11.88023664	max	max	6
00AM	7	2052	E09000012	31	81.63641407	5.019021673	21.81698452	18.74073336	12.64113602	max	max	6
00AM	7	2053	E09000012	43	75.59817813	4.744851681	16.55528022	19.92945293	13.79750793	max	max	6
00AM	7	2054	E09000012	55	82.93501183	5.011748791	16.36901191	21.51743723	15.15707367	max	max	6
00AM	8	2050	E09000012	8	71.82146798	3.175993777	15.50615394	21.37899617	13.14880423	max	max	6
00AM	8	2051	E09000012	20	73.00660878	5.069154309	20.49320535	27.40126819	17.81095292	max	max	6
00AM	8	2052	E09000012	32	59.03570877	3.558309217	15.71770979	15.15435346	9.719204387	max	max	6
00AM	8	2053	E09000012	44	74.81215176	4.632631606	18.30582374	24.13339744	18.40753023	max	max	6
00AM	8	2054	E09000012	56	66.45751707	4.094060156	19.31982142	19.56119608	12.74072179	max	max	6
00AM	9	2050	E09000012	9	55.92135798	2.622799802	22.61489827	19.82166281	11.80727582	max	max	6
00AM	9	2051	E09000012	21	59.72218094	3.371179549	23.75866861	24.83973068	15.93225869	max	max	6
00AM	9	2052	E09000012	33	58.4557457	3.866827345	27.53833523	34.34192009	20.16105421	max	max	6
00AM	9	2053	E09000012	45	53.13196195	3.470517973	22.64922012	19.31251965	11.2317332	max	max	6
00AM	9	2054	E09000012	57	63.42226944	3.081481361	24.28991111	22.88916492	13.68510145	max	max	6
00AN	1	2050	E09000013	1	65.93828017	5.497891203	32.86685716	21.97874632	13.63706446	max	max	6
00AN	1	2051	E09000013	13	62.86174873	5.625473892	39.45016436	30.25408705	20.81363492	max	max	6
00AN	1	2052	E09000013	25	52.60135675	6.903272383	41.69884122	26.45019054	18.93289495	max	max	6
00AN	1	2053	E09000013	37	51.94675587	7.646058521	42.60879843	27.55818139	20.54950666	max	max	6
00AN	1	2054	E09000013	49	61.15764273	5.289664791	36.59438281	21.70258396	13.49325678	max	max	6
00AN	10	2050	E09000013	10	46.39353691	6.281294646	33.49190712	22.90697615	14.508789	max	max	6
00AN	10	2051	E09000013	22	41.0982498	4.79790439	29.35914966	27.05672858	17.69022328	max	max	6
00AN	10	2052	E09000013	34	45.23363027	5.256066218	31.81905131	23.06448641	14.75861883	max	max	6
00AN	10	2053	E09000013	46	44.8756968	6.349122186	37.5558217	32.37378234	20.49866533	max	max	6
00AN	10	2054	E09000013	58	45.17669992	4.366374443	28.14200737	20.40230708	12.14719914	max	max	6
00AN	11	2050	E09000013	11	45.71854401	4.739536182	32.10761242	23.56851308	16.15353216	max	max	6
00AN	11	2051	E09000013	23	51.0401275	3.318602574	31.15886593	22.18336277	15.00454973	max	max	6
00AN	11	2052	E09000013	35	61.48104134	4.073862902	34.24701179	19.79227263	13.09239209	max	max	6
00AN	11	2053	E09000013	47	60.09066989	3.783730404	30.28193798	21.19159215	14.58320209	max	max	6
00AN	11	2054	E09000013	59	55.59466693	6.002345443	37.23793322	20.43947477	14.08493333	max	max	6
00AN	12	2050	E09000013	12	47.38262733	7.505654166	47.00308554	25.82579317	19.89298762	max	max	6
00AN	12	2051	E09000013	24	48.39478874	5.452671197	42.69694279	25.79651633	18.04839968	max	max	6
00AN	12	2052	E09000013	36	41.30124901	7.749305594	51.52594413	27.27705651	21.53544589	max	max	6
00AN	12	2053	E09000013	48	54.56426867	5.513090303	40.94360142	20.35327828	13.61657699	max	max	6
00AN	12	2054	E09000013	60	51.28863353	6.364416515	45.79305286	26.58121057	20.67225992	max	max	6
00AN	2	2050	E09000013	2	53.79454408	7.755199969	42.53339188	23.24973972	13.78160926	max	max	6
00AN	2	2051	E09000013	14	69.13019535	3.224885451	28.88933332	23.77405654	13.25924548	max	max	6
00AN	2	2052	E09000013	26	63.26194224	5.998410439	44.09307782	49.95973837	40.69185068	max	max	6
00AN	2	2053	E09000013	38	73.47417	3.539553259	28.58657878	33.25009659	24.47304712	max	max	6
00AN	2	2054	E09000013	50	60.49620192	5.980361117	35.07455294	21.72224338	12.47246718	max	max	6
00AN	3	2050	E09000013	3	63.03055609	10.51710834	35.75564295	25.39796568	16.98103647	max	max	6
00AN	3	2051	E09000013	15	68.24276167	4.898862735	24.66963503	20.24469659	11.3628087	max	max	6
00AN	3	2052	E09000013	27	70.64651588	8.421008529	33.53675507	34.30367011	22.98630259	max	max	6
00AN	3	2053	E09000013	39	77.94066017	4.078410449	22.58307808	16.93066339	8.741670778	max	max	6
00AN	3	2054	E09000013	51	75.19095255	7.700541242	29.41180509	48.79444854	32.90925318	max	max	6
00AN	4	2050	E09000013	4	72.191959	5.781256723	37.92873726	36.49147561	26.74151662	max	max	6
00AN	4	2051	E09000013	16	73.20291951	7.545651368	36.44703436	35.36862898	26.01605951	max	max	6
00AN	4	2052	E09000013	28	73.64269765	7.236758304	37.31352612	32.57013423	22.34491294	max	max	6
00AN	4	2053	E09000013	40	77.24101791	5.354467146	27.76587674	28.25587556	19.0224384	max	max	6
00AN	4	2054	E09000013	52	74.43820267	5.890599767	36.2859575	27.52377488	18.46261366	max	max	6
00AN	5	2050	E09000013	5	93.96087991	3.490433939	17.67517216	28.9215545	18.13976174	max	max	6
00AN	5	2051	E09000013	17	87.82265362	5.459863755	24.81411989	36.69770244	24.82259143	max	max	6
00AN	5	2052	E09000013	29	88.69691923	4.167983355	20.11782351	28.67581257	18.79058752	max	max	6
00AN	5	2053	E09000013	41	81.39884038	5.042753973	21.16955397	25.3002619	15.94278568	max	max	6
00AN	5	2054	E09000013	53	98.42011458	5.091621876	23.44006314	31.94152638	21.94826574	max	max	6
00AN	6	2050	E09000013	6	84.15982208	4.655538893	16.83550482	23.31136996	16.07582102	max	max	6
00AN	6	2051	E09000013	18	92.51619008	5.337290112	22.84815598	30.32761307	23.12944705	max	max	6
00AN	6	2052	E09000013	30	113.1330822	5.831145279	25.37334963	43.55630862	34.002613	max	max	6
00AN	6	2053	E09000013	42	96.23138288	4.228596576	16.43749644	27.23019876	19.74777301	max	max	6
00AN	6	2054	E09000013	54	98.71124369	4.876332569	21.78368324	36.15327657	27.9755998	max	max	6
00AN	7	2050	E09000013	7	71.95802172	5.016965858	17.10657824	21.92251707	13.32358589	max	max	6
00AN	7	2051	E09000013	19	77.50717323	3.545272277	14.1237477	17.90465899	11.90544684	max	max	6
00AN	7	2052	E09000013	31	82.2469811	5.040672118	21.6338138	18.85698565	12.79234812	max	max	6
00AN	7	2053	E09000013	43	76.14902115	4.771959762	16.32438254	19.97575763	13.846741	max	max	6
00AN	7	2054	E09000013	55	83.91280094	4.925320556	15.55548942	21.74679365	15.21441118	max	max	6
00AN	8	2050	E09000013	8	73.19313726	3.225063347	15.54788589	21.38950366	13.14624889	max	max	6
00AN	8	2051	E09000013	20	73.0339449	5.148737277	20.55280485	27.3844686	17.72324717	max	max	6
00AN	8	2052	E09000013	32	59.86575773	3.3971783	15.36440737	14.94810063	9.525215795	max	max	6
00AN	8	2053	E09000013	44	75.52381011	4.542710197	18.38999411	23.95779927	18.25650603	max	max	6
00AN	8	2054	E09000013	56	66.86010791	4.091872158	19.11676515	19.84361599	12.98608569	max	max	6
00AN	9	2050	E09000013	9	55.57761256	2.594202852	23.36888205	19.88348227	11.86226603	max	max	6
00AN	9	2051	E09000013	21	59.41852582	3.489225201	24.18612108	24.95802889	16.03709771	max	max	6
00AN	9	2052	E09000013	33	58.57592735	3.913144044	27.78778887	34.67723223	20.48909338	max	max	6
00AN	9	2053	E09000013	45	53.45148265	3.522292805	22.69111738	19.48333629	11.43169483	max	max	6
00AN	9	2054	E09000013	57	63.78444735	3.174757075	24.72371785	22.96475388	13.78054409	max	max	6
00AP	1	2050	E09000014	1	65.48347978	5.548599612	33.9887931	22.00279319	13.66317832	max	max	6
00AP	1	2051	E09000014	13	62.72057195	5.648478008	39.72369948	31.00125987	20.94886	max	max	6
00AP	1	2052	E09000014	25	52.48087385	6.944041075	42.08512319	26.39415384	18.8545293	max	max	6
00AP	1	2053	E09000014	37	51.73739452	7.665351668	42.0595497	27.58213985	20.56775399	max	max	6
00AP	1	2054	E09000014	49	60.91474207	5.336952202	36.17396472	21.79345722	13.55481583	max	max	6
00AP	10	2050	E09000014	10	46.41259926	6.155087417	33.77713068	22.95081705	14.555852	max	max	6
00AP	10	2051	E09000014	22	40.98042771	4.898397734	29.03396117	27.2609468	17.90518741	max	max	6
00AP	10	2052	E09000014	34	45.15126093	5.235080711	32.29415115	23.07873889	14.77275144	max	max	6
00AP	10	2053	E09000014	46	44.73190135	6.139514512	36.62893874	31.84741294	19.89810931	max	max	6
00AP	10	2054	E09000014	58	45.16699945	4.386669682	28.04094515	19.87200457	11.6474923	max	max	6
00AP	11	2050	E09000014	11	46.09662997	4.723145072	31.90498034	23.24807221	15.71541279	max	max	6
00AP	11	2051	E09000014	23	50.7367569	3.368107037	32.312548	22.30288575	15.18774627	max	max	6
00AP	11	2052	E09000014	35	61.14851659	4.085671604	34.71462158	19.8484437	13.12508246	max	max	6
00AP	11	2053	E09000014	47	59.7078921	3.825029937	31.13504766	21.09308205	14.4546714	max	max	6
00AP	11	2054	E09000014	59	55.09501839	6.124850456	37.92371534	20.3165472	13.8974899	max	max	6
00AP	12	2050	E09000014	12	47.03093363	7.7488927	48.31443448	25.91755479	20.0086505	max	max	6
00AP	12	2051	E09000014	24	48.00875181	5.56366319	43.83243259	25.94553461	18.21862648	max	max	6
00AP	12	2052	E09000014	36	40.88407981	7.790572905	51.90573957	27.29641367	21.55483094	max	max	6
00AP	12	2053	E09000014	48	54.34563218	5.605390964	41.67520086	20.43339219	13.68847333	max	max	6
00AP	12	2054	E09000014	60	51.02488875	6.301046671	46.63432121	26.65636915	20.71006283	max	max	6
00AP	2	2050	E09000014	2	53.62247045	7.867796251	43.5276947	23.27723343	13.78784069	max	max	6
00AP	2	2051	E09000014	14	68.67713628	3.305167994	29.16830724	23.7227086	13.21387752	max	max	6
00AP	2	2052	E09000014	26	62.55061314	5.987339813	44.92408068	49.72543614	40.12467424	max	max	6
00AP	2	2053	E09000014	38	73.13937541	3.655105408	29.68679374	33.49934585	24.69712879	max	max	6
00AP	2	2054	E09000014	50	60.0475564	5.947739427	35.78805631	21.44933793	12.19598952	max	max	6
00AP	3	2050	E09000014	3	62.47063348	10.55211777	36.45200846	25.20312878	16.81782232	max	max	6
00AP	3	2051	E09000014	15	67.97838506	4.922359209	25.16059854	20.51684472	11.6089215	max	max	6
00AP	3	2052	E09000014	27	70.49444543	8.487757714	33.64938281	34.44103884	23.02401664	max	max	6
00AP	3	2053	E09000014	39	77.56844834	4.150741231	23.37473402	17.0336703	8.831571956	max	max	6
00AP	3	2054	E09000014	51	74.6313831	7.607663128	30.66772243	48.64980168	32.78941011	max	max	6
00AP	4	2050	E09000014	4	71.70941035	5.895353913	37.97151368	36.22325694	26.45190474	max	max	6
00AP	4	2051	E09000014	16	72.63700053	7.708119992	35.85925369	35.35136061	25.90424426	max	max	6
00AP	4	2052	E09000014	28	73.41988233	7.308167907	37.04742597	32.71200485	22.47563556	max	max	6
00AP	4	2053	E09000014	40	76.8168541	5.4410773	28.65988766	28.36741514	19.1164412	max	max	6
00AP	4	2054	E09000014	52	73.87048365	5.717146556	35.96551097	27.85957139	18.78567085	max	max	6
00AP	5	2050	E09000014	5	93.75429535	3.446495741	17.49005188	28.96168903	18.13307573	max	max	6
00AP	5	2051	E09000014	17	87.46289382	5.421483394	24.88898557	36.50119988	24.59217728	max	max	6
00AP	5	2052	E09000014	29	88.11402745	4.09978472	20.2359988	28.57662152	18.67293942	max	max	6
00AP	5	2053	E09000014	41	80.61184705	5.031565335	21.57718705	25.00994532	15.672731	max	max	6
00AP	5	2054	E09000014	53	98.7062533	5.034106201	24.69798223	31.53522092	21.53564356	max	max	6
00AP	6	2050	E09000014	6	82.93551089	4.72164561	17.50329555	23.5635006	16.32539171	max	max	6
00AP	6	2051	E09000014	18	92.65738436	5.458825382	21.7824585	30.62169793	23.41646589	max	max	6
00AP	6	2052	E09000014	30	112.011418	5.564822825	25.88235966	43.78808753	34.18530852	max	max	6
00AP	6	2053	E09000014	42	95.08127238	3.978027527	16.36323148	26.68608271	19.2129405	max	max	6
00AP	6	2054	E09000014	54	98.77836927	4.726078399	22.12475834	36.59973078	28.39909579	max	max	6
00AP	7	2050	E09000014	7	71.2407042	5.098177433	17.10672969	21.84764797	13.29801278	max	max	6
00AP	7	2051	E09000014	19	76.74890137	3.610087018	13.92468617	17.88199929	11.88023664	max	max	6
00AP	7	2052	E09000014	31	81.63641407	5.019021673	21.81698452	18.74073336	12.64113602	max	max	6
00AP	7	2053	E09000014	43	75.59817813	4.744851681	16.55528022	19.92945293	13.79750793	max	max	6
00AP	7	2054	E09000014	55	82.93501183	5.011748791	16.36901191	21.51743723	15.15707367	max	max	6
00AP	8	2050	E09000014	8	71.82146798	3.175993777	15.50615394	21.37899617	13.14880423	max	max	6
00AP	8	2051	E09000014	20	73.00660878	5.069154309	20.49320535	27.40126819	17.81095292	max	max	6
00AP	8	2052	E09000014	32	59.03570877	3.558309217	15.71770979	15.15435346	9.719204387	max	max	6
00AP	8	2053	E09000014	44	74.81215176	4.632631606	18.30582374	24.13339744	18.40753023	max	max	6
00AP	8	2054	E09000014	56	66.45751707	4.094060156	19.31982142	19.56119608	12.74072179	max	max	6
00AP	9	2050	E09000014	9	55.92135798	2.622799802	22.61489827	19.82166281	11.80727582	max	max	6
00AP	9	2051	E09000014	21	59.72218094	3.371179549	23.75866861	24.83973068	15.93225869	max	max	6
00AP	9	2052	E09000014	33	58.4557457	3.866827345	27.53833523	34.34192009	20.16105421	max	max	6
00AP	9	2053	E09000014	45	53.13196195	3.470517973	22.64922012	19.31251965	11.2317332	max	max	6
00AP	9	2054	E09000014	57	63.42226944	3.081481361	24.28991111	22.88916492	13.68510145	max	max	6
00AQ	1	2050	E09000015	1	66.75414768	5.271141583	30.7329818	21.43388868	13.17454178	max	max	6
00AQ	1	2051	E09000015	13	62.46555193	5.499708702	39.08206008	29.48729583	20.38501673	max	max	6
00AQ	1	2052	E09000015	25	51.63046431	6.491172544	40.04116397	27.33360564	19.97833701	max	max	6
00AQ	1	2053	E09000015	37	53.04914954	7.171190108	38.27715966	27.2663781	20.20606678	max	max	6
00AQ	1	2054	E09000015	49	60.8891114	5.093415545	36.1023858	21.54181388	13.32202861	max	max	6
00AQ	10	2050	E09000015	10	46.90510387	6.162817663	32.7945481	22.8721515	14.490079	max	max	6
00AQ	10	2051	E09000015	22	41.90437526	4.539980698	27.87047023	26.27194195	16.93598688	max	max	6
00AQ	10	2052	E09000015	34	45.632172	4.994675536	31.15901212	23.10778006	14.82527251	max	max	6
00AQ	10	2053	E09000015	46	45.48290019	5.875326864	36.61783015	31.3596108	19.43302244	max	max	6
00AQ	10	2054	E09000015	58	45.82894381	4.128170759	26.18178878	21.03419541	12.90127554	max	max	6
00AQ	11	2050	E09000015	11	46.27810955	4.612638481	30.69607004	23.37507874	15.91838684	max	max	6
00AQ	11	2051	E09000015	23	51.74554202	3.218291759	28.60252542	21.81264121	14.60692039	max	max	6
00AQ	11	2052	E09000015	35	61.9328783	3.779077184	33.16535193	19.60007404	12.86489875	max	max	6
00AQ	11	2053	E09000015	47	60.80302092	3.744597904	26.65705306	21.48800646	15.00047245	max	max	6
00AQ	11	2054	E09000015	59	57.46482747	5.617501235	33.22848164	20.44425716	14.14096498	max	max	6
00AQ	12	2050	E09000015	12	48.16784013	6.945227692	43.79251462	26.08506117	20.16987853	max	max	6
00AQ	12	2051	E09000015	24	49.03076793	5.101990646	40.06199388	25.54415734	17.74454348	max	max	6
00AQ	12	2052	E09000015	36	42.97946179	7.488510324	47.85526103	26.98140987	21.19862538	max	max	6
00AQ	12	2053	E09000015	48	54.51062002	5.353076996	39.4984041	20.32733711	13.59842047	max	max	6
00AQ	12	2054	E09000015	60	51.80468079	6.33483789	43.20037153	26.19118229	20.27054368	max	max	6
00AQ	2	2050	E09000015	2	54.79702909	7.699691658	38.4317161	22.6790326	13.22268062	max	max	6
00AQ	2	2051	E09000015	14	69.44416264	3.126428123	27.41136289	23.2569641	12.76519943	max	max	6
00AQ	2	2052	E09000015	26	63.98659305	5.86880459	41.93385815	49.95518915	41.95197388	max	max	6
00AQ	2	2053	E09000015	38	73.71488203	3.388513714	26.34819358	33.1050163	24.34681463	max	max	6
00AQ	2	2054	E09000015	50	61.42327704	5.648738393	32.08675453	22.290869	13.07476415	max	max	6
00AQ	3	2050	E09000015	3	63.3681317	10.82104169	33.01815113	25.14352494	16.73204283	max	max	6
00AQ	3	2051	E09000015	15	68.36910875	5.045843009	22.50464341	20.03057344	11.19890344	max	max	6
00AQ	3	2052	E09000015	27	71.14040067	7.978817086	32.0847982	33.41060214	22.52629011	max	max	6
00AQ	3	2053	E09000015	39	78.17097732	4.108792097	21.20461888	16.83945041	8.689450695	max	max	6
00AQ	3	2054	E09000015	51	75.89701093	7.752070585	26.68792377	48.54229355	32.80284362	max	max	6
00AQ	4	2050	E09000015	4	72.82459946	5.651680199	35.41230138	36.41505044	26.66193759	max	max	6
00AQ	4	2051	E09000015	16	74.11435254	6.887967352	33.98580894	34.56176039	25.35401859	max	max	6
00AQ	4	2052	E09000015	28	74.15327797	7.089515646	36.49866279	32.30290101	22.09738	max	max	6
00AQ	4	2053	E09000015	40	77.69879824	5.389885024	25.8335777	27.51956002	18.16508727	max	max	6
00AQ	4	2054	E09000015	52	75.31470006	5.617344912	33.01732648	26.82350651	17.80078556	max	max	6
00AQ	5	2050	E09000015	5	94.02329525	3.482818319	16.46566929	28.86207534	18.12741267	max	max	6
00AQ	5	2051	E09000015	17	87.66459176	5.271724078	23.25597077	37.0472797	25.11598544	max	max	6
00AQ	5	2052	E09000015	29	90.19329071	4.085741635	19.04310743	28.04904925	18.26715386	max	max	6
00AQ	5	2053	E09000015	41	83.06526504	4.969970457	19.55226123	24.97155519	15.63670025	max	max	6
00AQ	5	2054	E09000015	53	98.31298804	4.847015958	20.93928642	32.66208353	22.71171394	max	max	6
00AQ	6	2050	E09000015	6	85.70013224	4.350894292	15.55581757	22.72367859	15.49918108	max	max	6
00AQ	6	2051	E09000015	18	94.44014943	4.978632585	20.31807925	29.80583426	22.61318874	max	max	6
00AQ	6	2052	E09000015	30	115.4170738	5.306727235	20.73071219	42.24335194	32.56829481	max	max	6
00AQ	6	2053	E09000015	42	97.06361885	4.394136691	14.0900482	27.2281743	19.71890179	max	max	6
00AQ	6	2054	E09000015	54	99.03320554	4.834674454	19.58002059	34.57946358	26.50917629	max	max	6
00AQ	7	2050	E09000015	7	72.67878477	4.855191861	14.20707306	21.93247155	13.00021275	max	max	6
00AQ	7	2051	E09000015	19	78.57081013	3.402499541	13.6178777	17.84394956	11.8583155	max	max	6
00AQ	7	2052	E09000015	31	83.06944275	5.177688768	20.05056526	17.94894489	11.89836705	max	max	6
00AQ	7	2053	E09000015	43	79.33954337	4.881603722	15.17143185	19.62553646	13.48110854	max	max	6
00AQ	7	2054	E09000015	55	84.84911236	4.800581836	15.04392039	21.59147816	15.44405628	max	max	6
00AQ	8	2050	E09000015	8	74.43303016	3.145575869	14.36034987	21.41500298	13.15892606	max	max	6
00AQ	8	2051	E09000015	20	73.52820058	4.979052363	19.50054132	26.81343543	17.48580793	max	max	6
00AQ	8	2052	E09000015	32	61.02593551	3.169317005	14.17766874	14.51130733	9.089223446	max	max	6
00AQ	8	2053	E09000015	44	78.24318646	4.320718427	17.72441604	23.56447029	17.81835378	max	max	6
00AQ	8	2054	E09000015	56	67.59787024	3.913690025	17.71701004	19.30397978	12.58900129	max	max	6
00AQ	9	2050	E09000015	9	56.11769015	2.431747607	22.57098684	20.06450545	12.01950274	max	max	6
00AQ	9	2051	E09000015	21	59.92375463	3.374336259	23.11556422	24.54331017	15.66335173	max	max	6
00AQ	9	2052	E09000015	33	59.6979002	3.790499604	26.76092043	34.89486361	20.58681523	max	max	6
00AQ	9	2053	E09000015	45	54.7034893	3.552487171	21.20148185	19.91599641	11.92085717	max	max	6
00AQ	9	2054	E09000015	57	64.93093135	3.072683883	24.08859968	22.87419256	13.75249406	max	max	6
00AR	1	2050	E09000016	1	64.83131236	5.517221066	34.61250281	22.1358733	13.80327806	max	max	6
00AR	1	2051	E09000016	13	61.84032895	5.204115406	38.59618079	31.47399075	21.61503113	max	max	6
00AR	1	2052	E09000016	25	52.69368261	6.435450169	40.68453377	26.3712181	18.8618382	max	max	6
00AR	1	2053	E09000016	37	51.6177981	7.596346871	40.38604798	27.78699992	20.74208166	max	max	6
00AR	1	2054	E09000016	49	60.79628015	5.301913377	33.75438512	21.89657485	13.60587892	max	max	6
00AR	10	2050	E09000016	10	46.84059789	5.655474788	33.24516579	22.9799581	14.60684204	max	max	6
00AR	10	2051	E09000016	22	41.75258083	4.890532978	26.40747203	26.83803398	17.46148649	max	max	6
00AR	10	2052	E09000016	34	45.69596075	4.905941306	31.8088525	23.2499349	14.93291238	max	max	6
00AR	10	2053	E09000016	46	46.97131286	4.9612816	30.89284909	26.80020071	18.48338676	max	max	6
00AR	10	2054	E09000016	58	46.27401598	3.95791466	26.28456466	18.86689377	10.69423944	max	max	6
00AR	11	2050	E09000016	11	48.46009655	4.337600454	28.90167027	22.57702077	14.61433349	max	max	6
00AR	11	2051	E09000016	23	50.30008844	3.316514973	32.66224092	22.48338769	15.50001078	max	max	6
00AR	11	2052	E09000016	35	60.80887369	3.886240232	34.2330856	19.82167279	13.12970641	max	max	6
00AR	11	2053	E09000016	47	59.45538025	3.683987812	30.61833442	21.161737	14.52864264	max	max	6
00AR	11	2054	E09000016	59	55.96291472	5.863089077	37.97309475	19.78946832	13.250047	max	max	6
00AR	12	2050	E09000016	12	47.04386637	7.893640034	47.53991016	26.14686092	20.24785651	max	max	6
00AR	12	2051	E09000016	24	47.28005009	5.360240036	45.35637911	26.30004409	18.63477292	max	max	6
00AR	12	2052	E09000016	36	41.41931383	7.185122713	51.32100954	27.41156098	21.73527333	max	max	6
00AR	12	2053	E09000016	48	53.87362314	5.462528198	41.54177973	20.63402619	13.85088553	max	max	6
00AR	12	2054	E09000016	60	51.32230156	5.714215671	46.91612514	26.33048307	20.29769851	max	max	6
00AR	2	2050	E09000016	2	53.90711485	7.502035758	42.08367048	23.51881521	13.98396683	max	max	6
00AR	2	2051	E09000016	14	68.03290599	3.237916942	28.86100929	23.40715228	12.84052451	max	max	6
00AR	2	2052	E09000016	26	61.70378468	5.318336738	45.83202625	48.99422254	38.97553809	max	max	6
00AR	2	2053	E09000016	38	72.46870763	3.752173058	29.84457595	34.15485842	25.27119652	max	max	6
00AR	2	2054	E09000016	50	59.45071881	5.070494503	34.85461235	20.93852953	11.75093162	max	max	6
00AR	3	2050	E09000016	3	62.18306117	9.416477196	36.34218179	24.26095759	15.91728385	max	max	6
00AR	3	2051	E09000016	15	67.76248981	4.727470832	25.32508081	21.32144928	12.2968504	max	max	6
00AR	3	2052	E09000016	27	71.66381184	9.217585664	32.13390941	34.63839282	23.14208245	max	max	6
00AR	3	2053	E09000016	39	77.03628109	4.248949112	23.85758529	17.4267899	9.177768223	max	max	6
00AR	3	2054	E09000016	51	74.26138847	5.67138415	32.45327137	48.700211	32.9250909	max	max	6
00AR	4	2050	E09000016	4	71.33494441	5.392556119	34.48586308	35.94709905	26.12685563	max	max	6
00AR	4	2051	E09000016	16	72.41057014	6.590974764	33.28141212	34.35325054	24.6212949	max	max	6
00AR	4	2052	E09000016	28	74.38965683	6.917013435	35.48635406	33.10700429	22.91676305	max	max	6
00AR	4	2053	E09000016	40	76.47743657	5.59720275	29.98563023	28.01201948	18.52860742	max	max	6
00AR	4	2054	E09000016	52	73.6258508	5.045491529	33.48978586	28.05719805	18.94599819	max	max	6
00AR	5	2050	E09000016	5	92.72864336	3.078769868	15.99547615	29.36074875	18.41301609	max	max	6
00AR	5	2051	E09000016	17	86.90712677	4.651907663	24.45380838	36.00328165	24.05059768	max	max	6
00AR	5	2052	E09000016	29	85.96297947	3.560845221	19.35896629	28.52466989	18.61967807	max	max	6
00AR	5	2053	E09000016	41	80.54171654	4.537438773	20.66694692	24.9305906	15.64748049	max	max	6
00AR	5	2054	E09000016	53	100.7192575	3.928487285	20.39867746	31.19905238	21.232222	max	max	6
00AR	6	2050	E09000016	6	80.51501795	4.597484338	18.71555885	24.51298161	17.26255404	max	max	6
00AR	6	2051	E09000016	18	92.6196434	5.338866687	20.95077712	31.51545871	24.30170062	max	max	6
00AR	6	2052	E09000016	30	105.9708364	4.268689438	24.38911425	44.4346125	34.6879108	max	max	6
00AR	6	2053	E09000016	42	93.89298833	3.276331107	16.07907286	26.09933027	18.67368255	max	max	6
00AR	6	2054	E09000016	54	100.4726809	4.339435518	22.36122278	38.66052618	30.24397996	max	max	6
00AR	7	2050	E09000016	7	70.69777396	4.770978635	16.97864129	22.06842306	13.64046509	max	max	6
00AR	7	2051	E09000016	19	76.63142838	3.568701494	13.70684421	18.06704829	12.0145747	max	max	6
00AR	7	2052	E09000016	31	79.65949938	4.714499166	18.67258463	18.48231429	12.33960162	max	max	6
00AR	7	2053	E09000016	43	76.064358	3.808015385	15.56869618	19.83929462	13.73066687	max	max	6
00AR	7	2054	E09000016	55	80.43142023	4.54154253	17.4053319	21.73261833	15.44059198	max	max	6
00AR	8	2050	E09000016	8	69.6105594	2.821234399	14.02313715	21.34123064	13.15619464	max	max	6
00AR	8	2051	E09000016	20	70.91320875	4.29260645	19.17359574	27.58427989	18.26583136	max	max	6
00AR	8	2052	E09000016	32	57.8014914	3.522031236	16.7589083	15.35673997	9.858576144	max	max	6
00AR	8	2053	E09000016	44	75.28221093	4.517106841	17.41518573	24.70894721	19.00549072	max	max	6
00AR	8	2054	E09000016	56	67.10021776	3.817237758	19.49296321	19.05365449	12.14235981	max	max	6
00AR	9	2050	E09000016	9	57.48780314	2.370217413	21.83204174	19.60020545	11.61636759	max	max	6
00AR	9	2051	E09000016	21	60.5660663	2.708388696	22.54368661	24.17682339	15.30836771	max	max	6
00AR	9	2052	E09000016	33	56.3989797	3.2245769	25.18034948	33.59762688	19.51225659	max	max	6
00AR	9	2053	E09000016	45	52.88935445	3.345508172	21.70239998	19.55016025	11.42951133	max	max	6
00AR	9	2054	E09000016	57	62.34592514	2.481766264	21.87182296	22.36898222	13.1149332	max	max	6
00AS	1	2050	E09000017	1	66.99682285	5.170033939	30.43912383	21.7514981	13.40728429	max	max	6
00AS	1	2051	E09000017	13	63.2951035	5.292396768	37.61825386	29.97752217	20.59784955	max	max	6
00AS	1	2052	E09000017	25	52.78044258	6.576628131	38.81803805	26.58913785	19.05199777	max	max	6
00AS	1	2053	E09000017	37	52.87328271	7.060605514	39.02789393	27.09940258	20.00274432	max	max	6
00AS	1	2054	E09000017	49	61.62592753	4.975220003	35.80093027	21.59759626	13.42492856	max	max	6
00AS	10	2050	E09000017	10	46.62116869	6.098129042	32.2814795	22.77349183	14.41974478	max	max	6
00AS	10	2051	E09000017	22	41.91629274	4.522145408	28.40442301	26.03441592	16.6791993	max	max	6
00AS	10	2052	E09000017	34	45.79415346	4.885050301	30.38452428	22.69768669	14.39757575	max	max	6
00AS	10	2053	E09000017	46	44.66110709	5.960315443	37.05743193	31.27421782	19.41125033	max	max	6
00AS	10	2054	E09000017	58	45.40965991	4.26025521	26.96857539	21.30179851	13.14376263	max	max	6
00AS	11	2050	E09000017	11	46.13996086	4.615839259	31.36345851	23.76441946	16.40020828	max	max	6
00AS	11	2051	E09000017	23	52.10762857	3.174417178	28.22496942	21.8759381	14.49250426	max	max	6
00AS	11	2052	E09000017	35	62.0940122	3.64541891	32.49731677	19.46308076	12.65708382	max	max	6
00AS	11	2053	E09000017	47	61.03023319	3.615118488	27.52911663	21.40485767	14.87046677	max	max	6
00AS	11	2054	E09000017	59	56.88185425	5.579670103	34.29968974	20.5649505	14.33517028	max	max	6
00AS	12	2050	E09000017	12	48.66271933	6.852096181	44.09866247	25.65451911	19.63148588	max	max	6
00AS	12	2051	E09000017	24	49.57331617	4.95702955	39.42620247	25.51587495	17.71165174	max	max	6
00AS	12	2052	E09000017	36	42.22110404	7.32049879	49.04734082	27.19357023	21.47139248	max	max	6
00AS	12	2053	E09000017	48	55.23032404	5.237018493	38.61233502	20.34400199	13.66360497	max	max	6
00AS	12	2054	E09000017	60	52.20002211	5.994948472	42.85322017	26.283045	20.43571408	max	max	6
00AS	2	2050	E09000017	2	54.67596149	7.150907393	38.3822031	22.76457374	13.34623379	max	max	6
00AS	2	2051	E09000017	14	69.99744776	2.90336204	26.81338954	23.57957649	13.05061873	max	max	6
00AS	2	2052	E09000017	26	64.31352589	5.501962875	41.04875597	50.31470651	41.7722155	max	max	6
00AS	2	2053	E09000017	38	74.31602015	3.224133734	25.54145629	32.85275796	24.1322695	max	max	6
00AS	2	2054	E09000017	50	61.87743453	5.67678116	31.89740774	21.8824344	12.66347194	max	max	6
00AS	3	2050	E09000017	3	63.88787399	10.16399959	32.69935691	25.21909292	16.75481501	max	max	6
00AS	3	2051	E09000017	15	68.92884605	4.400231	22.77971397	19.84763533	11.0474325	max	max	6
00AS	3	2052	E09000017	27	70.98267081	8.126627491	32.14327911	33.72416942	22.68956987	max	max	6
00AS	3	2053	E09000017	39	78.68904126	3.859414101	20.61518804	16.72151658	8.576200401	max	max	6
00AS	3	2054	E09000017	51	76.17576279	7.110682249	26.06533047	48.77543736	32.90803774	max	max	6
00AS	4	2050	E09000017	4	72.08587608	5.506787086	35.55842781	36.51733278	26.79669714	max	max	6
00AS	4	2051	E09000017	16	74.54740423	6.67933408	33.61678092	34.26451044	25.08776897	max	max	6
00AS	4	2052	E09000017	28	74.55907059	6.865427029	35.70625366	31.80901089	21.57900772	max	max	6
00AS	4	2053	E09000017	40	78.34023132	4.905195439	24.90915655	27.12501745	17.7787395	max	max	6
00AS	4	2054	E09000017	52	75.23699125	5.515888262	33.00164328	27.21969067	18.22030436	max	max	6
00AS	5	2050	E09000017	5	94.40719888	3.545197695	17.40251517	28.85480139	18.13565217	max	max	6
00AS	5	2051	E09000017	17	87.31298742	5.25649926	23.63568438	37.12015595	25.32042663	max	max	6
00AS	5	2052	E09000017	29	89.26752152	4.133526394	19.81236415	28.67043637	18.85638809	max	max	6
00AS	5	2053	E09000017	41	82.42588757	4.810077963	19.81454702	25.13677422	15.79023066	max	max	6
00AS	5	2054	E09000017	53	98.12859529	4.693113035	20.93912678	32.4996616	22.54651808	max	max	6
00AS	6	2050	E09000017	6	86.16432533	4.198671142	15.9509988	22.73157609	15.50015987	max	max	6
00AS	6	2051	E09000017	18	95.28425064	4.925805529	20.80452763	29.44030221	22.23592361	max	max	6
00AS	6	2052	E09000017	30	113.8698336	5.514831662	21.59825719	42.29743869	32.42432887	max	max	6
00AS	6	2053	E09000017	42	97.1407519	4.662114318	15.37682764	27.54994637	20.01281751	max	max	6
00AS	6	2054	E09000017	54	100.5930617	4.846578614	20.0589052	33.50869532	25.30225576	max	max	6
00AS	7	2050	E09000017	7	73.87029734	4.637889416	14.60621255	21.75158344	12.9063134	max	max	6
00AS	7	2051	E09000017	19	78.87988749	3.273652404	12.8867232	17.82496025	11.8453307	max	max	6
00AS	7	2052	E09000017	31	83.34847543	4.939018688	19.37403916	17.63460747	11.58787792	max	max	6
00AS	7	2053	E09000017	43	78.75614425	4.737500052	15.54272925	20.04022595	13.92243385	max	max	6
00AS	7	2054	E09000017	55	85.30792642	4.69724549	14.55738692	21.53731709	15.02778587	max	max	6
00AS	8	2050	E09000017	8	74.26272706	3.163000745	15.3761988	21.46307813	13.18154303	max	max	6
00AS	8	2051	E09000017	20	73.36490853	4.851537101	19.77645717	27.11304492	17.72533589	max	max	6
00AS	8	2052	E09000017	32	61.48623706	2.952116555	13.67793506	14.36679443	8.961054656	max	max	6
00AS	8	2053	E09000017	44	77.84404226	4.194052696	17.49876973	23.6529869	17.99401316	max	max	6
00AS	8	2054	E09000017	56	67.59041694	3.916469293	17.78433898	19.88099347	13.11758975	max	max	6
00AS	9	2050	E09000017	9	55.57938347	2.511182308	23.46498559	19.80491886	11.77384741	max	max	6
00AS	9	2051	E09000017	21	59.48978513	3.45465671	24.39751918	24.74643822	15.82614697	max	max	6
00AS	9	2052	E09000017	33	59.24208921	3.835169534	26.82433135	34.87693243	20.62098557	max	max	6
00AS	9	2053	E09000017	45	54.81914215	3.349568172	21.4545331	19.68124954	11.70107821	max	max	6
00AS	9	2054	E09000017	57	64.5545428	3.183111747	24.91304744	22.86876898	13.73672964	max	max	6
00AT	1	2050	E09000018	1	66.60410826	5.106341254	31.8410327	21.84530092	13.41840666	max	max	6
00AT	1	2051	E09000018	13	64.00883201	5.12818806	36.39148263	31.32381384	20.90202911	max	max	6
00AT	1	2052	E09000018	25	52.59508373	6.900840782	38.74002355	25.95781911	18.28717785	max	max	6
00AT	1	2053	E09000018	37	52.17513374	7.345759246	40.74819725	27.19175154	20.07659778	max	max	6
00AT	1	2054	E09000018	49	62.14608728	4.934113241	34.90077874	21.61981715	13.46425021	max	max	6
00AT	10	2050	E09000018	10	46.55099358	5.946675758	32.89000031	22.65955885	14.34605691	max	max	6
00AT	10	2051	E09000018	22	41.06378721	4.647057476	29.80479674	26.51671748	17.12023717	max	max	6
00AT	10	2052	E09000018	34	45.77783874	5.0294581	31.24799975	22.5484821	14.25744178	max	max	6
00AT	10	2053	E09000018	46	44.2316267	6.282596638	36.35150005	32.06814778	20.17269611	max	max	6
00AT	10	2054	E09000018	58	44.99527851	4.428861789	27.76413275	20.56009305	12.3005508	max	max	6
00AT	11	2050	E09000018	11	45.58371951	4.688598553	31.91203995	23.63547904	16.2181629	max	max	6
00AT	11	2051	E09000018	23	51.79751377	3.215197655	30.0027942	22.05362972	14.62402636	max	max	6
00AT	11	2052	E09000018	35	61.93352127	3.858625472	33.08943602	19.36655162	12.59392074	max	max	6
00AT	11	2053	E09000018	47	60.42039935	3.654165181	29.26676439	21.14929342	14.51815722	max	max	6
00AT	11	2054	E09000018	59	55.35625712	5.739230426	36.90128511	20.22883228	13.8549904	max	max	6
00AT	12	2050	E09000018	12	48.01269983	7.206690511	46.28691415	24.99449508	18.87134626	max	max	6
00AT	12	2051	E09000018	24	49.71408438	5.109740538	41.36875928	25.38427999	17.60146973	max	max	6
00AT	12	2052	E09000018	36	41.30453962	7.383084005	53.21570384	26.89072292	21.09377664	max	max	6
00AT	12	2053	E09000018	48	55.7328925	5.343648057	39.8105398	20.1307018	13.40026034	max	max	6
00AT	12	2054	E09000018	60	51.65084827	5.74266163	44.1824032	26.30165045	20.42800737	max	max	6
00AT	2	2050	E09000018	2	53.81432383	7.293477961	41.72643798	23.09968104	13.63141591	max	max	6
00AT	2	2051	E09000018	14	69.64719132	2.955571089	27.40489493	23.81938968	13.22118349	max	max	6
00AT	2	2052	E09000018	26	64.02908838	5.285153212	42.19465045	49.98113333	39.83483592	max	max	6
00AT	2	2053	E09000018	38	74.2001761	3.280125533	27.13989101	33.05585347	24.28804763	max	max	6
00AT	2	2054	E09000018	50	61.18903971	5.549091888	35.22163493	21.27479001	12.05028759	max	max	6
00AT	3	2050	E09000018	3	63.67933015	9.295514607	34.81953762	25.80691193	17.37574743	max	max	6
00AT	3	2051	E09000018	15	68.68285013	4.165576977	23.55076178	19.84131272	11.00372631	max	max	6
00AT	3	2052	E09000018	27	70.8745885	8.595600513	33.9262025	34.66429793	23.38022472	max	max	6
00AT	3	2053	E09000018	39	78.39035133	3.775494899	21.6307816	16.75662413	8.590162493	max	max	6
00AT	3	2054	E09000018	51	75.59211251	7.207784857	28.47942645	49.12946298	33.01742624	max	max	6
00AT	4	2050	E09000018	4	71.48999201	5.574939648	36.96543763	35.95419146	26.21846711	max	max	6
00AT	4	2051	E09000018	16	74.59342524	7.04375511	35.39710445	34.28012835	24.77513043	max	max	6
00AT	4	2052	E09000018	28	74.15210635	6.63396337	36.11920627	31.66298402	21.4278485	max	max	6
00AT	4	2053	E09000018	40	77.8674792	4.822619768	25.85172653	27.60926914	18.41339863	max	max	6
00AT	4	2054	E09000018	52	74.50572077	5.621108119	34.45776869	27.75205571	18.72494561	max	max	6
00AT	5	2050	E09000018	5	94.53663069	3.461843152	18.16029687	28.8986298	18.12863111	max	max	6
00AT	5	2051	E09000018	17	87.18546726	5.18326704	24.17387535	37.18932539	25.33791674	max	max	6
00AT	5	2052	E09000018	29	88.74844163	4.188888511	20.85987528	29.25677509	19.37426749	max	max	6
00AT	5	2053	E09000018	41	81.35892265	4.900828608	20.59426769	25.16140818	15.81569558	max	max	6
00AT	5	2054	E09000018	53	99.18864699	4.947558857	22.98251927	32.13761487	22.26167716	max	max	6
00AT	6	2050	E09000018	6	85.07445984	4.363819544	16.97270559	23.3191179	16.08825089	max	max	6
00AT	6	2051	E09000018	18	93.76424179	5.052181355	22.24971075	29.55561657	22.33628035	max	max	6
00AT	6	2052	E09000018	30	113.4737671	5.404523611	23.63222494	42.31823575	32.37098026	max	max	6
00AT	6	2053	E09000018	42	95.27397105	4.477933637	17.35506433	27.57642059	20.06231608	max	max	6
00AT	6	2054	E09000018	54	100.7940437	4.796376729	23.01677345	36.12467232	27.81724758	max	max	6
00AT	7	2050	E09000018	7	72.168048	4.626018201	16.15940092	21.53099669	12.9062606	max	max	6
00AT	7	2051	E09000018	19	78.36987711	3.406567101	13.08192718	17.61526981	11.65593127	max	max	6
00AT	7	2052	E09000018	31	81.97863203	4.78579009	20.45934759	18.04069482	11.98577112	max	max	6
00AT	7	2053	E09000018	43	76.46380025	4.630934508	15.92729568	20.06634269	13.9315866	max	max	6
00AT	7	2054	E09000018	55	84.42350892	4.774615545	15.21286125	21.54657145	14.943648	max	max	6
00AT	8	2050	E09000018	8	72.67499112	3.144392513	16.07896282	21.40846157	13.17746702	max	max	6
00AT	8	2051	E09000018	20	73.21197362	4.923500819	20.08365757	27.24411085	17.44928731	max	max	6
00AT	8	2052	E09000018	32	60.46418467	3.166792047	14.57460685	14.69700007	9.304844256	max	max	6
00AT	8	2053	E09000018	44	75.59676989	4.285050423	17.8624277	24.26750952	18.61893729	max	max	6
00AT	8	2054	E09000018	56	67.45249201	3.981727885	18.98669957	20.31931828	13.31366441	max	max	6
00AT	9	2050	E09000018	9	55.52168776	2.642023377	23.8597222	19.55566184	11.54211227	max	max	6
00AT	9	2051	E09000018	21	59.13917147	3.406338586	26.03713271	25.15688229	16.25286786	max	max	6
00AT	9	2052	E09000018	33	58.82753919	3.878058334	27.04499696	34.63067255	20.2654959	max	max	6
00AT	9	2053	E09000018	45	54.00814819	3.274913482	22.5005469	19.21727695	11.17910419	max	max	6
00AT	9	2054	E09000018	57	64.62815475	3.158907855	24.55253344	22.97760804	13.8050314	max	max	6
00AU	1	2050	E09000019	1	65.48347978	5.548599612	33.9887931	22.00279319	13.66317832	max	max	6
00AU	1	2051	E09000019	13	62.72057195	5.648478008	39.72369948	31.00125987	20.94886	max	max	6
00AU	1	2052	E09000019	25	52.48087385	6.944041075	42.08512319	26.39415384	18.8545293	max	max	6
00AU	1	2053	E09000019	37	51.73739452	7.665351668	42.0595497	27.58213985	20.56775399	max	max	6
00AU	1	2054	E09000019	49	60.91474207	5.336952202	36.17396472	21.79345722	13.55481583	max	max	6
00AU	10	2050	E09000019	10	46.41259926	6.155087417	33.77713068	22.95081705	14.555852	max	max	6
00AU	10	2051	E09000019	22	40.98042771	4.898397734	29.03396117	27.2609468	17.90518741	max	max	6
00AU	10	2052	E09000019	34	45.15126093	5.235080711	32.29415115	23.07873889	14.77275144	max	max	6
00AU	10	2053	E09000019	46	44.73190135	6.139514512	36.62893874	31.84741294	19.89810931	max	max	6
00AU	10	2054	E09000019	58	45.16699945	4.386669682	28.04094515	19.87200457	11.6474923	max	max	6
00AU	11	2050	E09000019	11	46.09662997	4.723145072	31.90498034	23.24807221	15.71541279	max	max	6
00AU	11	2051	E09000019	23	50.7367569	3.368107037	32.312548	22.30288575	15.18774627	max	max	6
00AU	11	2052	E09000019	35	61.14851659	4.085671604	34.71462158	19.8484437	13.12508246	max	max	6
00AU	11	2053	E09000019	47	59.7078921	3.825029937	31.13504766	21.09308205	14.4546714	max	max	6
00AU	11	2054	E09000019	59	55.09501839	6.124850456	37.92371534	20.3165472	13.8974899	max	max	6
00AU	12	2050	E09000019	12	47.03093363	7.7488927	48.31443448	25.91755479	20.0086505	max	max	6
00AU	12	2051	E09000019	24	48.00875181	5.56366319	43.83243259	25.94553461	18.21862648	max	max	6
00AU	12	2052	E09000019	36	40.88407981	7.790572905	51.90573957	27.29641367	21.55483094	max	max	6
00AU	12	2053	E09000019	48	54.34563218	5.605390964	41.67520086	20.43339219	13.68847333	max	max	6
00AU	12	2054	E09000019	60	51.02488875	6.301046671	46.63432121	26.65636915	20.71006283	max	max	6
00AU	2	2050	E09000019	2	53.62247045	7.867796251	43.5276947	23.27723343	13.78784069	max	max	6
00AU	2	2051	E09000019	14	68.67713628	3.305167994	29.16830724	23.7227086	13.21387752	max	max	6
00AU	2	2052	E09000019	26	62.55061314	5.987339813	44.92408068	49.72543614	40.12467424	max	max	6
00AU	2	2053	E09000019	38	73.13937541	3.655105408	29.68679374	33.49934585	24.69712879	max	max	6
00AU	2	2054	E09000019	50	60.0475564	5.947739427	35.78805631	21.44933793	12.19598952	max	max	6
00AU	3	2050	E09000019	3	62.47063348	10.55211777	36.45200846	25.20312878	16.81782232	max	max	6
00AU	3	2051	E09000019	15	67.97838506	4.922359209	25.16059854	20.51684472	11.6089215	max	max	6
00AU	3	2052	E09000019	27	70.49444543	8.487757714	33.64938281	34.44103884	23.02401664	max	max	6
00AU	3	2053	E09000019	39	77.56844834	4.150741231	23.37473402	17.0336703	8.831571956	max	max	6
00AU	3	2054	E09000019	51	74.6313831	7.607663128	30.66772243	48.64980168	32.78941011	max	max	6
00AU	4	2050	E09000019	4	71.70941035	5.895353913	37.97151368	36.22325694	26.45190474	max	max	6
00AU	4	2051	E09000019	16	72.63700053	7.708119992	35.85925369	35.35136061	25.90424426	max	max	6
00AU	4	2052	E09000019	28	73.41988233	7.308167907	37.04742597	32.71200485	22.47563556	max	max	6
00AU	4	2053	E09000019	40	76.8168541	5.4410773	28.65988766	28.36741514	19.1164412	max	max	6
00AU	4	2054	E09000019	52	73.87048365	5.717146556	35.96551097	27.85957139	18.78567085	max	max	6
00AU	5	2050	E09000019	5	93.75429535	3.446495741	17.49005188	28.96168903	18.13307573	max	max	6
00AU	5	2051	E09000019	17	87.46289382	5.421483394	24.88898557	36.50119988	24.59217728	max	max	6
00AU	5	2052	E09000019	29	88.11402745	4.09978472	20.2359988	28.57662152	18.67293942	max	max	6
00AU	5	2053	E09000019	41	80.61184705	5.031565335	21.57718705	25.00994532	15.672731	max	max	6
00AU	5	2054	E09000019	53	98.7062533	5.034106201	24.69798223	31.53522092	21.53564356	max	max	6
00AU	6	2050	E09000019	6	82.93551089	4.72164561	17.50329555	23.5635006	16.32539171	max	max	6
00AU	6	2051	E09000019	18	92.65738436	5.458825382	21.7824585	30.62169793	23.41646589	max	max	6
00AU	6	2052	E09000019	30	112.011418	5.564822825	25.88235966	43.78808753	34.18530852	max	max	6
00AU	6	2053	E09000019	42	95.08127238	3.978027527	16.36323148	26.68608271	19.2129405	max	max	6
00AU	6	2054	E09000019	54	98.77836927	4.726078399	22.12475834	36.59973078	28.39909579	max	max	6
00AU	7	2050	E09000019	7	71.2407042	5.098177433	17.10672969	21.84764797	13.29801278	max	max	6
00AU	7	2051	E09000019	19	76.74890137	3.610087018	13.92468617	17.88199929	11.88023664	max	max	6
00AU	7	2052	E09000019	31	81.63641407	5.019021673	21.81698452	18.74073336	12.64113602	max	max	6
00AU	7	2053	E09000019	43	75.59817813	4.744851681	16.55528022	19.92945293	13.79750793	max	max	6
00AU	7	2054	E09000019	55	82.93501183	5.011748791	16.36901191	21.51743723	15.15707367	max	max	6
00AU	8	2050	E09000019	8	71.82146798	3.175993777	15.50615394	21.37899617	13.14880423	max	max	6
00AU	8	2051	E09000019	20	73.00660878	5.069154309	20.49320535	27.40126819	17.81095292	max	max	6
00AU	8	2052	E09000019	32	59.03570877	3.558309217	15.71770979	15.15435346	9.719204387	max	max	6
00AU	8	2053	E09000019	44	74.81215176	4.632631606	18.30582374	24.13339744	18.40753023	max	max	6
00AU	8	2054	E09000019	56	66.45751707	4.094060156	19.31982142	19.56119608	12.74072179	max	max	6
00AU	9	2050	E09000019	9	55.92135798	2.622799802	22.61489827	19.82166281	11.80727582	max	max	6
00AU	9	2051	E09000019	21	59.72218094	3.371179549	23.75866861	24.83973068	15.93225869	max	max	6
00AU	9	2052	E09000019	33	58.4557457	3.866827345	27.53833523	34.34192009	20.16105421	max	max	6
00AU	9	2053	E09000019	45	53.13196195	3.470517973	22.64922012	19.31251965	11.2317332	max	max	6
00AU	9	2054	E09000019	57	63.42226944	3.081481361	24.28991111	22.88916492	13.68510145	max	max	6
00AW	1	2050	E09000020	1	65.93828017	5.497891203	32.86685716	21.97874632	13.63706446	max	max	6
00AW	1	2051	E09000020	13	62.86174873	5.625473892	39.45016436	30.25408705	20.81363492	max	max	6
00AW	1	2052	E09000020	25	52.60135675	6.903272383	41.69884122	26.45019054	18.93289495	max	max	6
00AW	1	2053	E09000020	37	51.94675587	7.646058521	42.60879843	27.55818139	20.54950666	max	max	6
00AW	1	2054	E09000020	49	61.15764273	5.289664791	36.59438281	21.70258396	13.49325678	max	max	6
00AW	10	2050	E09000020	10	46.39353691	6.281294646	33.49190712	22.90697615	14.508789	max	max	6
00AW	10	2051	E09000020	22	41.0982498	4.79790439	29.35914966	27.05672858	17.69022328	max	max	6
00AW	10	2052	E09000020	34	45.23363027	5.256066218	31.81905131	23.06448641	14.75861883	max	max	6
00AW	10	2053	E09000020	46	44.8756968	6.349122186	37.5558217	32.37378234	20.49866533	max	max	6
00AW	10	2054	E09000020	58	45.17669992	4.366374443	28.14200737	20.40230708	12.14719914	max	max	6
00AW	11	2050	E09000020	11	45.71854401	4.739536182	32.10761242	23.56851308	16.15353216	max	max	6
00AW	11	2051	E09000020	23	51.0401275	3.318602574	31.15886593	22.18336277	15.00454973	max	max	6
00AW	11	2052	E09000020	35	61.48104134	4.073862902	34.24701179	19.79227263	13.09239209	max	max	6
00AW	11	2053	E09000020	47	60.09066989	3.783730404	30.28193798	21.19159215	14.58320209	max	max	6
00AW	11	2054	E09000020	59	55.59466693	6.002345443	37.23793322	20.43947477	14.08493333	max	max	6
00AW	12	2050	E09000020	12	47.38262733	7.505654166	47.00308554	25.82579317	19.89298762	max	max	6
00AW	12	2051	E09000020	24	48.39478874	5.452671197	42.69694279	25.79651633	18.04839968	max	max	6
00AW	12	2052	E09000020	36	41.30124901	7.749305594	51.52594413	27.27705651	21.53544589	max	max	6
00AW	12	2053	E09000020	48	54.56426867	5.513090303	40.94360142	20.35327828	13.61657699	max	max	6
00AW	12	2054	E09000020	60	51.28863353	6.364416515	45.79305286	26.58121057	20.67225992	max	max	6
00AW	2	2050	E09000020	2	53.79454408	7.755199969	42.53339188	23.24973972	13.78160926	max	max	6
00AW	2	2051	E09000020	14	69.13019535	3.224885451	28.88933332	23.77405654	13.25924548	max	max	6
00AW	2	2052	E09000020	26	63.26194224	5.998410439	44.09307782	49.95973837	40.69185068	max	max	6
00AW	2	2053	E09000020	38	73.47417	3.539553259	28.58657878	33.25009659	24.47304712	max	max	6
00AW	2	2054	E09000020	50	60.49620192	5.980361117	35.07455294	21.72224338	12.47246718	max	max	6
00AW	3	2050	E09000020	3	63.03055609	10.51710834	35.75564295	25.39796568	16.98103647	max	max	6
00AW	3	2051	E09000020	15	68.24276167	4.898862735	24.66963503	20.24469659	11.3628087	max	max	6
00AW	3	2052	E09000020	27	70.64651588	8.421008529	33.53675507	34.30367011	22.98630259	max	max	6
00AW	3	2053	E09000020	39	77.94066017	4.078410449	22.58307808	16.93066339	8.741670778	max	max	6
00AW	3	2054	E09000020	51	75.19095255	7.700541242	29.41180509	48.79444854	32.90925318	max	max	6
00AW	4	2050	E09000020	4	72.191959	5.781256723	37.92873726	36.49147561	26.74151662	max	max	6
00AW	4	2051	E09000020	16	73.20291951	7.545651368	36.44703436	35.36862898	26.01605951	max	max	6
00AW	4	2052	E09000020	28	73.64269765	7.236758304	37.31352612	32.57013423	22.34491294	max	max	6
00AW	4	2053	E09000020	40	77.24101791	5.354467146	27.76587674	28.25587556	19.0224384	max	max	6
00AW	4	2054	E09000020	52	74.43820267	5.890599767	36.2859575	27.52377488	18.46261366	max	max	6
00AW	5	2050	E09000020	5	93.96087991	3.490433939	17.67517216	28.9215545	18.13976174	max	max	6
00AW	5	2051	E09000020	17	87.82265362	5.459863755	24.81411989	36.69770244	24.82259143	max	max	6
00AW	5	2052	E09000020	29	88.69691923	4.167983355	20.11782351	28.67581257	18.79058752	max	max	6
00AW	5	2053	E09000020	41	81.39884038	5.042753973	21.16955397	25.3002619	15.94278568	max	max	6
00AW	5	2054	E09000020	53	98.42011458	5.091621876	23.44006314	31.94152638	21.94826574	max	max	6
00AW	6	2050	E09000020	6	84.15982208	4.655538893	16.83550482	23.31136996	16.07582102	max	max	6
00AW	6	2051	E09000020	18	92.51619008	5.337290112	22.84815598	30.32761307	23.12944705	max	max	6
00AW	6	2052	E09000020	30	113.1330822	5.831145279	25.37334963	43.55630862	34.002613	max	max	6
00AW	6	2053	E09000020	42	96.23138288	4.228596576	16.43749644	27.23019876	19.74777301	max	max	6
00AW	6	2054	E09000020	54	98.71124369	4.876332569	21.78368324	36.15327657	27.9755998	max	max	6
00AW	7	2050	E09000020	7	71.95802172	5.016965858	17.10657824	21.92251707	13.32358589	max	max	6
00AW	7	2051	E09000020	19	77.50717323	3.545272277	14.1237477	17.90465899	11.90544684	max	max	6
00AW	7	2052	E09000020	31	82.2469811	5.040672118	21.6338138	18.85698565	12.79234812	max	max	6
00AW	7	2053	E09000020	43	76.14902115	4.771959762	16.32438254	19.97575763	13.846741	max	max	6
00AW	7	2054	E09000020	55	83.91280094	4.925320556	15.55548942	21.74679365	15.21441118	max	max	6
00AW	8	2050	E09000020	8	73.19313726	3.225063347	15.54788589	21.38950366	13.14624889	max	max	6
00AW	8	2051	E09000020	20	73.0339449	5.148737277	20.55280485	27.3844686	17.72324717	max	max	6
00AW	8	2052	E09000020	32	59.86575773	3.3971783	15.36440737	14.94810063	9.525215795	max	max	6
00AW	8	2053	E09000020	44	75.52381011	4.542710197	18.38999411	23.95779927	18.25650603	max	max	6
00AW	8	2054	E09000020	56	66.86010791	4.091872158	19.11676515	19.84361599	12.98608569	max	max	6
00AW	9	2050	E09000020	9	55.57761256	2.594202852	23.36888205	19.88348227	11.86226603	max	max	6
00AW	9	2051	E09000020	21	59.41852582	3.489225201	24.18612108	24.95802889	16.03709771	max	max	6
00AW	9	2052	E09000020	33	58.57592735	3.913144044	27.78778887	34.67723223	20.48909338	max	max	6
00AW	9	2053	E09000020	45	53.45148265	3.522292805	22.69111738	19.48333629	11.43169483	max	max	6
00AW	9	2054	E09000020	57	63.78444735	3.174757075	24.72371785	22.96475388	13.78054409	max	max	6
00AX	1	2050	E09000021	1	66.60410826	5.106341254	31.8410327	21.84530092	13.41840666	max	max	6
00AX	1	2051	E09000021	13	64.00883201	5.12818806	36.39148263	31.32381384	20.90202911	max	max	6
00AX	1	2052	E09000021	25	52.59508373	6.900840782	38.74002355	25.95781911	18.28717785	max	max	6
00AX	1	2053	E09000021	37	52.17513374	7.345759246	40.74819725	27.19175154	20.07659778	max	max	6
00AX	1	2054	E09000021	49	62.14608728	4.934113241	34.90077874	21.61981715	13.46425021	max	max	6
00AX	10	2050	E09000021	10	46.55099358	5.946675758	32.89000031	22.65955885	14.34605691	max	max	6
00AX	10	2051	E09000021	22	41.06378721	4.647057476	29.80479674	26.51671748	17.12023717	max	max	6
00AX	10	2052	E09000021	34	45.77783874	5.0294581	31.24799975	22.5484821	14.25744178	max	max	6
00AX	10	2053	E09000021	46	44.2316267	6.282596638	36.35150005	32.06814778	20.17269611	max	max	6
00AX	10	2054	E09000021	58	44.99527851	4.428861789	27.76413275	20.56009305	12.3005508	max	max	6
00AX	11	2050	E09000021	11	45.58371951	4.688598553	31.91203995	23.63547904	16.2181629	max	max	6
00AX	11	2051	E09000021	23	51.79751377	3.215197655	30.0027942	22.05362972	14.62402636	max	max	6
00AX	11	2052	E09000021	35	61.93352127	3.858625472	33.08943602	19.36655162	12.59392074	max	max	6
00AX	11	2053	E09000021	47	60.42039935	3.654165181	29.26676439	21.14929342	14.51815722	max	max	6
00AX	11	2054	E09000021	59	55.35625712	5.739230426	36.90128511	20.22883228	13.8549904	max	max	6
00AX	12	2050	E09000021	12	48.01269983	7.206690511	46.28691415	24.99449508	18.87134626	max	max	6
00AX	12	2051	E09000021	24	49.71408438	5.109740538	41.36875928	25.38427999	17.60146973	max	max	6
00AX	12	2052	E09000021	36	41.30453962	7.383084005	53.21570384	26.89072292	21.09377664	max	max	6
00AX	12	2053	E09000021	48	55.7328925	5.343648057	39.8105398	20.1307018	13.40026034	max	max	6
00AX	12	2054	E09000021	60	51.65084827	5.74266163	44.1824032	26.30165045	20.42800737	max	max	6
00AX	2	2050	E09000021	2	53.81432383	7.293477961	41.72643798	23.09968104	13.63141591	max	max	6
00AX	2	2051	E09000021	14	69.64719132	2.955571089	27.40489493	23.81938968	13.22118349	max	max	6
00AX	2	2052	E09000021	26	64.02908838	5.285153212	42.19465045	49.98113333	39.83483592	max	max	6
00AX	2	2053	E09000021	38	74.2001761	3.280125533	27.13989101	33.05585347	24.28804763	max	max	6
00AX	2	2054	E09000021	50	61.18903971	5.549091888	35.22163493	21.27479001	12.05028759	max	max	6
00AX	3	2050	E09000021	3	63.67933015	9.295514607	34.81953762	25.80691193	17.37574743	max	max	6
00AX	3	2051	E09000021	15	68.68285013	4.165576977	23.55076178	19.84131272	11.00372631	max	max	6
00AX	3	2052	E09000021	27	70.8745885	8.595600513	33.9262025	34.66429793	23.38022472	max	max	6
00AX	3	2053	E09000021	39	78.39035133	3.775494899	21.6307816	16.75662413	8.590162493	max	max	6
00AX	3	2054	E09000021	51	75.59211251	7.207784857	28.47942645	49.12946298	33.01742624	max	max	6
00AX	4	2050	E09000021	4	71.48999201	5.574939648	36.96543763	35.95419146	26.21846711	max	max	6
00AX	4	2051	E09000021	16	74.59342524	7.04375511	35.39710445	34.28012835	24.77513043	max	max	6
00AX	4	2052	E09000021	28	74.15210635	6.63396337	36.11920627	31.66298402	21.4278485	max	max	6
00AX	4	2053	E09000021	40	77.8674792	4.822619768	25.85172653	27.60926914	18.41339863	max	max	6
00AX	4	2054	E09000021	52	74.50572077	5.621108119	34.45776869	27.75205571	18.72494561	max	max	6
00AX	5	2050	E09000021	5	94.53663069	3.461843152	18.16029687	28.8986298	18.12863111	max	max	6
00AX	5	2051	E09000021	17	87.18546726	5.18326704	24.17387535	37.18932539	25.33791674	max	max	6
00AX	5	2052	E09000021	29	88.74844163	4.188888511	20.85987528	29.25677509	19.37426749	max	max	6
00AX	5	2053	E09000021	41	81.35892265	4.900828608	20.59426769	25.16140818	15.81569558	max	max	6
00AX	5	2054	E09000021	53	99.18864699	4.947558857	22.98251927	32.13761487	22.26167716	max	max	6
00AX	6	2050	E09000021	6	85.07445984	4.363819544	16.97270559	23.3191179	16.08825089	max	max	6
00AX	6	2051	E09000021	18	93.76424179	5.052181355	22.24971075	29.55561657	22.33628035	max	max	6
00AX	6	2052	E09000021	30	113.4737671	5.404523611	23.63222494	42.31823575	32.37098026	max	max	6
00AX	6	2053	E09000021	42	95.27397105	4.477933637	17.35506433	27.57642059	20.06231608	max	max	6
00AX	6	2054	E09000021	54	100.7940437	4.796376729	23.01677345	36.12467232	27.81724758	max	max	6
00AX	7	2050	E09000021	7	72.168048	4.626018201	16.15940092	21.53099669	12.9062606	max	max	6
00AX	7	2051	E09000021	19	78.36987711	3.406567101	13.08192718	17.61526981	11.65593127	max	max	6
00AX	7	2052	E09000021	31	81.97863203	4.78579009	20.45934759	18.04069482	11.98577112	max	max	6
00AX	7	2053	E09000021	43	76.46380025	4.630934508	15.92729568	20.06634269	13.9315866	max	max	6
00AX	7	2054	E09000021	55	84.42350892	4.774615545	15.21286125	21.54657145	14.943648	max	max	6
00AX	8	2050	E09000021	8	72.67499112	3.144392513	16.07896282	21.40846157	13.17746702	max	max	6
00AX	8	2051	E09000021	20	73.21197362	4.923500819	20.08365757	27.24411085	17.44928731	max	max	6
00AX	8	2052	E09000021	32	60.46418467	3.166792047	14.57460685	14.69700007	9.304844256	max	max	6
00AX	8	2053	E09000021	44	75.59676989	4.285050423	17.8624277	24.26750952	18.61893729	max	max	6
00AX	8	2054	E09000021	56	67.45249201	3.981727885	18.98669957	20.31931828	13.31366441	max	max	6
00AX	9	2050	E09000021	9	55.52168776	2.642023377	23.8597222	19.55566184	11.54211227	max	max	6
00AX	9	2051	E09000021	21	59.13917147	3.406338586	26.03713271	25.15688229	16.25286786	max	max	6
00AX	9	2052	E09000021	33	58.82753919	3.878058334	27.04499696	34.63067255	20.2654959	max	max	6
00AX	9	2053	E09000021	45	54.00814819	3.274913482	22.5005469	19.21727695	11.17910419	max	max	6
00AX	9	2054	E09000021	57	64.62815475	3.158907855	24.55253344	22.97760804	13.8050314	max	max	6
00AY	1	2050	E09000022	1	66.06386702	5.034165675	33.32489081	21.9153543	13.49127376	max	max	6
00AY	1	2051	E09000022	13	64.20497377	4.902008864	35.79924242	31.07310766	21.34363467	max	max	6
00AY	1	2052	E09000022	25	52.2815405	6.760858759	39.07790941	25.77745108	18.14800338	max	max	6
00AY	1	2053	E09000022	37	51.76429693	7.207099103	41.30470473	27.45163564	20.37603449	max	max	6
00AY	1	2054	E09000022	49	62.01735441	5.013565363	33.92801143	21.57443327	13.33658915	max	max	6
00AY	10	2050	E09000022	10	46.50171711	5.61886116	32.70905744	22.75481849	14.4312468	max	max	6
00AY	10	2051	E09000022	22	40.82726946	4.759055632	29.51733152	27.24557932	17.88908877	max	max	6
00AY	10	2052	E09000022	34	45.6647174	4.975618112	31.41968438	22.7893817	14.50687728	max	max	6
00AY	10	2053	E09000022	46	44.6084041	5.905267062	34.78032943	31.51361429	19.58612473	max	max	6
00AY	10	2054	E09000022	58	45.06629679	4.323711193	27.65603644	19.74598974	11.49153623	max	max	6
00AY	11	2050	E09000022	11	46.35349541	4.598766589	31.79735285	23.18948488	15.55229772	max	max	6
00AY	11	2051	E09000022	23	51.24750951	3.215109245	31.02778091	22.18099095	14.86269978	max	max	6
00AY	11	2052	E09000022	35	61.84190394	3.969533579	32.74357996	19.58394388	12.84111999	max	max	6
00AY	11	2053	E09000022	47	59.86296717	3.674758418	30.16473529	20.84878441	14.16675632	max	max	6
00AY	11	2054	E09000022	59	55.57795893	5.882677563	38.16915639	20.09382248	13.65209713	max	max	6
00AY	12	2050	E09000022	12	47.71056963	7.597451133	48.52062613	25.38397475	19.34153351	max	max	6
00AY	12	2051	E09000022	24	49.33947686	5.088244861	42.55577752	25.60001887	17.87436193	max	max	6
00AY	12	2052	E09000022	36	40.67089124	7.409630737	54.2963439	26.96290533	21.15577676	max	max	6
00AY	12	2053	E09000022	48	55.53439531	5.318484352	39.9564393	20.32931017	13.56072043	max	max	6
00AY	12	2054	E09000022	60	51.39297799	5.858535559	45.41300121	26.3598152	20.3763301	max	max	6
00AY	2	2050	E09000022	2	53.42861271	7.389426947	43.62891238	23.35458081	13.8637282	max	max	6
00AY	2	2051	E09000022	14	69.10536276	3.07203298	27.90716641	23.95493616	13.36598143	max	max	6
00AY	2	2052	E09000022	26	63.29277446	5.102737936	42.94228527	49.38703859	38.89245058	max	max	6
00AY	2	2053	E09000022	38	73.74615111	3.440774713	28.67894288	33.43390598	24.60380474	max	max	6
00AY	2	2054	E09000022	50	60.46018158	5.103281873	33.98304721	21.33287641	12.0829243	max	max	6
00AY	3	2050	E09000022	3	63.12076126	9.247687059	36.25613136	25.44458285	17.10571864	max	max	6
00AY	3	2051	E09000022	15	68.29572813	4.357124782	24.23759288	20.20078641	11.30769016	max	max	6
00AY	3	2052	E09000022	27	71.04356249	8.692363458	32.93726257	35.11580178	23.58184399	max	max	6
00AY	3	2053	E09000022	39	77.78601542	3.818303277	22.32991797	16.94211363	8.73732433	max	max	6
00AY	3	2054	E09000022	51	74.81602293	7.017807322	29.95598775	48.91967589	32.87813893	max	max	6
00AY	4	2050	E09000022	4	71.32449277	5.692005324	38.15111217	35.95868098	26.2206632	max	max	6
00AY	4	2051	E09000022	16	73.61757991	7.069178267	35.40521965	34.40397555	24.89081422	max	max	6
00AY	4	2052	E09000022	28	74.25777105	6.587144363	36.03977331	32.41108208	22.17472277	max	max	6
00AY	4	2053	E09000022	40	77.34148738	4.963593916	27.5415163	28.05282466	18.78191504	max	max	6
00AY	4	2054	E09000022	52	74.02334849	5.382905618	34.17069899	28.19272525	19.15449667	max	max	6
00AY	5	2050	E09000022	5	93.90545051	3.224546348	17.5421301	29.01721044	18.15474044	max	max	6
00AY	5	2051	E09000022	17	86.81721275	5.034067135	24.17095612	36.82336087	24.76625935	max	max	6
00AY	5	2052	E09000022	29	87.3638505	3.950721372	20.41874778	29.34343209	19.36863142	max	max	6
00AY	5	2053	E09000022	41	79.72278041	4.674440565	21.17853322	25.15971525	15.8346641	max	max	6
00AY	5	2054	E09000022	53	99.8309907	4.781239048	24.30737695	31.86328067	21.81225932	max	max	6
00AY	6	2050	E09000022	6	82.724049	4.482004579	18.37225911	24.12352533	16.89923468	max	max	6
00AY	6	2051	E09000022	18	92.08272947	5.021998326	21.13385181	30.36451941	23.14173911	max	max	6
00AY	6	2052	E09000022	30	111.0400202	5.296804027	24.5943195	43.26876653	33.41189362	max	max	6
00AY	6	2053	E09000022	42	94.29363213	3.947984401	17.10024023	27.22591664	19.72794929	max	max	6
00AY	6	2054	E09000022	54	100.4946184	4.497838418	22.97213316	37.9232542	29.60808465	max	max	6
00AY	7	2050	E09000022	7	71.11069144	4.692199599	16.98904413	21.84086274	13.31241232	max	max	6
00AY	7	2051	E09000022	19	77.10419636	3.456836397	13.94248816	17.62706452	11.63853887	max	max	6
00AY	7	2052	E09000022	31	80.68051406	4.59801234	20.99426469	18.89283716	12.78250114	max	max	6
00AY	7	2053	E09000022	43	75.58853642	4.462680713	16.03303737	20.04177693	13.90759096	max	max	6
00AY	7	2054	E09000022	55	82.74300151	4.768372505	16.38548171	21.40761471	15.06051199	max	max	6
00AY	8	2050	E09000022	8	70.20798714	3.03945158	15.35710344	21.53414252	13.27137878	max	max	6
00AY	8	2051	E09000022	20	74.21465806	4.683160586	19.25809762	27.18244522	17.40622208	max	max	6
00AY	8	2052	E09000022	32	59.11066978	3.41136828	15.58262087	15.18070927	9.771148343	max	max	6
00AY	8	2053	E09000022	44	74.77478421	4.273503553	17.50540424	24.33351061	18.62819196	max	max	6
00AY	8	2054	E09000022	56	67.07934386	4.026772338	19.51041071	20.27602451	13.08741277	max	max	6
00AY	9	2050	E09000022	9	56.35227178	2.591383237	23.27282317	19.60720247	11.61461422	max	max	6
00AY	9	2051	E09000022	21	59.699506	3.03025383	24.59158789	25.00489127	16.13228157	max	max	6
00AY	9	2052	E09000022	33	58.89975389	3.660762676	26.93576002	34.39755557	20.13007154	max	max	6
00AY	9	2053	E09000022	45	53.07904981	3.23369088	22.83910062	19.15807645	11.07036042	max	max	6
00AY	9	2054	E09000022	57	63.91032295	2.898438148	23.16800677	22.98260924	13.76391804	max	max	6
00AZ	1	2050	E09000023	1	65.90647593	5.003740222	33.7285638	21.91070467	13.50605943	max	max	6
00AZ	1	2051	E09000023	13	64.0558831	4.80406174	35.39682071	31.26536403	21.53622778	max	max	6
00AZ	1	2052	E09000023	25	52.36614864	6.651940999	38.84976332	25.74047507	18.1157722	max	max	6
00AZ	1	2053	E09000023	37	51.7176222	7.085261418	40.99499641	27.53184008	20.49022658	max	max	6
00AZ	1	2054	E09000023	49	62.0448921	5.030718703	33.22400198	21.57520836	13.3285768	max	max	6
00AZ	10	2050	E09000023	10	46.51340085	5.322107842	32.56221353	22.80417307	14.46921132	max	max	6
00AZ	10	2051	E09000023	22	41.04536869	4.796676882	29.03512256	27.27506419	17.94656415	max	max	6
00AZ	10	2052	E09000023	34	45.75271373	4.847547535	31.28725615	22.83050546	14.55187941	max	max	6
00AZ	10	2053	E09000023	46	45.04440474	5.586224852	33.40709969	30.06439997	19.03318747	max	max	6
00AZ	10	2054	E09000023	58	45.22067716	4.214208868	27.61413519	19.39478474	11.16456759	max	max	6
00AZ	11	2050	E09000023	11	47.10768426	4.510574452	31.24043064	22.92631124	15.14081491	max	max	6
00AZ	11	2051	E09000023	23	51.0737634	3.217513053	31.34646842	22.23142958	14.97993288	max	max	6
00AZ	11	2052	E09000023	35	61.77294146	3.939777931	32.48210386	19.66433357	12.94185803	max	max	6
00AZ	11	2053	E09000023	47	59.73166784	3.634676158	30.18166068	20.86533635	14.19502072	max	max	6
00AZ	11	2054	E09000023	59	55.83971176	5.864102578	38.13708776	19.96269468	13.48219651	max	max	6
00AZ	12	2050	E09000023	12	47.63208371	7.688948724	48.84981426	25.51595534	19.5017336	max	max	6
00AZ	12	2051	E09000023	24	49.15312847	5.03496603	42.74545983	25.73012349	18.02878417	max	max	6
00AZ	12	2052	E09000023	36	40.63056857	7.320763342	54.24000082	26.94694614	21.141325	max	max	6
00AZ	12	2053	E09000023	48	55.30746328	5.285894571	39.70186683	20.42293613	13.6527907	max	max	6
00AZ	12	2054	E09000023	60	51.44234097	5.776989937	45.77077386	26.37741809	20.35455371	max	max	6
00AZ	2	2050	E09000023	2	53.49018342	7.295839403	43.71756847	23.49132677	13.96132333	max	max	6
00AZ	2	2051	E09000023	14	68.74492809	3.097013184	27.94410907	23.93635784	13.3753246	max	max	6
00AZ	2	2052	E09000023	26	63.15711962	4.976235394	43.15138521	49.1380828	38.55667803	max	max	6
00AZ	2	2053	E09000023	38	73.54276562	3.504753913	29.05891923	33.62470818	24.77705199	max	max	6
00AZ	2	2054	E09000023	50	60.3297786	4.938787081	33.86955745	21.18002592	11.93259142	max	max	6
00AZ	3	2050	E09000023	3	62.90243752	9.108530941	36.54449881	25.15338679	16.80358781	max	max	6
00AZ	3	2051	E09000023	15	68.26004644	4.381355201	24.51808456	20.44064703	11.52037474	max	max	6
00AZ	3	2052	E09000023	27	71.40567927	8.578984914	32.37544226	35.25890375	23.67549796	max	max	6
00AZ	3	2053	E09000023	39	77.59855024	3.835380885	22.5411221	17.09091593	8.874803905	max	max	6
00AZ	3	2054	E09000023	51	74.54849255	6.760577602	30.26910216	48.89686117	32.90122534	max	max	6
00AZ	4	2050	E09000023	4	71.16421928	5.684165064	37.71911666	35.93367666	26.17840293	max	max	6
00AZ	4	2051	E09000023	16	73.46297849	6.981993139	34.08438094	34.38908876	24.78018521	max	max	6
00AZ	4	2052	E09000023	28	74.59487317	6.55170395	35.41714071	32.58816446	22.32641439	max	max	6
00AZ	4	2053	E09000023	40	77.19350878	5.051006536	28.10394491	27.92754094	18.58486754	max	max	6
00AZ	4	2054	E09000023	52	73.93257929	5.191557558	33.88622513	28.40688903	19.36667527	max	max	6
00AZ	5	2050	E09000023	5	93.38993392	3.122869476	17.18861078	29.16814521	18.24453079	max	max	6
00AZ	5	2051	E09000023	17	86.70004346	4.884333257	24.0367523	36.61406819	24.49238211	max	max	6
00AZ	5	2052	E09000023	29	86.34195488	3.755942199	20.14011254	29.42537043	19.46316488	max	max	6
00AZ	5	2053	E09000023	41	79.40969	4.630146707	21.28524965	25.20994159	15.88687829	max	max	6
00AZ	5	2054	E09000023	53	99.88105552	4.593596708	24.1292444	31.66752271	21.70153982	max	max	6
00AZ	6	2050	E09000023	6	81.5611304	4.479922573	19.11295745	24.40849892	17.17045863	max	max	6
00AZ	6	2051	E09000023	18	91.98912201	5.057564227	20.41994171	31.00112591	23.77295389	max	max	6
00AZ	6	2052	E09000023	30	109.8406308	5.208885201	24.52531166	44.05650139	34.23776468	max	max	6
00AZ	6	2053	E09000023	42	93.33648376	3.700944328	16.76805938	27.10502211	19.60656136	max	max	6
00AZ	6	2054	E09000023	54	100.2956434	4.356940675	22.99102217	38.88690723	30.46469371	max	max	6
00AZ	7	2050	E09000023	7	70.67295776	4.654886646	17.22903733	22.06225706	13.48948117	max	max	6
00AZ	7	2051	E09000023	19	76.73526604	3.494670476	14.24263607	17.70547255	11.69300568	max	max	6
00AZ	7	2052	E09000023	31	79.71068253	4.529683128	20.43810921	18.84982134	12.73097577	max	max	6
00AZ	7	2053	E09000023	43	75.68587531	4.241452159	15.87434184	20.12087776	14.00148067	max	max	6
00AZ	7	2054	E09000023	55	81.71748635	4.733448144	16.98304752	21.42155457	15.11187001	max	max	6
00AZ	8	2050	E09000023	8	69.15852184	2.96267068	14.79061197	21.55451578	13.26311198	max	max	6
00AZ	8	2051	E09000023	20	74.97082556	4.498569662	19.33655416	27.36070885	17.5346387	max	max	6
00AZ	8	2052	E09000023	32	58.75330045	3.450244017	15.97345734	15.27237821	9.846462942	max	max	6
00AZ	8	2053	E09000023	44	74.62153589	4.223309232	17.63856689	24.40976001	18.68348186	max	max	6
00AZ	8	2054	E09000023	56	67.09412433	4.033251674	19.53283116	20.32607758	12.99915391	max	max	6
00AZ	9	2050	E09000023	9	56.94522921	2.515633931	22.93128211	19.4949495	11.50279593	max	max	6
00AZ	9	2051	E09000023	21	60.16102982	2.843106405	23.67067512	24.82943932	15.97055812	max	max	6
00AZ	9	2052	E09000023	33	58.64399077	3.562760818	27.0273612	34.38799327	20.00120018	max	max	6
00AZ	9	2053	E09000023	45	53.17207146	3.22054294	22.65271889	19.21568133	11.10627913	max	max	6
00AZ	9	2054	E09000023	57	63.21259499	2.748023283	22.62122234	22.94190912	13.69069194	max	max	6
00BA	1	2050	E09000024	1	66.25605257	5.090264351	32.76205887	21.92383234	13.49968033	max	max	6
00BA	1	2051	E09000024	13	64.15021244	5.052753645	36.31674902	31.38293482	21.17294747	max	max	6
00BA	1	2052	E09000024	25	52.37278317	6.888241399	39.32261781	25.9335313	18.32023031	max	max	6
00BA	1	2053	E09000024	37	51.83997493	7.448513558	42.38760733	27.37750619	20.28825198	max	max	6
00BA	1	2054	E09000024	49	62.03314504	5.021819465	34.79323713	21.59448399	13.3990263	max	max	6
00BA	10	2050	E09000024	10	46.44621923	5.890489859	32.88836485	22.76410041	14.44559825	max	max	6
00BA	10	2051	E09000024	22	40.89789637	4.740057234	29.92232603	27.03147719	17.63370199	max	max	6
00BA	10	2052	E09000024	34	45.65196788	5.096258029	31.60415342	22.81325325	14.52505632	max	max	6
00BA	10	2053	E09000024	46	44.43213783	6.292540916	36.20918797	32.55750302	20.63979961	max	max	6
00BA	10	2054	E09000024	58	45.01205574	4.413623608	27.83564066	20.17467809	11.88649287	max	max	6
00BA	11	2050	E09000024	11	45.66250852	4.685688806	32.13290253	23.50978626	16.03338175	max	max	6
00BA	11	2051	E09000024	23	51.4115888	3.23902297	30.76500429	22.16342894	14.80998704	max	max	6
00BA	11	2052	E09000024	35	61.90140476	4.035491093	33.26889779	19.60000989	12.91671396	max	max	6
00BA	11	2053	E09000024	47	60.08906097	3.704056215	30.04921036	20.99512949	14.32364755	max	max	6
00BA	11	2054	E09000024	59	55.28480721	5.855806804	38.11722075	20.20511541	13.79838328	max	max	6
00BA	12	2050	E09000024	12	47.83583253	7.498892653	47.53606544	25.24345066	19.16697151	max	max	6
00BA	12	2051	E09000024	24	49.50134542	5.160529775	42.39286761	25.48724091	17.71861661	max	max	6
00BA	12	2052	E09000024	36	40.98809879	7.442721167	54.65626427	27.02333927	21.22109998	max	max	6
00BA	12	2053	E09000024	48	55.6335871	5.359937468	40.31469234	20.21932384	13.46566116	max	max	6
00BA	12	2054	E09000024	60	51.42931212	5.870778068	45.18638248	26.41631806	20.49929403	max	max	6
00BA	2	2050	E09000024	2	53.49316202	7.48962135	43.19793218	23.33617657	13.84805068	max	max	6
00BA	2	2051	E09000024	14	69.41920934	3.051679905	27.87667826	23.91914718	13.32000025	max	max	6
00BA	2	2052	E09000024	26	63.58284207	5.260678394	43.08065954	49.6768735	39.38363884	max	max	6
00BA	2	2053	E09000024	38	73.91372926	3.37882079	28.27777147	33.26519799	24.46335601	max	max	6
00BA	2	2054	E09000024	50	60.76242011	5.444461018	34.53600972	21.3903687	12.15919975	max	max	6
00BA	3	2050	E09000024	3	63.42942429	9.428611098	35.92414379	25.77280423	17.40214726	max	max	6
00BA	3	2051	E09000024	15	68.45914693	4.270726108	24.09521475	20.07455134	11.20524027	max	max	6
00BA	3	2052	E09000024	27	70.96571227	8.805543746	33.83439021	35.00408446	23.57453534	max	max	6
00BA	3	2053	E09000024	39	78.06077933	3.800073547	22.21428154	16.84543511	8.657846059	max	max	6
00BA	3	2054	E09000024	51	75.26155939	7.299544554	29.80682004	49.03355691	32.94556233	max	max	6
00BA	4	2050	E09000024	4	71.38830681	5.636109006	38.30599753	36.03486996	26.3001853	max	max	6
00BA	4	2051	E09000024	16	74.04619128	7.114461708	36.72662379	34.77618726	25.24861614	max	max	6
00BA	4	2052	E09000024	28	73.96090266	6.636181327	36.78269784	32.32086862	22.10645879	max	max	6
00BA	4	2053	E09000024	40	77.57705447	4.918335835	26.84449863	28.02620853	18.8222194	max	max	6
00BA	4	2054	E09000024	52	74.35875142	5.63885107	35.31474228	28.0068538	18.96389163	max	max	6
00BA	5	2050	E09000024	5	94.26864353	3.358320313	17.97018799	29.09259676	18.24532913	max	max	6
00BA	5	2051	E09000024	17	87.23519516	5.201314211	24.24646534	37.00659407	25.07781999	max	max	6
00BA	5	2052	E09000024	29	88.25322588	4.140363255	21.10520138	29.32617532	19.37565299	max	max	6
00BA	5	2053	E09000024	41	80.53109495	4.834330597	21.15625486	25.23920296	15.89197031	max	max	6
00BA	5	2054	E09000024	53	99.70627545	4.941112149	23.41264636	32.09850951	22.18376029	max	max	6
00BA	6	2050	E09000024	6	84.02966894	4.476860857	17.81605298	23.94392172	16.71369254	max	max	6
00BA	6	2051	E09000024	18	92.67159971	5.135384583	23.14378697	30.10927855	22.88578498	max	max	6
00BA	6	2052	E09000024	30	112.755235	5.3777782	24.76495771	42.78480288	32.93899253	max	max	6
00BA	6	2053	E09000024	42	94.95009384	4.222576245	17.67228125	27.68848143	20.19105132	max	max	6
00BA	6	2054	E09000024	54	100.922022	4.711339076	23.72976853	37.54956551	29.28188292	max	max	6
00BA	7	2050	E09000024	7	71.59297869	4.739641997	17.03569489	21.78583671	13.22049046	max	max	6
00BA	7	2051	E09000024	19	77.68807196	3.446543094	13.42413973	17.65520194	11.68062453	max	max	6
00BA	7	2052	E09000024	31	81.3842045	4.727247438	21.24985612	18.94137764	12.85693279	max	max	6
00BA	7	2053	E09000024	43	75.64988056	4.602862712	16.07679853	20.08733688	13.95984937	max	max	6
00BA	7	2054	E09000024	55	84.11203003	4.786800396	15.81584161	21.70466251	15.10630854	max	max	6
00BA	8	2050	E09000024	8	71.52753842	3.107653199	16.03503858	21.50597923	13.2876781	max	max	6
00BA	8	2051	E09000024	20	73.63790512	4.918041475	19.91662136	27.34039651	17.35822082	max	max	6
00BA	8	2052	E09000024	32	59.75266303	3.342174849	15.19034438	15.0341099	9.634170478	max	max	6
00BA	8	2053	E09000024	44	75.07746715	4.347086449	17.72589267	24.36255006	18.67996153	max	max	6
00BA	8	2054	E09000024	56	67.00037446	4.066155522	19.80894246	20.6691099	13.53704037	max	max	6
00BA	9	2050	E09000024	9	55.88458163	2.64761198	23.95032028	19.72153136	11.72222714	max	max	6
00BA	9	2051	E09000024	21	59.30855064	3.246106319	25.88535058	25.19301675	16.30268625	max	max	6
00BA	9	2052	E09000024	33	58.67758942	3.791788034	27.20623954	34.61839504	20.2621892	max	max	6
00BA	9	2053	E09000024	45	53.34433619	3.306673078	23.06975584	19.19159218	11.12394782	max	max	6
00BA	9	2054	E09000024	57	64.35020777	3.054885741	23.7959301	23.05708586	13.83564776	max	max	6
00BB	1	2050	E09000025	1	65.0989957	5.597866235	34.93026998	22.04101667	13.70159206	max	max	6
00BB	1	2051	E09000025	13	62.48324499	5.650527227	39.79341116	31.48580133	21.15200027	max	max	6
00BB	1	2052	E09000025	25	52.5693775	6.97341036	42.47934901	26.4281702	18.900424	max	max	6
00BB	1	2053	E09000025	37	51.60259284	7.709515133	41.81505129	27.69496179	20.68569908	max	max	6
00BB	1	2054	E09000025	49	60.83065648	5.415208124	35.9040224	21.87561746	13.61928478	max	max	6
00BB	10	2050	E09000025	10	46.416949	6.050599014	33.95037374	23.004786	14.60947767	max	max	6
00BB	10	2051	E09000025	22	41.21602089	4.993635168	28.71911704	27.39593663	18.04211603	max	max	6
00BB	10	2052	E09000025	34	45.19857277	5.184405246	32.79208583	23.23202081	14.93569826	max	max	6
00BB	10	2053	E09000025	46	45.16251718	5.908720597	35.34133585	30.66728589	19.46837884	max	max	6
00BB	10	2054	E09000025	58	45.29962466	4.362669983	28.10378588	19.46004631	11.25328941	max	max	6
00BB	11	2050	E09000025	11	46.76869647	4.690159289	31.54051768	22.95231695	15.27522434	max	max	6
00BB	11	2051	E09000025	23	50.46654555	3.402493906	33.20402851	22.43398485	15.40337631	max	max	6
00BB	11	2052	E09000025	35	60.99089406	4.057165428	35.02827253	19.84264339	13.12797193	max	max	6
00BB	11	2053	E09000025	47	59.4912852	3.840234804	31.60642656	21.10181017	14.47275712	max	max	6
00BB	11	2054	E09000025	59	55.14081815	6.162186933	39.19371986	20.16651545	13.69057099	max	max	6
00BB	12	2050	E09000025	12	46.83876111	7.948827205	49.21370014	26.10182977	20.23327415	max	max	6
00BB	12	2051	E09000025	24	47.67711627	5.610356262	44.95163327	26.12350027	18.41829771	max	max	6
00BB	12	2052	E09000025	36	41.00890224	7.737526724	52.61397017	27.43581307	21.72140428	max	max	6
00BB	12	2053	E09000025	48	54.11311513	5.663132345	42.22156063	20.55134093	13.79575451	max	max	6
00BB	12	2054	E09000025	60	50.91516722	6.260163492	47.31647202	26.69823167	20.7416157	max	max	6
00BB	2	2050	E09000025	2	53.581007	7.912443808	44.00870337	23.359253	13.843396	max	max	6
00BB	2	2051	E09000025	14	68.25221048	3.354518988	29.47874798	23.67245957	13.16876009	max	max	6
00BB	2	2052	E09000025	26	62.08503592	5.889608256	45.868296	49.49496983	39.72305179	max	max	6
00BB	2	2053	E09000025	38	72.85068144	3.741980523	30.43421268	33.75513295	24.92471961	max	max	6
00BB	2	2054	E09000025	50	59.76419381	5.776951918	36.1639655	21.22584908	11.98149952	max	max	6
00BB	3	2050	E09000025	3	62.08328407	10.6407148	36.92738013	25.01062092	16.64616782	max	max	6
00BB	3	2051	E09000025	15	67.79487068	4.936343735	25.75063084	20.81015568	11.87259825	max	max	6
00BB	3	2052	E09000025	27	70.83226702	8.860211876	33.67106401	34.57481504	23.08827571	max	max	6
00BB	3	2053	E09000025	39	77.25821895	4.210709287	24.05677774	17.19966147	8.980172911	max	max	6
00BB	3	2054	E09000025	51	74.23512047	7.246843826	32.15153525	48.67517373	32.8447954	max	max	6
00BB	4	2050	E09000025	4	71.51850535	5.881807105	37.55685425	35.97831554	26.19857136	max	max	6
00BB	4	2051	E09000025	16	72.49290492	7.689042147	35.57352308	35.19270932	25.65662247	max	max	6
00BB	4	2052	E09000025	28	73.49348704	7.402460063	36.83658854	32.95341829	22.74250237	max	max	6
00BB	4	2053	E09000025	40	76.49231631	5.525582274	29.59394668	28.43472783	19.13957656	max	max	6
00BB	4	2054	E09000025	52	73.60545514	5.606273278	35.62933922	28.18404922	19.10512673	max	max	6
00BB	5	2050	E09000025	5	93.56451564	3.389481975	17.19465533	29.02421868	18.17007132	max	max	6
00BB	5	2051	E09000025	17	87.24990845	5.302702758	25.34616563	36.28871367	24.3107244	max	max	6
00BB	5	2052	E09000025	29	87.66888317	3.983607531	20.23541389	28.59550347	18.68933835	max	max	6
00BB	5	2053	E09000025	41	80.59138587	5.022053842	21.80402673	25.01945889	15.69255646	max	max	6
00BB	5	2054	E09000025	53	99.28414769	4.883739095	24.76492759	31.3576718	21.41863029	max	max	6
00BB	6	2050	E09000025	6	81.79823621	4.751429462	18.47516608	23.92332179	16.68450054	max	max	6
00BB	6	2051	E09000025	18	92.91448822	5.593931715	21.84928764	31.3391798	24.13300721	max	max	6
00BB	6	2052	E09000025	30	111.1213046	5.270999241	26.01823384	44.17535623	34.39676647	max	max	6
00BB	6	2053	E09000025	42	94.57473081	3.769647737	16.49642928	26.56837769	19.1057116	max	max	6
00BB	6	2054	E09000025	54	99.07974637	4.670517397	22.71104387	37.42278881	29.17273	max	max	6
00BB	7	2050	E09000025	7	70.75188544	5.09720034	17.40648079	21.97076342	13.47814883	max	max	6
00BB	7	2051	E09000025	19	76.37536572	3.659146767	13.87094567	17.93884831	11.93068254	max	max	6
00BB	7	2052	E09000025	31	81.01209419	5.014200449	21.35489313	18.67161345	12.53551915	max	max	6
00BB	7	2053	E09000025	43	75.30545622	4.61098714	16.68370262	19.97161573	13.84198969	max	max	6
00BB	7	2054	E09000025	55	81.99144806	5.04239593	17.36985714	21.77481817	15.33663191	max	max	6
00BB	8	2050	E09000025	8	71.06217981	3.155632404	15.43026143	21.42782094	13.1991691	max	max	6
00BB	8	2051	E09000025	20	73.00315205	4.947819544	20.76352289	27.60065992	18.0704163	max	max	6
00BB	8	2052	E09000025	32	58.3796954	3.678719519	16.10495186	15.32907384	9.887682869	max	max	6
00BB	8	2053	E09000025	44	74.52367401	4.689270396	18.3641237	24.34519839	18.61804808	max	max	6
00BB	8	2054	E09000025	56	66.40930176	4.139193531	19.74283588	19.56267588	12.7177027	max	max	6
00BB	9	2050	E09000025	9	56.3708917	2.612774499	22.15031614	19.77836552	11.76390258	max	max	6
00BB	9	2051	E09000025	21	59.99721196	3.268307038	23.73247728	24.73028154	15.83775555	max	max	6
00BB	9	2052	E09000025	33	58.32338562	3.760956109	27.084563	33.97804012	19.90361751	max	max	6
00BB	9	2053	E09000025	45	52.9667249	3.45892273	22.62796246	19.38780886	11.27627111	max	max	6
00BB	9	2054	E09000025	57	63.00093676	2.953414667	23.88337921	22.81121594	13.5668331	max	max	6
00BC	1	2050	E09000026	1	64.85882421	5.607977136	35.19294339	22.12433092	13.77841848	max	max	6
00BC	1	2051	E09000026	13	62.12022744	5.509711466	39.49338402	31.54684445	21.38782483	max	max	6
00BC	1	2052	E09000026	25	52.68524502	6.798464283	42.30254745	26.49093311	18.95650431	max	max	6
00BC	1	2053	E09000026	37	51.48924132	7.803586583	41.50853637	27.82753775	20.81311321	max	max	6
00BC	1	2054	E09000026	49	60.75250964	5.397876686	34.989764	21.93890082	13.6767674	max	max	6
00BC	10	2050	E09000026	10	46.57675239	5.880121108	34.02476846	23.08587483	14.69565842	max	max	6
00BC	10	2051	E09000026	22	41.69966076	5.06292913	28.01088767	27.28466412	17.91000729	max	max	6
00BC	10	2052	E09000026	34	45.40170848	5.11335964	32.68636097	23.29251942	14.99463504	max	max	6
00BC	10	2053	E09000026	46	45.88611683	5.524025732	33.18124676	27.97245573	19.10237371	max	max	6
00BC	10	2054	E09000026	58	45.67250363	4.223260366	27.48417307	19.18948524	10.98688519	max	max	6
00BC	11	2050	E09000026	11	47.63289064	4.573522464	30.48246498	22.71862424	14.85773698	max	max	6
00BC	11	2051	E09000026	23	50.32445405	3.396757317	33.4960186	22.49261201	15.52383424	max	max	6
00BC	11	2052	E09000026	35	60.87230269	3.994547689	34.90376352	19.89193942	13.22704939	max	max	6
00BC	11	2053	E09000026	47	59.36823769	3.791622885	31.42842865	21.16957925	14.55508835	max	max	6
00BC	11	2054	E09000026	59	55.50143865	6.053553017	38.97274462	19.9802803	13.46137385	max	max	6
00BC	12	2050	E09000026	12	46.84045764	8.017182912	48.61028807	26.17043175	20.29351404	max	max	6
00BC	12	2051	E09000026	24	47.38546341	5.552976578	45.66043952	26.22695055	18.56903695	max	max	6
00BC	12	2052	E09000026	36	41.05958056	7.501390119	52.47389701	27.50909953	21.82794431	max	max	6
00BC	12	2053	E09000026	48	53.86163145	5.588402802	42.37673107	20.67080445	13.90844639	max	max	6
00BC	12	2054	E09000026	60	51.08363521	6.062485072	47.38701322	26.61378304	20.63762431	max	max	6
00BC	2	2050	E09000026	2	53.71609865	7.874420515	43.55607619	23.53486712	14.02188568	max	max	6
00BC	2	2051	E09000026	14	68.0528747	3.347193164	29.42133001	23.5853091	13.04035227	max	max	6
00BC	2	2052	E09000026	26	61.84643923	5.660203268	46.46181804	49.28847382	39.38264707	max	max	6
00BC	2	2053	E09000026	38	72.61063508	3.779007609	30.57417801	33.96912721	25.11457741	max	max	6
00BC	2	2054	E09000026	50	59.54936416	5.410844581	35.68262563	21.00538145	11.79370221	max	max	6
00BC	3	2050	E09000026	3	62.00736643	10.38459446	37.04428211	24.68618593	16.32082916	max	max	6
00BC	3	2051	E09000026	15	67.73159888	4.884187272	25.82187483	21.06887774	12.08146115	max	max	6
00BC	3	2052	E09000026	27	71.2463988	9.242517971	33.20973049	34.69113341	23.1765375	max	max	6
00BC	3	2053	E09000026	39	77.04636383	4.25903308	24.3195315	17.34521697	9.111067626	max	max	6
00BC	3	2054	E09000026	51	74.16768191	6.359341868	32.97212207	48.88936975	33.07854174	max	max	6
00BC	4	2050	E09000026	4	71.48915939	5.72880408	36.36571811	36.08437525	26.28128916	max	max	6
00BC	4	2051	E09000026	16	72.6351621	7.171983731	34.92934869	34.64251258	25.06830023	max	max	6
00BC	4	2052	E09000026	28	73.95376358	7.229574903	36.32108008	32.92583567	22.77770828	max	max	6
00BC	4	2053	E09000026	40	76.32408791	5.644268612	30.4667196	28.29671488	18.90833516	max	max	6
00BC	4	2054	E09000026	52	73.59876251	5.380272492	35.07549826	28.28444633	19.2072005	max	max	6
00BC	5	2050	E09000026	5	93.44584483	3.268676335	16.74286415	29.18346679	18.30335209	max	max	6
00BC	5	2051	E09000026	17	87.24073779	4.98491518	25.15343488	36.14885724	24.1643813	max	max	6
00BC	5	2052	E09000026	29	86.99446746	3.807382191	19.93249004	28.65738955	18.72820866	max	max	6
00BC	5	2053	E09000026	41	80.68224962	4.885503415	21.59402054	24.98672818	15.66607638	max	max	6
00BC	5	2054	E09000026	53	99.98031592	4.415743439	22.11365386	31.51242093	21.60703215	max	max	6
00BC	6	2050	E09000026	6	80.87168058	4.717018735	18.79457642	24.30839634	17.06199846	max	max	6
00BC	6	2051	E09000026	18	92.78338203	5.606856044	21.8121933	31.57294378	24.35304289	max	max	6
00BC	6	2052	E09000026	30	109.8381224	4.854255581	25.43552335	44.84034042	35.11866698	max	max	6
00BC	6	2053	E09000026	42	94.65757777	3.551635663	16.40793222	26.32116241	18.87787976	max	max	6
00BC	6	2054	E09000026	54	99.67517827	4.602285965	23.02891823	38.22201414	29.89369736	max	max	6
00BC	7	2050	E09000026	7	70.57894516	4.944886931	17.87332015	22.10682826	13.65423236	max	max	6
00BC	7	2051	E09000026	19	76.38394411	3.665332667	13.89280708	17.9888992	11.96145804	max	max	6
00BC	7	2052	E09000026	31	80.47926934	4.940589882	19.68246998	18.66817247	12.51664532	max	max	6
00BC	7	2053	E09000026	43	75.52748846	4.230999339	16.09486884	19.98263977	13.85438375	max	max	6
00BC	7	2054	E09000026	55	81.01790151	4.861291086	17.79064355	21.81569459	15.46335796	max	max	6
00BC	8	2050	E09000026	8	70.4585164	3.029584181	14.85286571	21.42898975	13.20395451	max	max	6
00BC	8	2051	E09000026	20	72.51298978	4.674629131	20.16580308	27.7299282	18.29570501	max	max	6
00BC	8	2052	E09000026	32	58.14846617	3.746457771	16.71930738	15.42078433	9.965444603	max	max	6
00BC	8	2053	E09000026	44	74.71558552	4.62464541	17.93294359	24.59679893	18.88522997	max	max	6
00BC	8	2054	E09000026	56	66.78447096	4.039601484	20.05483938	19.33797418	12.42829052	max	max	6
00BC	9	2050	E09000026	9	57.02556775	2.530121666	22.22228355	19.69921614	11.69071697	max	max	6
00BC	9	2051	E09000026	21	60.66208725	3.052215258	23.72504965	24.5126435	15.61793261	max	max	6
00BC	9	2052	E09000026	33	57.8775177	3.555548461	26.25552254	33.71044197	19.67479409	max	max	6
00BC	9	2053	E09000026	45	52.71774063	3.449799707	22.38233128	19.61716706	11.49178739	max	max	6
00BC	9	2054	E09000026	57	62.57382037	2.742925898	23.07601865	22.60971692	13.37073181	max	max	6
00BD	1	2050	E09000027	1	66.60410826	5.106341254	31.8410327	21.84530092	13.41840666	max	max	6
00BD	1	2051	E09000027	13	64.00883201	5.12818806	36.39148263	31.32381384	20.90202911	max	max	6
00BD	1	2052	E09000027	25	52.59508373	6.900840782	38.74002355	25.95781911	18.28717785	max	max	6
00BD	1	2053	E09000027	37	52.17513374	7.345759246	40.74819725	27.19175154	20.07659778	max	max	6
00BD	1	2054	E09000027	49	62.14608728	4.934113241	34.90077874	21.61981715	13.46425021	max	max	6
00BD	10	2050	E09000027	10	46.55099358	5.946675758	32.89000031	22.65955885	14.34605691	max	max	6
00BD	10	2051	E09000027	22	41.06378721	4.647057476	29.80479674	26.51671748	17.12023717	max	max	6
00BD	10	2052	E09000027	34	45.77783874	5.0294581	31.24799975	22.5484821	14.25744178	max	max	6
00BD	10	2053	E09000027	46	44.2316267	6.282596638	36.35150005	32.06814778	20.17269611	max	max	6
00BD	10	2054	E09000027	58	44.99527851	4.428861789	27.76413275	20.56009305	12.3005508	max	max	6
00BD	11	2050	E09000027	11	45.58371951	4.688598553	31.91203995	23.63547904	16.2181629	max	max	6
00BD	11	2051	E09000027	23	51.79751377	3.215197655	30.0027942	22.05362972	14.62402636	max	max	6
00BD	11	2052	E09000027	35	61.93352127	3.858625472	33.08943602	19.36655162	12.59392074	max	max	6
00BD	11	2053	E09000027	47	60.42039935	3.654165181	29.26676439	21.14929342	14.51815722	max	max	6
00BD	11	2054	E09000027	59	55.35625712	5.739230426	36.90128511	20.22883228	13.8549904	max	max	6
00BD	12	2050	E09000027	12	48.01269983	7.206690511	46.28691415	24.99449508	18.87134626	max	max	6
00BD	12	2051	E09000027	24	49.71408438	5.109740538	41.36875928	25.38427999	17.60146973	max	max	6
00BD	12	2052	E09000027	36	41.30453962	7.383084005	53.21570384	26.89072292	21.09377664	max	max	6
00BD	12	2053	E09000027	48	55.7328925	5.343648057	39.8105398	20.1307018	13.40026034	max	max	6
00BD	12	2054	E09000027	60	51.65084827	5.74266163	44.1824032	26.30165045	20.42800737	max	max	6
00BD	2	2050	E09000027	2	53.81432383	7.293477961	41.72643798	23.09968104	13.63141591	max	max	6
00BD	2	2051	E09000027	14	69.64719132	2.955571089	27.40489493	23.81938968	13.22118349	max	max	6
00BD	2	2052	E09000027	26	64.02908838	5.285153212	42.19465045	49.98113333	39.83483592	max	max	6
00BD	2	2053	E09000027	38	74.2001761	3.280125533	27.13989101	33.05585347	24.28804763	max	max	6
00BD	2	2054	E09000027	50	61.18903971	5.549091888	35.22163493	21.27479001	12.05028759	max	max	6
00BD	3	2050	E09000027	3	63.67933015	9.295514607	34.81953762	25.80691193	17.37574743	max	max	6
00BD	3	2051	E09000027	15	68.68285013	4.165576977	23.55076178	19.84131272	11.00372631	max	max	6
00BD	3	2052	E09000027	27	70.8745885	8.595600513	33.9262025	34.66429793	23.38022472	max	max	6
00BD	3	2053	E09000027	39	78.39035133	3.775494899	21.6307816	16.75662413	8.590162493	max	max	6
00BD	3	2054	E09000027	51	75.59211251	7.207784857	28.47942645	49.12946298	33.01742624	max	max	6
00BD	4	2050	E09000027	4	71.48999201	5.574939648	36.96543763	35.95419146	26.21846711	max	max	6
00BD	4	2051	E09000027	16	74.59342524	7.04375511	35.39710445	34.28012835	24.77513043	max	max	6
00BD	4	2052	E09000027	28	74.15210635	6.63396337	36.11920627	31.66298402	21.4278485	max	max	6
00BD	4	2053	E09000027	40	77.8674792	4.822619768	25.85172653	27.60926914	18.41339863	max	max	6
00BD	4	2054	E09000027	52	74.50572077	5.621108119	34.45776869	27.75205571	18.72494561	max	max	6
00BD	5	2050	E09000027	5	94.53663069	3.461843152	18.16029687	28.8986298	18.12863111	max	max	6
00BD	5	2051	E09000027	17	87.18546726	5.18326704	24.17387535	37.18932539	25.33791674	max	max	6
00BD	5	2052	E09000027	29	88.74844163	4.188888511	20.85987528	29.25677509	19.37426749	max	max	6
00BD	5	2053	E09000027	41	81.35892265	4.900828608	20.59426769	25.16140818	15.81569558	max	max	6
00BD	5	2054	E09000027	53	99.18864699	4.947558857	22.98251927	32.13761487	22.26167716	max	max	6
00BD	6	2050	E09000027	6	85.07445984	4.363819544	16.97270559	23.3191179	16.08825089	max	max	6
00BD	6	2051	E09000027	18	93.76424179	5.052181355	22.24971075	29.55561657	22.33628035	max	max	6
00BD	6	2052	E09000027	30	113.4737671	5.404523611	23.63222494	42.31823575	32.37098026	max	max	6
00BD	6	2053	E09000027	42	95.27397105	4.477933637	17.35506433	27.57642059	20.06231608	max	max	6
00BD	6	2054	E09000027	54	100.7940437	4.796376729	23.01677345	36.12467232	27.81724758	max	max	6
00BD	7	2050	E09000027	7	72.168048	4.626018201	16.15940092	21.53099669	12.9062606	max	max	6
00BD	7	2051	E09000027	19	78.36987711	3.406567101	13.08192718	17.61526981	11.65593127	max	max	6
00BD	7	2052	E09000027	31	81.97863203	4.78579009	20.45934759	18.04069482	11.98577112	max	max	6
00BD	7	2053	E09000027	43	76.46380025	4.630934508	15.92729568	20.06634269	13.9315866	max	max	6
00BD	7	2054	E09000027	55	84.42350892	4.774615545	15.21286125	21.54657145	14.943648	max	max	6
00BD	8	2050	E09000027	8	72.67499112	3.144392513	16.07896282	21.40846157	13.17746702	max	max	6
00BD	8	2051	E09000027	20	73.21197362	4.923500819	20.08365757	27.24411085	17.44928731	max	max	6
00BD	8	2052	E09000027	32	60.46418467	3.166792047	14.57460685	14.69700007	9.304844256	max	max	6
00BD	8	2053	E09000027	44	75.59676989	4.285050423	17.8624277	24.26750952	18.61893729	max	max	6
00BD	8	2054	E09000027	56	67.45249201	3.981727885	18.98669957	20.31931828	13.31366441	max	max	6
00BD	9	2050	E09000027	9	55.52168776	2.642023377	23.8597222	19.55566184	11.54211227	max	max	6
00BD	9	2051	E09000027	21	59.13917147	3.406338586	26.03713271	25.15688229	16.25286786	max	max	6
00BD	9	2052	E09000027	33	58.82753919	3.878058334	27.04499696	34.63067255	20.2654959	max	max	6
00BD	9	2053	E09000027	45	54.00814819	3.274913482	22.5005469	19.21727695	11.17910419	max	max	6
00BD	9	2054	E09000027	57	64.62815475	3.158907855	24.55253344	22.97760804	13.8050314	max	max	6
00BE	1	2050	E09000028	1	66.06386702	5.034165675	33.32489081	21.9153543	13.49127376	max	max	6
00BE	1	2051	E09000028	13	64.20497377	4.902008864	35.79924242	31.07310766	21.34363467	max	max	6
00BE	1	2052	E09000028	25	52.2815405	6.760858759	39.07790941	25.77745108	18.14800338	max	max	6
00BE	1	2053	E09000028	37	51.76429693	7.207099103	41.30470473	27.45163564	20.37603449	max	max	6
00BE	1	2054	E09000028	49	62.01735441	5.013565363	33.92801143	21.57443327	13.33658915	max	max	6
00BE	10	2050	E09000028	10	46.50171711	5.61886116	32.70905744	22.75481849	14.4312468	max	max	6
00BE	10	2051	E09000028	22	40.82726946	4.759055632	29.51733152	27.24557932	17.88908877	max	max	6
00BE	10	2052	E09000028	34	45.6647174	4.975618112	31.41968438	22.7893817	14.50687728	max	max	6
00BE	10	2053	E09000028	46	44.6084041	5.905267062	34.78032943	31.51361429	19.58612473	max	max	6
00BE	10	2054	E09000028	58	45.06629679	4.323711193	27.65603644	19.74598974	11.49153623	max	max	6
00BE	11	2050	E09000028	11	46.35349541	4.598766589	31.79735285	23.18948488	15.55229772	max	max	6
00BE	11	2051	E09000028	23	51.24750951	3.215109245	31.02778091	22.18099095	14.86269978	max	max	6
00BE	11	2052	E09000028	35	61.84190394	3.969533579	32.74357996	19.58394388	12.84111999	max	max	6
00BE	11	2053	E09000028	47	59.86296717	3.674758418	30.16473529	20.84878441	14.16675632	max	max	6
00BE	11	2054	E09000028	59	55.57795893	5.882677563	38.16915639	20.09382248	13.65209713	max	max	6
00BE	12	2050	E09000028	12	47.71056963	7.597451133	48.52062613	25.38397475	19.34153351	max	max	6
00BE	12	2051	E09000028	24	49.33947686	5.088244861	42.55577752	25.60001887	17.87436193	max	max	6
00BE	12	2052	E09000028	36	40.67089124	7.409630737	54.2963439	26.96290533	21.15577676	max	max	6
00BE	12	2053	E09000028	48	55.53439531	5.318484352	39.9564393	20.32931017	13.56072043	max	max	6
00BE	12	2054	E09000028	60	51.39297799	5.858535559	45.41300121	26.3598152	20.3763301	max	max	6
00BE	2	2050	E09000028	2	53.42861271	7.389426947	43.62891238	23.35458081	13.8637282	max	max	6
00BE	2	2051	E09000028	14	69.10536276	3.07203298	27.90716641	23.95493616	13.36598143	max	max	6
00BE	2	2052	E09000028	26	63.29277446	5.102737936	42.94228527	49.38703859	38.89245058	max	max	6
00BE	2	2053	E09000028	38	73.74615111	3.440774713	28.67894288	33.43390598	24.60380474	max	max	6
00BE	2	2054	E09000028	50	60.46018158	5.103281873	33.98304721	21.33287641	12.0829243	max	max	6
00BE	3	2050	E09000028	3	63.12076126	9.247687059	36.25613136	25.44458285	17.10571864	max	max	6
00BE	3	2051	E09000028	15	68.29572813	4.357124782	24.23759288	20.20078641	11.30769016	max	max	6
00BE	3	2052	E09000028	27	71.04356249	8.692363458	32.93726257	35.11580178	23.58184399	max	max	6
00BE	3	2053	E09000028	39	77.78601542	3.818303277	22.32991797	16.94211363	8.73732433	max	max	6
00BE	3	2054	E09000028	51	74.81602293	7.017807322	29.95598775	48.91967589	32.87813893	max	max	6
00BE	4	2050	E09000028	4	71.32449277	5.692005324	38.15111217	35.95868098	26.2206632	max	max	6
00BE	4	2051	E09000028	16	73.61757991	7.069178267	35.40521965	34.40397555	24.89081422	max	max	6
00BE	4	2052	E09000028	28	74.25777105	6.587144363	36.03977331	32.41108208	22.17472277	max	max	6
00BE	4	2053	E09000028	40	77.34148738	4.963593916	27.5415163	28.05282466	18.78191504	max	max	6
00BE	4	2054	E09000028	52	74.02334849	5.382905618	34.17069899	28.19272525	19.15449667	max	max	6
00BE	5	2050	E09000028	5	93.90545051	3.224546348	17.5421301	29.01721044	18.15474044	max	max	6
00BE	5	2051	E09000028	17	86.81721275	5.034067135	24.17095612	36.82336087	24.76625935	max	max	6
00BE	5	2052	E09000028	29	87.3638505	3.950721372	20.41874778	29.34343209	19.36863142	max	max	6
00BE	5	2053	E09000028	41	79.72278041	4.674440565	21.17853322	25.15971525	15.8346641	max	max	6
00BE	5	2054	E09000028	53	99.8309907	4.781239048	24.30737695	31.86328067	21.81225932	max	max	6
00BE	6	2050	E09000028	6	82.724049	4.482004579	18.37225911	24.12352533	16.89923468	max	max	6
00BE	6	2051	E09000028	18	92.08272947	5.021998326	21.13385181	30.36451941	23.14173911	max	max	6
00BE	6	2052	E09000028	30	111.0400202	5.296804027	24.5943195	43.26876653	33.41189362	max	max	6
00BE	6	2053	E09000028	42	94.29363213	3.947984401	17.10024023	27.22591664	19.72794929	max	max	6
00BE	6	2054	E09000028	54	100.4946184	4.497838418	22.97213316	37.9232542	29.60808465	max	max	6
00BE	7	2050	E09000028	7	71.11069144	4.692199599	16.98904413	21.84086274	13.31241232	max	max	6
00BE	7	2051	E09000028	19	77.10419636	3.456836397	13.94248816	17.62706452	11.63853887	max	max	6
00BE	7	2052	E09000028	31	80.68051406	4.59801234	20.99426469	18.89283716	12.78250114	max	max	6
00BE	7	2053	E09000028	43	75.58853642	4.462680713	16.03303737	20.04177693	13.90759096	max	max	6
00BE	7	2054	E09000028	55	82.74300151	4.768372505	16.38548171	21.40761471	15.06051199	max	max	6
00BE	8	2050	E09000028	8	70.20798714	3.03945158	15.35710344	21.53414252	13.27137878	max	max	6
00BE	8	2051	E09000028	20	74.21465806	4.683160586	19.25809762	27.18244522	17.40622208	max	max	6
00BE	8	2052	E09000028	32	59.11066978	3.41136828	15.58262087	15.18070927	9.771148343	max	max	6
00BE	8	2053	E09000028	44	74.77478421	4.273503553	17.50540424	24.33351061	18.62819196	max	max	6
00BE	8	2054	E09000028	56	67.07934386	4.026772338	19.51041071	20.27602451	13.08741277	max	max	6
00BE	9	2050	E09000028	9	56.35227178	2.591383237	23.27282317	19.60720247	11.61461422	max	max	6
00BE	9	2051	E09000028	21	59.699506	3.03025383	24.59158789	25.00489127	16.13228157	max	max	6
00BE	9	2052	E09000028	33	58.89975389	3.660762676	26.93576002	34.39755557	20.13007154	max	max	6
00BE	9	2053	E09000028	45	53.07904981	3.23369088	22.83910062	19.15807645	11.07036042	max	max	6
00BE	9	2054	E09000028	57	63.91032295	2.898438148	23.16800677	22.98260924	13.76391804	max	max	6
00BF	1	2050	E09000029	1	66.89649668	4.750221129	31.61084114	21.66659718	13.19620143	max	max	6
00BF	1	2051	E09000029	13	65.13197548	4.479268493	33.80917186	32.0711374	21.90929019	max	max	6
00BF	1	2052	E09000029	25	53.15793299	6.709282652	37.68519171	25.43846626	17.70918474	max	max	6
00BF	1	2053	E09000029	37	52.14333319	6.765050961	41.05060005	27.14942154	20.09377007	max	max	6
00BF	1	2054	E09000029	49	63.120971	4.616806142	33.57397067	21.34116668	13.09953527	max	max	6
00BF	10	2050	E09000029	10	47.23390456	5.159022189	33.74091985	22.49952218	14.26008537	max	max	6
00BF	10	2051	E09000029	22	41.12275185	4.667015737	29.88583639	26.55604858	17.18738971	max	max	6
00BF	10	2052	E09000029	34	46.01150537	4.667825326	30.79334065	22.49281997	14.22420188	max	max	6
00BF	10	2053	E09000029	46	44.73117004	5.766282501	34.16987561	31.93161657	20.16232151	max	max	6
00BF	10	2054	E09000029	58	45.11529424	4.115611684	26.94933008	19.83292903	11.55311777	max	max	6
00BF	11	2050	E09000029	11	46.54424318	4.495163623	31.44895713	23.26266921	15.70609954	max	max	6
00BF	11	2051	E09000029	23	51.84071376	3.105475938	29.73745181	21.99352201	14.49645556	max	max	6
00BF	11	2052	E09000029	35	62.43402907	3.867666944	31.52522526	19.17871475	12.37941821	max	max	6
00BF	11	2053	E09000029	47	60.38544146	3.597141814	30.05629025	20.76857684	14.01201389	max	max	6
00BF	11	2054	E09000029	59	55.88777835	5.555726075	37.88947074	20.0082201	13.56238998	max	max	6
00BF	12	2050	E09000029	12	48.62204819	7.267677992	46.97346921	24.72914628	18.4925961	max	max	6
00BF	12	2051	E09000029	24	50.31932775	4.752899381	41.76567871	25.14142993	17.3528906	max	max	6
00BF	12	2052	E09000029	36	41.9345285	7.26601313	50.74624025	26.37012971	20.47165068	max	max	6
00BF	12	2053	E09000029	48	56.83934526	5.139703381	38.82302284	20.27819849	13.5373497	max	max	6
00BF	12	2054	E09000029	60	51.72322415	5.453192449	44.14853933	25.881294	19.8763041	max	max	6
00BF	2	2050	E09000029	2	53.74731731	6.895810911	42.51118422	23.39449181	13.86453344	max	max	6
00BF	2	2051	E09000029	14	69.66372258	2.808588437	26.9346149	23.94914051	13.30199732	max	max	6
00BF	2	2052	E09000029	26	64.51648449	4.466022187	40.91316901	49.27086182	38.3853984	max	max	6
00BF	2	2053	E09000029	38	74.40098081	3.219483984	27.93643039	33.25015443	24.41754324	max	max	6
00BF	2	2054	E09000029	50	60.95049906	4.726604726	33.17614474	21.37958629	12.1443599	max	max	6
00BF	3	2050	E09000029	3	64.1221706	8.227241551	35.58889475	25.41723082	17.13588945	max	max	6
00BF	3	2051	E09000029	15	68.75166542	3.891886461	23.60334347	19.91319164	11.06000496	max	max	6
00BF	3	2052	E09000029	27	71.59383823	7.625969237	32.29398934	34.82934829	23.34861371	max	max	6
00BF	3	2053	E09000029	39	78.16859128	3.58144744	21.81480063	16.7349604	8.565133633	max	max	6
00BF	3	2054	E09000029	51	75.54006749	6.92907493	28.51832316	49.118763	32.8895764	max	max	6
00BF	4	2050	E09000029	4	72.16037089	5.548492388	39.16960201	35.73646132	26.01455119	max	max	6
00BF	4	2051	E09000029	16	75.19235446	6.398541733	35.03611422	33.7492087	24.12657819	max	max	6
00BF	4	2052	E09000029	28	74.4972496	5.916011616	36.1293855	32.07251975	21.74146674	max	max	6
00BF	4	2053	E09000029	40	77.86107572	4.506217011	26.11938909	27.17578335	17.85608064	max	max	6
00BF	4	2054	E09000029	52	74.33292707	5.248553562	33.81780663	28.08404433	19.09045483	max	max	6
00BF	5	2050	E09000029	5	94.70313657	3.222507423	17.45250886	29.29111416	18.35931217	max	max	6
00BF	5	2051	E09000029	17	86.72905645	4.830510616	24.02807793	37.29214155	25.27068912	max	max	6
00BF	5	2052	E09000029	29	87.84830155	3.977931269	21.46277166	29.82172375	19.8322453	max	max	6
00BF	5	2053	E09000029	41	80.68699744	4.56045623	20.77323006	25.37291188	16.05379934	max	max	6
00BF	5	2054	E09000029	53	100.673747	4.524732032	23.46701505	32.11824208	22.19493251	max	max	6
00BF	6	2050	E09000029	6	83.53490982	4.249299955	18.71908086	24.42042675	17.17597038	max	max	6
00BF	6	2051	E09000029	18	92.63922577	4.828197408	21.9536197	29.64897811	22.40432831	max	max	6
00BF	6	2052	E09000029	30	112.3996218	4.820798421	22.97384065	43.537778	33.45516847	max	max	6
00BF	6	2053	E09000029	42	94.13442027	4.04081258	17.65399491	27.9776934	20.45652197	max	max	6
00BF	6	2054	E09000029	54	101.6865623	4.29785045	22.82791497	37.09003118	28.6652139	max	max	6
00BF	7	2050	E09000029	7	70.95137221	4.461263587	17.32203639	21.91762475	13.32122251	max	max	6
00BF	7	2051	E09000029	19	77.29429245	3.301094155	13.11715429	17.51351713	11.56492702	max	max	6
00BF	7	2052	E09000029	31	80.70005626	4.397723613	20.08097403	18.97789841	12.89449504	max	max	6
00BF	7	2053	E09000029	43	76.3158274	4.251990534	15.75985275	20.1589716	14.01255968	max	max	6
00BF	7	2054	E09000029	55	83.61560046	4.473636789	15.17622649	21.57067216	15.02993618	max	max	6
00BF	8	2050	E09000029	8	70.77065425	2.918793509	14.98639064	21.65361777	13.30219276	max	max	6
00BF	8	2051	E09000029	20	74.25440228	4.516243642	19.95813471	27.51887931	17.08477717	max	max	6
00BF	8	2052	E09000029	32	59.56462048	3.167569253	15.04589773	14.93331966	9.554706289	max	max	6
00BF	8	2053	E09000029	44	75.48239271	3.889983754	16.95786836	24.93397045	19.25254723	max	max	6
00BF	8	2054	E09000029	56	67.65945361	3.931633119	20.49838358	20.98305622	13.81845926	max	max	6
00BF	9	2050	E09000029	9	56.16391792	2.482294651	23.71431497	19.36709458	11.38911068	max	max	6
00BF	9	2051	E09000029	21	59.79382655	2.863102581	25.16572205	25.23779052	16.32719537	max	max	6
00BF	9	2052	E09000029	33	59.48215624	3.383584559	26.29076029	34.5753554	20.08187669	max	max	6
00BF	9	2053	E09000029	45	53.34825783	3.108376108	22.9603329	19.01922302	10.94511576	max	max	6
00BF	9	2054	E09000029	57	65.11538925	2.797149161	22.812592	23.36702169	14.16110465	max	max	6
00BG	1	2050	E09000030	1	65.0989957	5.597866235	34.93026998	22.04101667	13.70159206	max	max	6
00BG	1	2051	E09000030	13	62.48324499	5.650527227	39.79341116	31.48580133	21.15200027	max	max	6
00BG	1	2052	E09000030	25	52.5693775	6.97341036	42.47934901	26.4281702	18.900424	max	max	6
00BG	1	2053	E09000030	37	51.60259284	7.709515133	41.81505129	27.69496179	20.68569908	max	max	6
00BG	1	2054	E09000030	49	60.83065648	5.415208124	35.9040224	21.87561746	13.61928478	max	max	6
00BG	10	2050	E09000030	10	46.416949	6.050599014	33.95037374	23.004786	14.60947767	max	max	6
00BG	10	2051	E09000030	22	41.21602089	4.993635168	28.71911704	27.39593663	18.04211603	max	max	6
00BG	10	2052	E09000030	34	45.19857277	5.184405246	32.79208583	23.23202081	14.93569826	max	max	6
00BG	10	2053	E09000030	46	45.16251718	5.908720597	35.34133585	30.66728589	19.46837884	max	max	6
00BG	10	2054	E09000030	58	45.29962466	4.362669983	28.10378588	19.46004631	11.25328941	max	max	6
00BG	11	2050	E09000030	11	46.76869647	4.690159289	31.54051768	22.95231695	15.27522434	max	max	6
00BG	11	2051	E09000030	23	50.46654555	3.402493906	33.20402851	22.43398485	15.40337631	max	max	6
00BG	11	2052	E09000030	35	60.99089406	4.057165428	35.02827253	19.84264339	13.12797193	max	max	6
00BG	11	2053	E09000030	47	59.4912852	3.840234804	31.60642656	21.10181017	14.47275712	max	max	6
00BG	11	2054	E09000030	59	55.14081815	6.162186933	39.19371986	20.16651545	13.69057099	max	max	6
00BG	12	2050	E09000030	12	46.83876111	7.948827205	49.21370014	26.10182977	20.23327415	max	max	6
00BG	12	2051	E09000030	24	47.67711627	5.610356262	44.95163327	26.12350027	18.41829771	max	max	6
00BG	12	2052	E09000030	36	41.00890224	7.737526724	52.61397017	27.43581307	21.72140428	max	max	6
00BG	12	2053	E09000030	48	54.11311513	5.663132345	42.22156063	20.55134093	13.79575451	max	max	6
00BG	12	2054	E09000030	60	50.91516722	6.260163492	47.31647202	26.69823167	20.7416157	max	max	6
00BG	2	2050	E09000030	2	53.581007	7.912443808	44.00870337	23.359253	13.843396	max	max	6
00BG	2	2051	E09000030	14	68.25221048	3.354518988	29.47874798	23.67245957	13.16876009	max	max	6
00BG	2	2052	E09000030	26	62.08503592	5.889608256	45.868296	49.49496983	39.72305179	max	max	6
00BG	2	2053	E09000030	38	72.85068144	3.741980523	30.43421268	33.75513295	24.92471961	max	max	6
00BG	2	2054	E09000030	50	59.76419381	5.776951918	36.1639655	21.22584908	11.98149952	max	max	6
00BG	3	2050	E09000030	3	62.08328407	10.6407148	36.92738013	25.01062092	16.64616782	max	max	6
00BG	3	2051	E09000030	15	67.79487068	4.936343735	25.75063084	20.81015568	11.87259825	max	max	6
00BG	3	2052	E09000030	27	70.83226702	8.860211876	33.67106401	34.57481504	23.08827571	max	max	6
00BG	3	2053	E09000030	39	77.25821895	4.210709287	24.05677774	17.19966147	8.980172911	max	max	6
00BG	3	2054	E09000030	51	74.23512047	7.246843826	32.15153525	48.67517373	32.8447954	max	max	6
00BG	4	2050	E09000030	4	71.51850535	5.881807105	37.55685425	35.97831554	26.19857136	max	max	6
00BG	4	2051	E09000030	16	72.49290492	7.689042147	35.57352308	35.19270932	25.65662247	max	max	6
00BG	4	2052	E09000030	28	73.49348704	7.402460063	36.83658854	32.95341829	22.74250237	max	max	6
00BG	4	2053	E09000030	40	76.49231631	5.525582274	29.59394668	28.43472783	19.13957656	max	max	6
00BG	4	2054	E09000030	52	73.60545514	5.606273278	35.62933922	28.18404922	19.10512673	max	max	6
00BG	5	2050	E09000030	5	93.56451564	3.389481975	17.19465533	29.02421868	18.17007132	max	max	6
00BG	5	2051	E09000030	17	87.24990845	5.302702758	25.34616563	36.28871367	24.3107244	max	max	6
00BG	5	2052	E09000030	29	87.66888317	3.983607531	20.23541389	28.59550347	18.68933835	max	max	6
00BG	5	2053	E09000030	41	80.59138587	5.022053842	21.80402673	25.01945889	15.69255646	max	max	6
00BG	5	2054	E09000030	53	99.28414769	4.883739095	24.76492759	31.3576718	21.41863029	max	max	6
00BG	6	2050	E09000030	6	81.79823621	4.751429462	18.47516608	23.92332179	16.68450054	max	max	6
00BG	6	2051	E09000030	18	92.91448822	5.593931715	21.84928764	31.3391798	24.13300721	max	max	6
00BG	6	2052	E09000030	30	111.1213046	5.270999241	26.01823384	44.17535623	34.39676647	max	max	6
00BG	6	2053	E09000030	42	94.57473081	3.769647737	16.49642928	26.56837769	19.1057116	max	max	6
00BG	6	2054	E09000030	54	99.07974637	4.670517397	22.71104387	37.42278881	29.17273	max	max	6
00BG	7	2050	E09000030	7	70.75188544	5.09720034	17.40648079	21.97076342	13.47814883	max	max	6
00BG	7	2051	E09000030	19	76.37536572	3.659146767	13.87094567	17.93884831	11.93068254	max	max	6
00BG	7	2052	E09000030	31	81.01209419	5.014200449	21.35489313	18.67161345	12.53551915	max	max	6
00BG	7	2053	E09000030	43	75.30545622	4.61098714	16.68370262	19.97161573	13.84198969	max	max	6
00BG	7	2054	E09000030	55	81.99144806	5.04239593	17.36985714	21.77481817	15.33663191	max	max	6
00BG	8	2050	E09000030	8	71.06217981	3.155632404	15.43026143	21.42782094	13.1991691	max	max	6
00BG	8	2051	E09000030	20	73.00315205	4.947819544	20.76352289	27.60065992	18.0704163	max	max	6
00BG	8	2052	E09000030	32	58.3796954	3.678719519	16.10495186	15.32907384	9.887682869	max	max	6
00BG	8	2053	E09000030	44	74.52367401	4.689270396	18.3641237	24.34519839	18.61804808	max	max	6
00BG	8	2054	E09000030	56	66.40930176	4.139193531	19.74283588	19.56267588	12.7177027	max	max	6
00BG	9	2050	E09000030	9	56.3708917	2.612774499	22.15031614	19.77836552	11.76390258	max	max	6
00BG	9	2051	E09000030	21	59.99721196	3.268307038	23.73247728	24.73028154	15.83775555	max	max	6
00BG	9	2052	E09000030	33	58.32338562	3.760956109	27.084563	33.97804012	19.90361751	max	max	6
00BG	9	2053	E09000030	45	52.9667249	3.45892273	22.62796246	19.38780886	11.27627111	max	max	6
00BG	9	2054	E09000030	57	63.00093676	2.953414667	23.88337921	22.81121594	13.5668331	max	max	6
00BH	1	2050	E09000031	1	65.0989957	5.597866235	34.93026998	22.04101667	13.70159206	max	max	6
00BH	1	2051	E09000031	13	62.48324499	5.650527227	39.79341116	31.48580133	21.15200027	max	max	6
00BH	1	2052	E09000031	25	52.5693775	6.97341036	42.47934901	26.4281702	18.900424	max	max	6
00BH	1	2053	E09000031	37	51.60259284	7.709515133	41.81505129	27.69496179	20.68569908	max	max	6
00BH	1	2054	E09000031	49	60.83065648	5.415208124	35.9040224	21.87561746	13.61928478	max	max	6
00BH	10	2050	E09000031	10	46.416949	6.050599014	33.95037374	23.004786	14.60947767	max	max	6
00BH	10	2051	E09000031	22	41.21602089	4.993635168	28.71911704	27.39593663	18.04211603	max	max	6
00BH	10	2052	E09000031	34	45.19857277	5.184405246	32.79208583	23.23202081	14.93569826	max	max	6
00BH	10	2053	E09000031	46	45.16251718	5.908720597	35.34133585	30.66728589	19.46837884	max	max	6
00BH	10	2054	E09000031	58	45.29962466	4.362669983	28.10378588	19.46004631	11.25328941	max	max	6
00BH	11	2050	E09000031	11	46.76869647	4.690159289	31.54051768	22.95231695	15.27522434	max	max	6
00BH	11	2051	E09000031	23	50.46654555	3.402493906	33.20402851	22.43398485	15.40337631	max	max	6
00BH	11	2052	E09000031	35	60.99089406	4.057165428	35.02827253	19.84264339	13.12797193	max	max	6
00BH	11	2053	E09000031	47	59.4912852	3.840234804	31.60642656	21.10181017	14.47275712	max	max	6
00BH	11	2054	E09000031	59	55.14081815	6.162186933	39.19371986	20.16651545	13.69057099	max	max	6
00BH	12	2050	E09000031	12	46.83876111	7.948827205	49.21370014	26.10182977	20.23327415	max	max	6
00BH	12	2051	E09000031	24	47.67711627	5.610356262	44.95163327	26.12350027	18.41829771	max	max	6
00BH	12	2052	E09000031	36	41.00890224	7.737526724	52.61397017	27.43581307	21.72140428	max	max	6
00BH	12	2053	E09000031	48	54.11311513	5.663132345	42.22156063	20.55134093	13.79575451	max	max	6
00BH	12	2054	E09000031	60	50.91516722	6.260163492	47.31647202	26.69823167	20.7416157	max	max	6
00BH	2	2050	E09000031	2	53.581007	7.912443808	44.00870337	23.359253	13.843396	max	max	6
00BH	2	2051	E09000031	14	68.25221048	3.354518988	29.47874798	23.67245957	13.16876009	max	max	6
00BH	2	2052	E09000031	26	62.08503592	5.889608256	45.868296	49.49496983	39.72305179	max	max	6
00BH	2	2053	E09000031	38	72.85068144	3.741980523	30.43421268	33.75513295	24.92471961	max	max	6
00BH	2	2054	E09000031	50	59.76419381	5.776951918	36.1639655	21.22584908	11.98149952	max	max	6
00BH	3	2050	E09000031	3	62.08328407	10.6407148	36.92738013	25.01062092	16.64616782	max	max	6
00BH	3	2051	E09000031	15	67.79487068	4.936343735	25.75063084	20.81015568	11.87259825	max	max	6
00BH	3	2052	E09000031	27	70.83226702	8.860211876	33.67106401	34.57481504	23.08827571	max	max	6
00BH	3	2053	E09000031	39	77.25821895	4.210709287	24.05677774	17.19966147	8.980172911	max	max	6
00BH	3	2054	E09000031	51	74.23512047	7.246843826	32.15153525	48.67517373	32.8447954	max	max	6
00BH	4	2050	E09000031	4	71.51850535	5.881807105	37.55685425	35.97831554	26.19857136	max	max	6
00BH	4	2051	E09000031	16	72.49290492	7.689042147	35.57352308	35.19270932	25.65662247	max	max	6
00BH	4	2052	E09000031	28	73.49348704	7.402460063	36.83658854	32.95341829	22.74250237	max	max	6
00BH	4	2053	E09000031	40	76.49231631	5.525582274	29.59394668	28.43472783	19.13957656	max	max	6
00BH	4	2054	E09000031	52	73.60545514	5.606273278	35.62933922	28.18404922	19.10512673	max	max	6
00BH	5	2050	E09000031	5	93.56451564	3.389481975	17.19465533	29.02421868	18.17007132	max	max	6
00BH	5	2051	E09000031	17	87.24990845	5.302702758	25.34616563	36.28871367	24.3107244	max	max	6
00BH	5	2052	E09000031	29	87.66888317	3.983607531	20.23541389	28.59550347	18.68933835	max	max	6
00BH	5	2053	E09000031	41	80.59138587	5.022053842	21.80402673	25.01945889	15.69255646	max	max	6
00BH	5	2054	E09000031	53	99.28414769	4.883739095	24.76492759	31.3576718	21.41863029	max	max	6
00BH	6	2050	E09000031	6	81.79823621	4.751429462	18.47516608	23.92332179	16.68450054	max	max	6
00BH	6	2051	E09000031	18	92.91448822	5.593931715	21.84928764	31.3391798	24.13300721	max	max	6
00BH	6	2052	E09000031	30	111.1213046	5.270999241	26.01823384	44.17535623	34.39676647	max	max	6
00BH	6	2053	E09000031	42	94.57473081	3.769647737	16.49642928	26.56837769	19.1057116	max	max	6
00BH	6	2054	E09000031	54	99.07974637	4.670517397	22.71104387	37.42278881	29.17273	max	max	6
00BH	7	2050	E09000031	7	70.75188544	5.09720034	17.40648079	21.97076342	13.47814883	max	max	6
00BH	7	2051	E09000031	19	76.37536572	3.659146767	13.87094567	17.93884831	11.93068254	max	max	6
00BH	7	2052	E09000031	31	81.01209419	5.014200449	21.35489313	18.67161345	12.53551915	max	max	6
00BH	7	2053	E09000031	43	75.30545622	4.61098714	16.68370262	19.97161573	13.84198969	max	max	6
00BH	7	2054	E09000031	55	81.99144806	5.04239593	17.36985714	21.77481817	15.33663191	max	max	6
00BH	8	2050	E09000031	8	71.06217981	3.155632404	15.43026143	21.42782094	13.1991691	max	max	6
00BH	8	2051	E09000031	20	73.00315205	4.947819544	20.76352289	27.60065992	18.0704163	max	max	6
00BH	8	2052	E09000031	32	58.3796954	3.678719519	16.10495186	15.32907384	9.887682869	max	max	6
00BH	8	2053	E09000031	44	74.52367401	4.689270396	18.3641237	24.34519839	18.61804808	max	max	6
00BH	8	2054	E09000031	56	66.40930176	4.139193531	19.74283588	19.56267588	12.7177027	max	max	6
00BH	9	2050	E09000031	9	56.3708917	2.612774499	22.15031614	19.77836552	11.76390258	max	max	6
00BH	9	2051	E09000031	21	59.99721196	3.268307038	23.73247728	24.73028154	15.83775555	max	max	6
00BH	9	2052	E09000031	33	58.32338562	3.760956109	27.084563	33.97804012	19.90361751	max	max	6
00BH	9	2053	E09000031	45	52.9667249	3.45892273	22.62796246	19.38780886	11.27627111	max	max	6
00BH	9	2054	E09000031	57	63.00093676	2.953414667	23.88337921	22.81121594	13.5668331	max	max	6
00BJ	1	2050	E09000032	1	66.25605257	5.090264351	32.76205887	21.92383234	13.49968033	max	max	6
00BJ	1	2051	E09000032	13	64.15021244	5.052753645	36.31674902	31.38293482	21.17294747	max	max	6
00BJ	1	2052	E09000032	25	52.37278317	6.888241399	39.32261781	25.9335313	18.32023031	max	max	6
00BJ	1	2053	E09000032	37	51.83997493	7.448513558	42.38760733	27.37750619	20.28825198	max	max	6
00BJ	1	2054	E09000032	49	62.03314504	5.021819465	34.79323713	21.59448399	13.3990263	max	max	6
00BJ	10	2050	E09000032	10	46.44621923	5.890489859	32.88836485	22.76410041	14.44559825	max	max	6
00BJ	10	2051	E09000032	22	40.89789637	4.740057234	29.92232603	27.03147719	17.63370199	max	max	6
00BJ	10	2052	E09000032	34	45.65196788	5.096258029	31.60415342	22.81325325	14.52505632	max	max	6
00BJ	10	2053	E09000032	46	44.43213783	6.292540916	36.20918797	32.55750302	20.63979961	max	max	6
00BJ	10	2054	E09000032	58	45.01205574	4.413623608	27.83564066	20.17467809	11.88649287	max	max	6
00BJ	11	2050	E09000032	11	45.66250852	4.685688806	32.13290253	23.50978626	16.03338175	max	max	6
00BJ	11	2051	E09000032	23	51.4115888	3.23902297	30.76500429	22.16342894	14.80998704	max	max	6
00BJ	11	2052	E09000032	35	61.90140476	4.035491093	33.26889779	19.60000989	12.91671396	max	max	6
00BJ	11	2053	E09000032	47	60.08906097	3.704056215	30.04921036	20.99512949	14.32364755	max	max	6
00BJ	11	2054	E09000032	59	55.28480721	5.855806804	38.11722075	20.20511541	13.79838328	max	max	6
00BJ	12	2050	E09000032	12	47.83583253	7.498892653	47.53606544	25.24345066	19.16697151	max	max	6
00BJ	12	2051	E09000032	24	49.50134542	5.160529775	42.39286761	25.48724091	17.71861661	max	max	6
00BJ	12	2052	E09000032	36	40.98809879	7.442721167	54.65626427	27.02333927	21.22109998	max	max	6
00BJ	12	2053	E09000032	48	55.6335871	5.359937468	40.31469234	20.21932384	13.46566116	max	max	6
00BJ	12	2054	E09000032	60	51.42931212	5.870778068	45.18638248	26.41631806	20.49929403	max	max	6
00BJ	2	2050	E09000032	2	53.49316202	7.48962135	43.19793218	23.33617657	13.84805068	max	max	6
00BJ	2	2051	E09000032	14	69.41920934	3.051679905	27.87667826	23.91914718	13.32000025	max	max	6
00BJ	2	2052	E09000032	26	63.58284207	5.260678394	43.08065954	49.6768735	39.38363884	max	max	6
00BJ	2	2053	E09000032	38	73.91372926	3.37882079	28.27777147	33.26519799	24.46335601	max	max	6
00BJ	2	2054	E09000032	50	60.76242011	5.444461018	34.53600972	21.3903687	12.15919975	max	max	6
00BJ	3	2050	E09000032	3	63.42942429	9.428611098	35.92414379	25.77280423	17.40214726	max	max	6
00BJ	3	2051	E09000032	15	68.45914693	4.270726108	24.09521475	20.07455134	11.20524027	max	max	6
00BJ	3	2052	E09000032	27	70.96571227	8.805543746	33.83439021	35.00408446	23.57453534	max	max	6
00BJ	3	2053	E09000032	39	78.06077933	3.800073547	22.21428154	16.84543511	8.657846059	max	max	6
00BJ	3	2054	E09000032	51	75.26155939	7.299544554	29.80682004	49.03355691	32.94556233	max	max	6
00BJ	4	2050	E09000032	4	71.38830681	5.636109006	38.30599753	36.03486996	26.3001853	max	max	6
00BJ	4	2051	E09000032	16	74.04619128	7.114461708	36.72662379	34.77618726	25.24861614	max	max	6
00BJ	4	2052	E09000032	28	73.96090266	6.636181327	36.78269784	32.32086862	22.10645879	max	max	6
00BJ	4	2053	E09000032	40	77.57705447	4.918335835	26.84449863	28.02620853	18.8222194	max	max	6
00BJ	4	2054	E09000032	52	74.35875142	5.63885107	35.31474228	28.0068538	18.96389163	max	max	6
00BJ	5	2050	E09000032	5	94.26864353	3.358320313	17.97018799	29.09259676	18.24532913	max	max	6
00BJ	5	2051	E09000032	17	87.23519516	5.201314211	24.24646534	37.00659407	25.07781999	max	max	6
00BJ	5	2052	E09000032	29	88.25322588	4.140363255	21.10520138	29.32617532	19.37565299	max	max	6
00BJ	5	2053	E09000032	41	80.53109495	4.834330597	21.15625486	25.23920296	15.89197031	max	max	6
00BJ	5	2054	E09000032	53	99.70627545	4.941112149	23.41264636	32.09850951	22.18376029	max	max	6
00BJ	6	2050	E09000032	6	84.02966894	4.476860857	17.81605298	23.94392172	16.71369254	max	max	6
00BJ	6	2051	E09000032	18	92.67159971	5.135384583	23.14378697	30.10927855	22.88578498	max	max	6
00BJ	6	2052	E09000032	30	112.755235	5.3777782	24.76495771	42.78480288	32.93899253	max	max	6
00BJ	6	2053	E09000032	42	94.95009384	4.222576245	17.67228125	27.68848143	20.19105132	max	max	6
00BJ	6	2054	E09000032	54	100.922022	4.711339076	23.72976853	37.54956551	29.28188292	max	max	6
00BJ	7	2050	E09000032	7	71.59297869	4.739641997	17.03569489	21.78583671	13.22049046	max	max	6
00BJ	7	2051	E09000032	19	77.68807196	3.446543094	13.42413973	17.65520194	11.68062453	max	max	6
00BJ	7	2052	E09000032	31	81.3842045	4.727247438	21.24985612	18.94137764	12.85693279	max	max	6
00BJ	7	2053	E09000032	43	75.64988056	4.602862712	16.07679853	20.08733688	13.95984937	max	max	6
00BJ	7	2054	E09000032	55	84.11203003	4.786800396	15.81584161	21.70466251	15.10630854	max	max	6
00BJ	8	2050	E09000032	8	71.52753842	3.107653199	16.03503858	21.50597923	13.2876781	max	max	6
00BJ	8	2051	E09000032	20	73.63790512	4.918041475	19.91662136	27.34039651	17.35822082	max	max	6
00BJ	8	2052	E09000032	32	59.75266303	3.342174849	15.19034438	15.0341099	9.634170478	max	max	6
00BJ	8	2053	E09000032	44	75.07746715	4.347086449	17.72589267	24.36255006	18.67996153	max	max	6
00BJ	8	2054	E09000032	56	67.00037446	4.066155522	19.80894246	20.6691099	13.53704037	max	max	6
00BJ	9	2050	E09000032	9	55.88458163	2.64761198	23.95032028	19.72153136	11.72222714	max	max	6
00BJ	9	2051	E09000032	21	59.30855064	3.246106319	25.88535058	25.19301675	16.30268625	max	max	6
00BJ	9	2052	E09000032	33	58.67758942	3.791788034	27.20623954	34.61839504	20.2621892	max	max	6
00BJ	9	2053	E09000032	45	53.34433619	3.306673078	23.06975584	19.19159218	11.12394782	max	max	6
00BJ	9	2054	E09000032	57	64.35020777	3.054885741	23.7959301	23.05708586	13.83564776	max	max	6
00BK	1	2050	E09000033	1	65.48347978	5.548599612	33.9887931	22.00279319	13.66317832	max	max	6
00BK	1	2051	E09000033	13	62.72057195	5.648478008	39.72369948	31.00125987	20.94886	max	max	6
00BK	1	2052	E09000033	25	52.48087385	6.944041075	42.08512319	26.39415384	18.8545293	max	max	6
00BK	1	2053	E09000033	37	51.73739452	7.665351668	42.0595497	27.58213985	20.56775399	max	max	6
00BK	1	2054	E09000033	49	60.91474207	5.336952202	36.17396472	21.79345722	13.55481583	max	max	6
00BK	10	2050	E09000033	10	46.41259926	6.155087417	33.77713068	22.95081705	14.555852	max	max	6
00BK	10	2051	E09000033	22	40.98042771	4.898397734	29.03396117	27.2609468	17.90518741	max	max	6
00BK	10	2052	E09000033	34	45.15126093	5.235080711	32.29415115	23.07873889	14.77275144	max	max	6
00BK	10	2053	E09000033	46	44.73190135	6.139514512	36.62893874	31.84741294	19.89810931	max	max	6
00BK	10	2054	E09000033	58	45.16699945	4.386669682	28.04094515	19.87200457	11.6474923	max	max	6
00BK	11	2050	E09000033	11	46.09662997	4.723145072	31.90498034	23.24807221	15.71541279	max	max	6
00BK	11	2051	E09000033	23	50.7367569	3.368107037	32.312548	22.30288575	15.18774627	max	max	6
00BK	11	2052	E09000033	35	61.14851659	4.085671604	34.71462158	19.8484437	13.12508246	max	max	6
00BK	11	2053	E09000033	47	59.7078921	3.825029937	31.13504766	21.09308205	14.4546714	max	max	6
00BK	11	2054	E09000033	59	55.09501839	6.124850456	37.92371534	20.3165472	13.8974899	max	max	6
00BK	12	2050	E09000033	12	47.03093363	7.7488927	48.31443448	25.91755479	20.0086505	max	max	6
00BK	12	2051	E09000033	24	48.00875181	5.56366319	43.83243259	25.94553461	18.21862648	max	max	6
00BK	12	2052	E09000033	36	40.88407981	7.790572905	51.90573957	27.29641367	21.55483094	max	max	6
00BK	12	2053	E09000033	48	54.34563218	5.605390964	41.67520086	20.43339219	13.68847333	max	max	6
00BK	12	2054	E09000033	60	51.02488875	6.301046671	46.63432121	26.65636915	20.71006283	max	max	6
00BK	2	2050	E09000033	2	53.62247045	7.867796251	43.5276947	23.27723343	13.78784069	max	max	6
00BK	2	2051	E09000033	14	68.67713628	3.305167994	29.16830724	23.7227086	13.21387752	max	max	6
00BK	2	2052	E09000033	26	62.55061314	5.987339813	44.92408068	49.72543614	40.12467424	max	max	6
00BK	2	2053	E09000033	38	73.13937541	3.655105408	29.68679374	33.49934585	24.69712879	max	max	6
00BK	2	2054	E09000033	50	60.0475564	5.947739427	35.78805631	21.44933793	12.19598952	max	max	6
00BK	3	2050	E09000033	3	62.47063348	10.55211777	36.45200846	25.20312878	16.81782232	max	max	6
00BK	3	2051	E09000033	15	67.97838506	4.922359209	25.16059854	20.51684472	11.6089215	max	max	6
00BK	3	2052	E09000033	27	70.49444543	8.487757714	33.64938281	34.44103884	23.02401664	max	max	6
00BK	3	2053	E09000033	39	77.56844834	4.150741231	23.37473402	17.0336703	8.831571956	max	max	6
00BK	3	2054	E09000033	51	74.6313831	7.607663128	30.66772243	48.64980168	32.78941011	max	max	6
00BK	4	2050	E09000033	4	71.70941035	5.895353913	37.97151368	36.22325694	26.45190474	max	max	6
00BK	4	2051	E09000033	16	72.63700053	7.708119992	35.85925369	35.35136061	25.90424426	max	max	6
00BK	4	2052	E09000033	28	73.41988233	7.308167907	37.04742597	32.71200485	22.47563556	max	max	6
00BK	4	2053	E09000033	40	76.8168541	5.4410773	28.65988766	28.36741514	19.1164412	max	max	6
00BK	4	2054	E09000033	52	73.87048365	5.717146556	35.96551097	27.85957139	18.78567085	max	max	6
00BK	5	2050	E09000033	5	93.75429535	3.446495741	17.49005188	28.96168903	18.13307573	max	max	6
00BK	5	2051	E09000033	17	87.46289382	5.421483394	24.88898557	36.50119988	24.59217728	max	max	6
00BK	5	2052	E09000033	29	88.11402745	4.09978472	20.2359988	28.57662152	18.67293942	max	max	6
00BK	5	2053	E09000033	41	80.61184705	5.031565335	21.57718705	25.00994532	15.672731	max	max	6
00BK	5	2054	E09000033	53	98.7062533	5.034106201	24.69798223	31.53522092	21.53564356	max	max	6
00BK	6	2050	E09000033	6	82.93551089	4.72164561	17.50329555	23.5635006	16.32539171	max	max	6
00BK	6	2051	E09000033	18	92.65738436	5.458825382	21.7824585	30.62169793	23.41646589	max	max	6
00BK	6	2052	E09000033	30	112.011418	5.564822825	25.88235966	43.78808753	34.18530852	max	max	6
00BK	6	2053	E09000033	42	95.08127238	3.978027527	16.36323148	26.68608271	19.2129405	max	max	6
00BK	6	2054	E09000033	54	98.77836927	4.726078399	22.12475834	36.59973078	28.39909579	max	max	6
00BK	7	2050	E09000033	7	71.2407042	5.098177433	17.10672969	21.84764797	13.29801278	max	max	6
00BK	7	2051	E09000033	19	76.74890137	3.610087018	13.92468617	17.88199929	11.88023664	max	max	6
00BK	7	2052	E09000033	31	81.63641407	5.019021673	21.81698452	18.74073336	12.64113602	max	max	6
00BK	7	2053	E09000033	43	75.59817813	4.744851681	16.55528022	19.92945293	13.79750793	max	max	6
00BK	7	2054	E09000033	55	82.93501183	5.011748791	16.36901191	21.51743723	15.15707367	max	max	6
00BK	8	2050	E09000033	8	71.82146798	3.175993777	15.50615394	21.37899617	13.14880423	max	max	6
00BK	8	2051	E09000033	20	73.00660878	5.069154309	20.49320535	27.40126819	17.81095292	max	max	6
00BK	8	2052	E09000033	32	59.03570877	3.558309217	15.71770979	15.15435346	9.719204387	max	max	6
00BK	8	2053	E09000033	44	74.81215176	4.632631606	18.30582374	24.13339744	18.40753023	max	max	6
00BK	8	2054	E09000033	56	66.45751707	4.094060156	19.31982142	19.56119608	12.74072179	max	max	6
00BK	9	2050	E09000033	9	55.92135798	2.622799802	22.61489827	19.82166281	11.80727582	max	max	6
00BK	9	2051	E09000033	21	59.72218094	3.371179549	23.75866861	24.83973068	15.93225869	max	max	6
00BK	9	2052	E09000033	33	58.4557457	3.866827345	27.53833523	34.34192009	20.16105421	max	max	6
00BK	9	2053	E09000033	45	53.13196195	3.470517973	22.64922012	19.31251965	11.2317332	max	max	6
00BK	9	2054	E09000033	57	63.42226944	3.081481361	24.28991111	22.88916492	13.68510145	max	max	6
00BL	1	2050	E08000001	1	72.4467867	2.389005282	22.11481534	17.84609098	9.646648738	max	max	6
00BL	1	2051	E08000001	13	64.20088097	5.036121676	28.64716801	28.99895028	19.84852859	max	max	6
00BL	1	2052	E08000001	25	50.57288761	4.589727959	38.94857425	26.63884043	18.89140678	max	max	6
00BL	1	2053	E08000001	37	58.5810246	4.755696462	34.5949935	25.26197052	17.15206531	max	max	6
00BL	1	2054	E08000001	49	66.08854725	4.145141986	29.36095158	21.5670924	14.14252466	max	max	6
00BL	10	2050	E08000001	10	48.73670966	5.877866934	28.64993135	22.84566575	14.99476669	max	max	6
00BL	10	2051	E08000001	22	47.70298869	3.263318432	20.20349533	20.16181389	11.7796127	max	max	6
00BL	10	2052	E08000001	34	46.52169806	3.881883348	24.69910714	20.32702727	12.30207179	max	max	6
00BL	10	2053	E08000001	46	46.61087455	4.170351475	27.87976886	36.469928	23.23726011	max	max	6
00BL	10	2054	E08000001	58	50.49372261	4.585954014	24.80075418	19.03597167	10.95934765	max	max	6
00BL	11	2050	E08000001	11	47.24060116	5.206100575	29.32567679	24.01886988	17.4282389	max	max	6
00BL	11	2051	E08000001	23	60.39711291	2.43022538	22.38866275	19.52810879	12.14501634	max	max	6
00BL	11	2052	E08000001	35	63.11062692	3.606678959	26.17230193	18.30743413	11.52137379	max	max	6
00BL	11	2053	E08000001	47	64.41711082	2.585407028	24.2009456	21.22360309	15.78148603	max	max	6
00BL	11	2054	E08000001	59	63.093772	2.910332912	30.74338522	17.03757267	10.49773424	max	max	6
00BL	12	2050	E08000001	12	55.69512386	3.161805982	39.80340478	18.07130161	11.37951554	max	max	6
00BL	12	2051	E08000001	24	56.24377312	3.328753343	34.38258614	26.18141051	19.0089247	max	max	6
00BL	12	2052	E08000001	36	50.14722612	4.123187623	43.05609371	23.68117425	17.75440059	max	max	6
00BL	12	2053	E08000001	48	56.51210022	4.859783784	35.22590871	19.08226736	12.69026856	max	max	6
00BL	12	2054	E08000001	60	60.61689445	3.269761569	41.94500849	18.14535107	11.52911998	max	max	6
00BL	2	2050	E08000001	2	59.86798177	3.134362353	31.35092415	17.40828156	8.56535972	max	max	6
00BL	2	2051	E08000001	14	69.1767792	2.804491563	24.56000137	19.6279116	10.6059069	max	max	6
00BL	2	2052	E08000001	26	68.42909583	5.72549214	35.89149922	40.46717187	32.36093604	max	max	6
00BL	2	2053	E08000001	38	76.87955407	1.728997162	21.50010644	15.260094	6.905834764	max	max	6
00BL	2	2054	E08000001	50	65.86357151	3.216799682	29.71246798	23.48602731	14.42665551	max	max	6
00BL	3	2050	E08000001	3	66.62661319	6.12793574	25.2622665	21.10139698	12.8176265	max	max	6
00BL	3	2051	E08000001	15	70.26273727	3.843164175	21.05096386	18.66902911	10.16747396	max	max	6
00BL	3	2052	E08000001	27	69.91208624	13.09287143	28.797158	34.84751717	25.15061498	max	max	6
00BL	3	2053	E08000001	39	79.12793559	2.272786223	15.27199524	14.22380867	6.573575133	max	max	6
00BL	3	2054	E08000001	51	78.12081798	4.680337723	22.22219267	43.46743491	29.75518349	max	max	6
00BL	4	2050	E08000001	4	74.86112671	7.018296248	25.32952658	34.29243008	24.60622834	max	max	6
00BL	4	2051	E08000001	16	77.21098951	6.600867315	29.70198765	27.63442078	18.68780802	max	max	6
00BL	4	2052	E08000001	28	78.00635287	3.939465419	26.62859666	23.22497212	14.18908767	max	max	6
00BL	4	2053	E08000001	40	79.35696754	2.244698693	20.00732625	19.64331943	10.6367236	max	max	6
00BL	4	2054	E08000001	52	73.8465594	3.656973616	21.17458661	25.24270309	16.80462662	max	max	6
00BL	5	2050	E08000001	5	93.31292946	5.179282934	13.06836273	26.24014184	15.94597613	max	max	6
00BL	5	2051	E08000001	17	83.41157335	6.645302653	16.77944048	30.39476272	19.89496533	max	max	6
00BL	5	2052	E08000001	29	86.37204373	6.212600581	15.91371281	24.67352037	15.57313315	max	max	6
00BL	5	2053	E08000001	41	83.71958037	5.087917497	14.30614138	19.80984371	11.26901606	max	max	6
00BL	5	2054	E08000001	53	100.9833913	6.096117623	18.61813402	27.73336484	18.05504794	max	max	6
00BL	6	2050	E08000001	6	82.86184591	3.546792819	12.90842559	17.91011941	11.28062637	max	max	6
00BL	6	2051	E08000001	18	89.71464081	5.982967265	16.1608579	23.49442053	16.48081299	max	max	6
00BL	6	2052	E08000001	30	102.3155584	4.757409851	16.54224639	29.98862871	21.55590749	max	max	6
00BL	6	2053	E08000001	42	96.01769867	5.990019226	14.78318667	26.45322978	18.91575686	max	max	6
00BL	6	2054	E08000001	54	96.24990323	5.575222222	14.89137966	23.18791089	15.62822724	max	max	6
00BL	7	2050	E08000001	7	65.26488495	2.561555292	10.92430364	18.86932739	10.05889669	max	max	6
00BL	7	2051	E08000001	19	66.30917531	3.131175514	13.40684274	14.27859648	8.810553878	max	max	6
00BL	7	2052	E08000001	31	87.7115572	4.52616582	12.62845336	15.4724332	9.662712466	max	max	6
00BL	7	2053	E08000001	43	84.3822654	5.162956142	13.99891287	17.75996214	11.90704361	max	max	6
00BL	7	2054	E08000001	55	75.50822178	3.680938436	11.48971802	16.23192336	10.29164353	max	max	6
00BL	8	2050	E08000001	8	65.54639816	5.269585352	13.4698766	23.86093986	14.27955743	max	max	6
00BL	8	2051	E08000001	20	63.66644361	4.346039738	18.70158002	21.75211187	13.82619954	max	max	6
00BL	8	2052	E08000001	32	56.03747891	1.985582928	11.81456586	10.98114229	6.207882366	max	max	6
00BL	8	2053	E08000001	44	67.47806155	3.93333525	14.26416745	17.71503732	12.15470783	max	max	6
00BL	8	2054	E08000001	56	61.90804795	3.212278583	15.21208537	14.92101088	9.342583087	max	max	6
00BL	9	2050	E08000001	9	54.76002067	3.519365418	18.21472305	21.73308868	13.79983792	max	max	6
00BL	9	2051	E08000001	21	62.05673714	3.018040808	17.55050872	23.75039142	15.32960645	max	max	6
00BL	9	2052	E08000001	33	54.65768725	4.516858892	23.14656862	24.80294987	14.93278402	max	max	6
00BL	9	2053	E08000001	45	57.52416395	1.306062649	14.38153586	14.30514504	7.077160196	max	max	6
00BL	9	2054	E08000001	57	53.72334175	5.851894468	21.60185184	21.62263619	13.08587636	max	max	6
00BM	1	2050	E08000002	1	72.35897938	2.600034072	22.44730857	17.95042776	9.691067588	max	max	6
00BM	1	2051	E08000002	13	64.15847182	5.38162701	28.98562674	28.94363465	19.7936212	max	max	6
00BM	1	2052	E08000002	25	51.33289393	4.933886463	40.68131644	26.92527673	19.21418999	max	max	6
00BM	1	2053	E08000002	37	58.47075991	5.075383502	35.38256498	25.49359931	17.42074027	max	max	6
00BM	1	2054	E08000002	49	65.95272716	4.419063745	29.46763645	21.61095279	14.12389261	max	max	6
00BM	10	2050	E08000002	10	49.55521202	6.013011089	28.7576972	23.07133092	15.2600548	max	max	6
00BM	10	2051	E08000002	22	47.63620112	3.676091734	20.34210731	20.47335723	12.01985896	max	max	6
00BM	10	2052	E08000002	34	46.63253175	4.147146873	24.56073053	20.46509167	12.42696492	max	max	6
00BM	10	2053	E08000002	46	47.09359747	4.316644822	27.64607553	37.39947181	23.65436926	max	max	6
00BM	10	2054	E08000002	58	50.49697138	4.837635211	25.43653525	19.27041125	11.17998558	max	max	6
00BM	11	2050	E08000002	11	48.40124976	5.359147398	29.0024367	23.8260362	17.19427452	max	max	6
00BM	11	2051	E08000002	23	60.1665554	2.52213495	22.73814974	19.62821951	12.23166191	max	max	6
00BM	11	2052	E08000002	35	62.93467185	3.694324195	26.36967252	18.4179587	11.5584098	max	max	6
00BM	11	2053	E08000002	47	64.61841596	2.854150915	24.72124847	21.47487119	16.0881669	max	max	6
00BM	11	2054	E08000002	59	63.34764036	3.145395358	30.36112506	17.25310434	10.71711312	max	max	6
00BM	12	2050	E08000002	12	55.70249668	3.30735148	40.51309475	18.17677279	11.48389504	max	max	6
00BM	12	2051	E08000002	24	56.02902683	3.467317174	34.46648185	26.34201708	19.21490886	max	max	6
00BM	12	2052	E08000002	36	50.24802383	4.394278253	44.41654039	23.57084037	17.5803991	max	max	6
00BM	12	2053	E08000002	48	56.70843644	5.284740025	36.0255458	19.268894	12.91447585	max	max	6
[truncated: 17,381 more rows]
