# Supplementary material for: Quantifying the impact of current and future concentrations of air pollutants on respiratory disease risk in England
Source: Environ Health. 2017 Mar 27;16:29. doi: 10.1186/s12940-017-0237-1 (PMC5368918; doi:10.1186/s12940-017-0237-1)
Supplement: Supplementary file 2 — Study data. This is a .zip file containing the data used in the study. The file also contains a read-me document summarising the content of the file. (ZIP 5070 kb) [file 12940_2017_237_MOESM2_ESM.zip › Data/rcp8.5_temporal_max_spat_mean_data.csv]

LAD11CDO	month	year	LAD11CD	time_period	ozone	so2	no2	pm10	pm25	rcp	temporal	spatial
00AB	1	2050	E09000002	1	58.09133173	0.207694689	16.37182909	16.1546079	8.362259665	8.5	max	mean
00AB	1	2051	E09000002	13	58.88855953	0.165601092	19.36702934	23.56355433	14.65607731	8.5	max	mean
00AB	1	2052	E09000002	25	65.78292478	0.152374667	17.5555455	12.64948179	5.492831853	8.5	max	mean
00AB	1	2053	E09000002	37	56.60344696	0.224335069	20.56097351	14.75224919	7.140801076	8.5	max	mean
00AB	1	2054	E09000002	49	62.37566437	0.390149569	21.47838571	17.44133968	9.550394289	8.5	max	mean
00AB	10	2050	E09000002	10	53.88952015	0.254365843	15.29142257	16.23656384	8.614541523	8.5	max	mean
00AB	10	2051	E09000002	22	57.52974	0.321658448	17.25257249	19.39049105	10.08636218	8.5	max	mean
00AB	10	2052	E09000002	34	53.73539192	0.274285438	17.16582771	14.81818331	7.316214223	8.5	max	mean
00AB	10	2053	E09000002	46	59.81249409	0.38088544	16.87120515	31.36522844	14.59774653	8.5	max	mean
00AB	10	2054	E09000002	58	61.16747395	0.495396584	17.07208467	15.75212429	8.196937576	8.5	max	mean
00AB	11	2050	E09000002	11	60.13267498	0.289386506	18.68971736	13.56155389	6.626486731	8.5	max	mean
00AB	11	2051	E09000002	23	58.7291762	0.333942721	17.00062377	12.91103544	5.809851344	8.5	max	mean
00AB	11	2052	E09000002	35	62.64495417	0.279382235	17.61476882	12.30385466	5.539905477	8.5	max	mean
00AB	11	2053	E09000002	47	57.29520645	0.430460091	16.38976231	14.12332875	6.985731141	8.5	max	mean
00AB	11	2054	E09000002	59	70.63100408	0.613405566	15.11137657	12.0778196	5.351530067	8.5	max	mean
00AB	12	2050	E09000002	12	51.44190425	0.142162338	29.32104603	15.07697161	8.307233457	8.5	max	mean
00AB	12	2051	E09000002	24	51.62688637	0.244677568	29.76647272	20.94816556	13.60169272	8.5	max	mean
00AB	12	2052	E09000002	36	37.72052648	0.272561143	27.67718967	15.14881454	8.417499619	8.5	max	mean
00AB	12	2053	E09000002	48	51.58810093	0.400086049	28.07832109	16.8128512	9.95877379	8.5	max	mean
00AB	12	2054	E09000002	60	52.5207191	0.143104754	26.21087308	15.78261062	9.018691655	8.5	max	mean
00AB	2	2050	E09000002	2	67.34362194	0.25795764	18.56294581	20.6975347	10.54123409	8.5	max	mean
00AB	2	2051	E09000002	14	65.4198355	0.265838288	20.90471169	13.86915765	5.875381717	8.5	max	mean
00AB	2	2052	E09000002	26	56.24378928	0.282212669	22.59851268	17.27654138	8.269393378	8.5	max	mean
00AB	2	2053	E09000002	38	74.77168982	0.311986298	18.68246463	17.38901768	8.467071474	8.5	max	mean
00AB	2	2054	E09000002	50	71.66894041	0.053606104	19.87685752	58.5525667	43.27839226	8.5	max	mean
00AB	3	2050	E09000002	3	79.28860018	0.267237685	12.92988659	18.10348258	9.368915185	8.5	max	mean
00AB	3	2051	E09000002	15	84.99589071	0.421643515	14.80656888	20.17643956	11.19679095	8.5	max	mean
00AB	3	2052	E09000002	27	75.37492469	0.293438973	14.41695441	31.52036155	18.92179425	8.5	max	mean
00AB	3	2053	E09000002	39	80.19121096	0.619620637	15.9667591	27.73539955	15.98049448	8.5	max	mean
00AB	3	2054	E09000002	51	72.84471241	0.331035028	16.40351455	20.19955761	11.18228566	8.5	max	mean
00AB	4	2050	E09000002	4	92.4520045	0.417054458	16.38949127	26.28967282	16.98356246	8.5	max	mean
00AB	4	2051	E09000002	16	97.19131673	0.243491455	15.08936268	25.74700623	16.67175965	8.5	max	mean
00AB	4	2052	E09000002	28	91.76589559	0.509726074	15.84077282	22.72125794	13.6677488	8.5	max	mean
00AB	4	2053	E09000002	40	91.46694565	0.459438128	16.24083112	46.79280856	36.28408264	8.5	max	mean
00AB	4	2054	E09000002	52	95.18993098	0.308452817	16.76608919	34.88310204	25.32123576	8.5	max	mean
00AB	5	2050	E09000002	5	104.8534593	0.151712642	10.87427508	23.56272322	14.51801952	8.5	max	mean
00AB	5	2051	E09000002	17	98.78149734	0.367922632	9.610637249	19.44192877	10.7058388	8.5	max	mean
00AB	5	2052	E09000002	29	97.28193615	0.489969593	11.67529223	21.17409109	12.32051569	8.5	max	mean
00AB	5	2053	E09000002	41	99.76835337	0.508129021	10.64340147	22.47287089	13.28655611	8.5	max	mean
00AB	5	2054	E09000002	53	102.7424476	0.411184816	10.88667279	24.17515949	14.9252822	8.5	max	mean
00AB	6	2050	E09000002	6	114.0970196	0.51739624	13.47099692	26.76781019	19.59192594	8.5	max	mean
00AB	6	2051	E09000002	18	121.1495038	0.407556812	12.38226741	33.63439322	25.22118457	8.5	max	mean
00AB	6	2052	E09000002	30	111.0114799	0.392198756	12.59823254	27.25034552	19.52920505	8.5	max	mean
00AB	6	2053	E09000002	42	128.3089193	0.356705772	10.52209551	26.32199529	19.023428	8.5	max	mean
00AB	6	2054	E09000002	54	105.8862522	0.225003226	10.33868496	20.78773696	13.86209215	8.5	max	mean
00AB	7	2050	E09000002	7	103.3068762	0.193284929	10.257413	18.02199216	11.78764882	8.5	max	mean
00AB	7	2051	E09000002	19	107.1342712	0.409812753	9.958366502	17.37283581	11.20497845	8.5	max	mean
00AB	7	2052	E09000002	31	101.9978809	0.343721735	9.252772177	20.49331985	12.60466185	8.5	max	mean
00AB	7	2053	E09000002	43	100.5389559	0.525360897	9.841915131	16.85431534	10.90952267	8.5	max	mean
00AB	7	2054	E09000002	55	104.4253981	0.346343199	10.0986533	29.28690784	19.21685428	8.5	max	mean
00AB	8	2050	E09000002	8	78.76195231	0.270045504	10.91758739	16.87757403	10.87175551	8.5	max	mean
00AB	8	2051	E09000002	20	85.32237514	0.158047389	11.20427219	14.61866837	9.175950466	8.5	max	mean
00AB	8	2052	E09000002	32	84.62441881	0.366254566	11.47610143	15.48416347	9.702913853	8.5	max	mean
00AB	8	2053	E09000002	44	87.01963388	0.149780435	12.0557879	17.04671531	10.81225484	8.5	max	mean
00AB	8	2054	E09000002	56	86.79781514	0.299538687	10.33434096	17.42616038	10.81462875	8.5	max	mean
00AB	9	2050	E09000002	9	64.00253398	8.69E-05	12.3637201	17.10805031	9.35454278	8.5	max	mean
00AB	9	2051	E09000002	21	73.26653226	0.132440276	11.65681834	17.55467164	9.620717796	8.5	max	mean
00AB	9	2052	E09000002	33	75.34375153	0.165352485	12.50173616	20.86530161	12.62150695	8.5	max	mean
00AB	9	2053	E09000002	45	76.14029643	0.192108913	10.01879756	13.18784014	6.213567026	8.5	max	mean
00AB	9	2054	E09000002	57	67.35091604	0.116946618	11.64817336	17.78203494	9.397761202	8.5	max	mean
00AC	1	2050	E09000003	1	58.66482175	0.208597792	16.27526514	15.52565987	7.720475151	8.5	max	mean
00AC	1	2051	E09000003	13	58.65300443	0.186289237	20.29312546	23.78475734	14.96341615	8.5	max	mean
00AC	1	2052	E09000003	25	66.41887862	0.206211006	17.54642456	12.70928741	5.533777498	8.5	max	mean
00AC	1	2053	E09000003	37	55.98801761	0.222558086	21.41949641	14.5592959	6.978235652	8.5	max	mean
00AC	1	2054	E09000003	49	61.73898377	0.443187797	22.65378374	17.43547944	9.574653141	8.5	max	mean
00AC	10	2050	E09000003	10	54.46977295	0.273728191	15.34127577	16.23246854	8.613575805	8.5	max	mean
00AC	10	2051	E09000003	22	57.93442609	0.254534421	17.59147373	18.33648928	9.485417058	8.5	max	mean
00AC	10	2052	E09000003	34	54.27040635	0.235632829	17.09165006	14.4682081	7.047758172	8.5	max	mean
00AC	10	2053	E09000003	46	60.27648581	0.499983929	17.43617138	31.19820404	14.36883685	8.5	max	mean
00AC	10	2054	E09000003	58	61.42887743	0.511107358	17.41571186	15.36423612	7.885006389	8.5	max	mean
00AC	11	2050	E09000003	11	60.48931796	0.324212626	18.15389194	13.45280231	6.558933711	8.5	max	mean
00AC	11	2051	E09000003	23	59.21554737	0.328608188	16.65965405	12.78740673	5.717662652	8.5	max	mean
00AC	11	2052	E09000003	35	63.26962687	0.355708972	18.16851527	12.14901028	5.414660907	8.5	max	mean
00AC	11	2053	E09000003	47	57.74641902	0.441620732	15.59889342	13.8273009	6.687714672	8.5	max	mean
00AC	11	2054	E09000003	59	71.05799993	0.703004372	15.62766972	11.96797476	5.267693313	8.5	max	mean
00AC	12	2050	E09000003	12	51.16464375	0.170669546	28.81511904	14.79906405	8.095015111	8.5	max	mean
00AC	12	2051	E09000003	24	52.38082215	0.282963409	30.03709842	20.49876268	13.28902381	8.5	max	mean
00AC	12	2052	E09000003	36	37.03943025	0.312786581	28.78918789	14.89623507	8.212016244	8.5	max	mean
00AC	12	2053	E09000003	48	53.04222962	0.362222287	27.50694472	16.82809433	9.968714337	8.5	max	mean
00AC	12	2054	E09000003	60	52.79494815	0.166854642	27.43935102	15.74994721	8.947753283	8.5	max	mean
00AC	2	2050	E09000003	2	69.08078739	0.253559755	17.97733259	20.02891506	9.872213304	8.5	max	mean
00AC	2	2051	E09000003	14	64.85133103	0.231951025	21.09100073	13.81187602	5.831263576	8.5	max	mean
00AC	2	2052	E09000003	26	57.02083167	0.250553362	23.38742049	17.37425775	8.322665412	8.5	max	mean
00AC	2	2053	E09000003	38	76.54244586	0.340249133	18.69338162	17.16448035	8.286419583	8.5	max	mean
00AC	2	2054	E09000003	50	72.08366503	0.145911494	20.42023948	56.74975756	43.0323379	8.5	max	mean
00AC	3	2050	E09000003	3	80.53084577	0.276940227	12.93781759	17.91495695	9.199477842	8.5	max	mean
00AC	3	2051	E09000003	15	83.98107246	0.385467533	14.57923518	20.4200501	11.38004694	8.5	max	mean
00AC	3	2052	E09000003	27	75.97490569	0.245224461	14.64305041	32.06420331	19.18330168	8.5	max	mean
00AC	3	2053	E09000003	39	80.37546367	0.626519433	16.28695942	27.79315013	16.03780714	8.5	max	mean
00AC	3	2054	E09000003	51	73.54625197	0.332668033	16.42237694	19.86533051	10.86842267	8.5	max	mean
00AC	4	2050	E09000003	4	94.86276474	0.346075428	15.82353411	25.67710807	16.42514229	8.5	max	mean
00AC	4	2051	E09000003	16	98.4381012	0.217590302	15.84054467	25.83496599	16.7729452	8.5	max	mean
00AC	4	2052	E09000003	28	93.37158254	0.532315439	16.35892591	22.10265954	13.08433818	8.5	max	mean
00AC	4	2053	E09000003	40	91.63044027	0.43746385	16.7280839	47.1491011	36.34411815	8.5	max	mean
00AC	4	2054	E09000003	52	95.91682002	0.23136046	16.74365524	34.38773219	24.89191409	8.5	max	mean
00AC	5	2050	E09000003	5	106.9007052	0.126870875	10.73021532	22.95374935	13.97783895	8.5	max	mean
00AC	5	2051	E09000003	17	100.6303115	0.342100643	9.366792925	18.55203204	10.03431662	8.5	max	mean
00AC	5	2052	E09000003	29	98.21523433	0.523073196	11.14928489	20.74732793	11.96228135	8.5	max	mean
00AC	5	2053	E09000003	41	100.2244337	0.49759179	10.31522672	22.17805776	13.07896485	8.5	max	mean
00AC	5	2054	E09000003	53	105.3099493	0.506077966	12.1984887	23.45560984	14.3373127	8.5	max	mean
00AC	6	2050	E09000003	6	117.28606	0.440103674	12.51818309	24.81952454	17.63800845	8.5	max	mean
00AC	6	2051	E09000003	18	125.8647425	0.301531185	11.27640332	31.31182566	23.04499965	8.5	max	mean
00AC	6	2052	E09000003	30	115.0272362	0.224115034	10.31951771	25.73176816	18.08198608	8.5	max	mean
00AC	6	2053	E09000003	42	131.3319809	0.397201889	10.87071746	24.88217659	17.65446589	8.5	max	mean
00AC	6	2054	E09000003	54	107.0648613	0.25500668	10.18170468	20.16073736	13.28478413	8.5	max	mean
00AC	7	2050	E09000003	7	105.2049437	0.188821297	10.30259595	17.40124275	11.18519538	8.5	max	mean
00AC	7	2051	E09000003	19	109.239027	0.395699564	10.15970299	16.37769644	10.32305619	8.5	max	mean
00AC	7	2052	E09000003	31	106.3440066	0.319090447	9.14773035	20.2875764	12.23833409	8.5	max	mean
00AC	7	2053	E09000003	43	106.9764446	0.547458251	9.486250078	16.20016713	10.30239001	8.5	max	mean
00AC	7	2054	E09000003	55	106.9930811	0.236639919	9.400669775	26.65051753	16.70049057	8.5	max	mean
00AC	8	2050	E09000003	8	82.8998877	0.213205531	9.428566148	15.35317027	9.502246088	8.5	max	mean
00AC	8	2051	E09000003	20	86.31206611	0.141126741	11.0114721	14.04391407	8.599606476	8.5	max	mean
00AC	8	2052	E09000003	32	87.47043991	0.233870506	10.23332367	14.63023666	8.894896784	8.5	max	mean
00AC	8	2053	E09000003	44	89.99076683	0.146767894	11.49666994	16.36083557	10.25395816	8.5	max	mean
00AC	8	2054	E09000003	56	89.78030482	0.253178594	10.10398975	16.73773412	10.40580656	8.5	max	mean
00AC	9	2050	E09000003	9	64.04968109	0.000589624	12.24717104	16.81765477	9.134509134	8.5	max	mean
00AC	9	2051	E09000003	21	74.0275753	0.108124834	12.11534543	17.31474365	9.420506891	8.5	max	mean
00AC	9	2052	E09000003	33	77.6108209	0.117079294	12.32171567	20.03165979	11.71809913	8.5	max	mean
00AC	9	2053	E09000003	45	76.5363884	0.201751625	9.948557599	13.0766475	6.131548556	8.5	max	mean
00AC	9	2054	E09000003	57	68.18907712	0.136646022	11.93172633	17.37192284	9.070118856	8.5	max	mean
00AD	1	2050	E09000004	1	58.06067891	0.249353173	16.40458279	16.14180868	8.311081563	8.5	max	mean
00AD	1	2051	E09000004	13	59.24582008	0.200696299	19.17874066	23.49184095	14.64650649	8.5	max	mean
00AD	1	2052	E09000004	25	65.52906356	0.161075808	17.48106246	12.63023967	5.472386033	8.5	max	mean
00AD	1	2053	E09000004	37	57.13930647	0.22351005	20.48534076	14.74000989	7.135182704	8.5	max	mean
00AD	1	2054	E09000004	49	62.73097697	0.439755814	21.29098523	17.54271403	9.633933121	8.5	max	mean
00AD	10	2050	E09000004	10	54.42510303	0.281724744	15.36336634	16.28512752	8.647625162	8.5	max	mean
00AD	10	2051	E09000004	22	57.34346254	0.3932009	17.26355097	20.04940599	10.3167066	8.5	max	mean
00AD	10	2052	E09000004	34	53.93811675	0.345985983	17.42566207	15.05271844	7.497464518	8.5	max	mean
00AD	10	2053	E09000004	46	59.71931261	0.431976844	16.75334349	31.11522422	14.56157084	8.5	max	mean
00AD	10	2054	E09000004	58	61.25054341	0.593951449	17.18098019	15.97652977	8.382791811	8.5	max	mean
00AD	11	2050	E09000004	11	60.17946917	0.311496577	19.0794198	13.67172012	6.718667992	8.5	max	mean
00AD	11	2051	E09000004	23	58.84739927	0.365571417	17.46299108	12.8389924	5.784319385	8.5	max	mean
00AD	11	2052	E09000004	35	62.31446203	0.355392283	17.78935283	12.24773426	5.49099443	8.5	max	mean
00AD	11	2053	E09000004	47	57.44640376	0.475385622	16.33533195	14.31891578	7.137030212	8.5	max	mean
00AD	11	2054	E09000004	59	71.34116275	0.691246254	15.14692392	12.03638194	5.314400585	8.5	max	mean
00AD	12	2050	E09000004	12	51.81337535	0.169219553	29.91326634	15.07210861	8.32015116	8.5	max	mean
00AD	12	2051	E09000004	24	51.6618357	0.269742102	29.8695073	21.08819965	13.70418449	8.5	max	mean
00AD	12	2052	E09000004	36	38.73841393	0.310324892	27.5984251	14.86657364	8.135744487	8.5	max	mean
00AD	12	2053	E09000004	48	51.90351917	0.427294567	28.23778254	16.86519337	9.994330906	8.5	max	mean
00AD	12	2054	E09000004	60	53.2102439	0.169718011	25.94577189	15.83929511	9.045265313	8.5	max	mean
00AD	2	2050	E09000004	2	67.00221361	0.300447421	18.66428947	20.93399671	10.74843462	8.5	max	mean
00AD	2	2051	E09000004	14	65.60360609	0.334781111	20.6126366	13.89047865	5.891470764	8.5	max	mean
00AD	2	2052	E09000004	26	56.10859614	0.295986835	22.36145582	17.2041551	8.223050899	8.5	max	mean
00AD	2	2053	E09000004	38	74.46755368	0.351534668	19.01066324	17.44106424	8.512132172	8.5	max	mean
00AD	2	2054	E09000004	50	71.80179882	0.055749351	19.60526841	59.45081575	43.67616696	8.5	max	mean
00AD	3	2050	E09000004	3	79.02318684	0.300165782	12.96584359	18.35520512	9.562314099	8.5	max	mean
00AD	3	2051	E09000004	15	84.72270781	0.435643809	15.18174381	20.60611731	11.5983071	8.5	max	mean
00AD	3	2052	E09000004	27	74.70228884	0.331348863	14.59340985	31.41579397	18.84309731	8.5	max	mean
00AD	3	2053	E09000004	39	80.10008018	0.657409337	16.1330188	27.68434029	15.97848978	8.5	max	mean
00AD	3	2054	E09000004	51	72.97743865	0.351593965	16.34455875	20.56151516	11.48927266	8.5	max	mean
00AD	4	2050	E09000004	4	92.44781926	0.497555059	16.4628191	26.34291124	17.00248247	8.5	max	mean
00AD	4	2051	E09000004	16	97.69489479	0.333815549	14.75147886	25.76078644	16.69424388	8.5	max	mean
00AD	4	2052	E09000004	28	91.91656342	0.564269369	15.83772914	22.95135269	13.8638484	8.5	max	mean
00AD	4	2053	E09000004	40	89.97915217	0.504640263	16.57722562	47.51463095	36.8986006	8.5	max	mean
00AD	4	2054	E09000004	52	93.68367284	0.339587879	16.84987456	35.34774844	25.73350821	8.5	max	mean
00AD	5	2050	E09000004	5	104.9813252	0.193979377	11.03195898	23.39109442	14.35295423	8.5	max	mean
00AD	5	2051	E09000004	17	98.24389452	0.442083041	9.666356271	19.56941525	10.79349842	8.5	max	mean
00AD	5	2052	E09000004	29	96.75420207	0.561316884	11.9933622	21.3944568	12.53567412	8.5	max	mean
00AD	5	2053	E09000004	41	99.00765425	0.550904625	10.89460345	22.92533499	13.71638879	8.5	max	mean
00AD	5	2054	E09000004	53	101.5512469	0.451111906	10.88003251	24.28211661	15.02715766	8.5	max	mean
00AD	6	2050	E09000004	6	113.0210262	0.592117964	13.8566188	27.38775476	20.16787163	8.5	max	mean
00AD	6	2051	E09000004	18	120.754259	0.481763928	12.74443852	34.54265261	26.14229191	8.5	max	mean
00AD	6	2052	E09000004	30	109.9509557	0.594248106	13.90712072	27.76497946	20.07902484	8.5	max	mean
00AD	6	2053	E09000004	42	124.5885381	0.373456861	10.78628674	26.96082134	19.59614792	8.5	max	mean
00AD	6	2054	E09000004	54	105.4817162	0.247222778	10.667799	21.52445717	14.5845033	8.5	max	mean
00AD	7	2050	E09000004	7	102.356388	0.285173514	10.30791706	18.54415777	12.32116688	8.5	max	mean
00AD	7	2051	E09000004	19	105.9451762	0.478403332	10.10728507	17.37090095	11.13921341	8.5	max	mean
00AD	7	2052	E09000004	31	99.40569822	0.407241508	9.503630577	21.14632671	13.11065645	8.5	max	mean
00AD	7	2053	E09000004	43	97.20392338	0.539172252	9.931113797	17.3386862	11.33730396	8.5	max	mean
00AD	7	2054	E09000004	55	102.7057494	0.408565328	10.0672104	29.45570838	19.23153493	8.5	max	mean
00AD	8	2050	E09000004	8	77.64850936	0.32423577	11.16316728	16.87636197	10.86338349	8.5	max	mean
00AD	8	2051	E09000004	20	84.35393463	0.20316201	11.24000237	14.81417111	9.36881593	8.5	max	mean
00AD	8	2052	E09000004	32	84.85066371	0.423577194	11.65297022	15.43904723	9.535517554	8.5	max	mean
00AD	8	2053	E09000004	44	86.93369342	0.204090897	12.43559777	17.11972184	10.83573291	8.5	max	mean
00AD	8	2054	E09000004	56	85.39696306	0.372193175	10.97821283	17.94623649	11.2192055	8.5	max	mean
00AD	9	2050	E09000004	9	63.58028183	0.0042738	12.53692093	17.24002689	9.48106521	8.5	max	mean
00AD	9	2051	E09000004	21	71.88213768	0.191397768	11.91703342	17.94738604	9.932606093	8.5	max	mean
00AD	9	2052	E09000004	33	76.31122233	0.19387836	12.53660742	20.92669818	12.62133338	8.5	max	mean
00AD	9	2053	E09000004	45	76.23030891	0.259890936	10.06732496	13.25892916	6.261204274	8.5	max	mean
00AD	9	2054	E09000004	57	67.05582975	0.158836029	11.93171441	17.93653259	9.531087828	8.5	max	mean
00AE	1	2050	E09000005	1	58.26531478	0.24727202	16.39892234	15.74059268	7.915719048	8.5	max	mean
00AE	1	2051	E09000005	13	58.81004715	0.24234818	20.2836588	23.85890539	15.01346246	8.5	max	mean
00AE	1	2052	E09000005	25	65.91161063	0.251849837	17.69081589	12.72037126	5.536571087	8.5	max	mean
00AE	1	2053	E09000005	37	55.84586359	0.221330492	21.57756732	14.71701933	7.101387132	8.5	max	mean
00AE	1	2054	E09000005	49	62.49590732	0.492127412	22.69376041	17.58904106	9.701114747	8.5	max	mean
00AE	10	2050	E09000005	10	54.35108376	0.324833981	15.54836772	16.21542042	8.591424388	8.5	max	mean
00AE	10	2051	E09000005	22	57.45136741	0.371203261	17.61843364	18.63693659	9.747324105	8.5	max	mean
00AE	10	2052	E09000005	34	54.30116727	0.353020756	17.42610787	14.68011721	7.197892835	8.5	max	mean
00AE	10	2053	E09000005	46	60.08095157	0.602353707	17.54794702	31.06451278	14.39026857	8.5	max	mean
00AE	10	2054	E09000005	58	61.1112746	0.606935493	17.81304461	15.53972807	8.031003283	8.5	max	mean
00AE	11	2050	E09000005	11	60.11108125	0.415522829	19.16945759	13.62243106	6.685821589	8.5	max	mean
00AE	11	2051	E09000005	23	59.09752719	0.385235862	17.52673635	12.81636232	5.746003882	8.5	max	mean
00AE	11	2052	E09000005	35	62.7071284	0.409123623	18.79226529	12.28564262	5.52093033	8.5	max	mean
00AE	11	2053	E09000005	47	57.3361482	0.535776494	16.15523478	13.99270849	6.829878314	8.5	max	mean
00AE	11	2054	E09000005	59	71.25597293	0.790414201	15.98451042	12.06526111	5.3438392	8.5	max	mean
00AE	12	2050	E09000005	12	50.94450046	0.227273594	29.48832174	14.90976401	8.174258894	8.5	max	mean
00AE	12	2051	E09000005	24	51.83798009	0.348877474	29.84950121	20.71591873	13.46705143	8.5	max	mean
00AE	12	2052	E09000005	36	37.32427729	0.352483275	28.95094908	14.92767014	8.246250752	8.5	max	mean
00AE	12	2053	E09000005	48	52.03672108	0.444359784	28.2139317	16.93612671	10.0308311	8.5	max	mean
00AE	12	2054	E09000005	60	52.99736564	0.23199257	27.78450148	15.89338761	9.04657007	8.5	max	mean
00AE	2	2050	E09000005	2	68.19514057	0.315851446	18.25772507	20.40104175	10.17277208	8.5	max	mean
00AE	2	2051	E09000005	14	64.70065934	0.33024633	21.32575665	13.87675003	5.879969733	8.5	max	mean
00AE	2	2052	E09000005	26	56.72601384	0.289505017	23.25799886	17.46371677	8.396488436	8.5	max	mean
00AE	2	2053	E09000005	38	76.22627504	0.410303394	18.98738752	17.25257335	8.357473908	8.5	max	mean
00AE	2	2054	E09000005	50	71.86755453	0.208456742	20.54165844	59.35756043	43.88999161	8.5	max	mean
00AE	3	2050	E09000005	3	80.04263576	0.320277091	13.18331792	18.17372457	9.400761835	8.5	max	mean
00AE	3	2051	E09000005	15	84.78849005	0.422860097	14.94140045	20.46369531	11.39197378	8.5	max	mean
00AE	3	2052	E09000005	27	75.32999174	0.262551815	14.93852154	31.80280013	19.09503496	8.5	max	mean
00AE	3	2053	E09000005	39	80.52713714	0.703829993	16.52735879	28.05196747	16.20682224	8.5	max	mean
00AE	3	2054	E09000005	51	73.23582262	0.369669881	16.75820548	20.28622492	11.18753159	8.5	max	mean
00AE	4	2050	E09000005	4	94.56100184	0.475001882	16.16981265	25.99791978	16.71928711	8.5	max	mean
00AE	4	2051	E09000005	16	97.77151896	0.317561161	15.82568067	25.69841588	16.62023311	8.5	max	mean
00AE	4	2052	E09000005	28	92.53547109	0.623766112	16.61233117	22.43544394	13.40646481	8.5	max	mean
00AE	4	2053	E09000005	40	91.29379476	0.482497176	16.85286751	47.39205996	36.5560129	8.5	max	mean
00AE	4	2054	E09000005	52	94.52062709	0.281909127	17.12495092	34.78066797	25.25453258	8.5	max	mean
00AE	5	2050	E09000005	5	106.6726507	0.212267442	10.85916567	23.25246894	14.26114981	8.5	max	mean
00AE	5	2051	E09000005	17	100.0925428	0.409104432	9.659082797	18.7430607	10.17765022	8.5	max	mean
00AE	5	2052	E09000005	29	97.39286066	0.614751744	11.78580138	20.89638547	12.10616932	8.5	max	mean
00AE	5	2053	E09000005	41	99.72375636	0.587982366	10.66327409	22.57984737	13.42719204	8.5	max	mean
00AE	5	2054	E09000005	53	105.665346	0.589042796	12.30045808	23.49296142	14.31771907	8.5	max	mean
00AE	6	2050	E09000005	6	117.4846944	0.528674258	13.22112872	25.66331971	18.49749913	8.5	max	mean
00AE	6	2051	E09000005	18	124.800382	0.362244652	11.49074051	31.26611735	23.00430741	8.5	max	mean
00AE	6	2052	E09000005	30	114.4432543	0.334129825	10.87041054	26.06688296	18.41346695	8.5	max	mean
00AE	6	2053	E09000005	42	129.9961815	0.417948416	11.15389956	25.6284886	18.36737852	8.5	max	mean
00AE	6	2054	E09000005	54	107.3595183	0.283771276	10.51874104	20.11133156	13.2274291	8.5	max	mean
00AE	7	2050	E09000005	7	104.4272815	0.26191627	10.3884583	17.60726603	11.34810025	8.5	max	mean
00AE	7	2051	E09000005	19	108.0059625	0.460270998	10.39178708	16.45934077	10.39525683	8.5	max	mean
00AE	7	2052	E09000005	31	105.5755279	0.387791401	9.469984131	20.8049042	12.62175211	8.5	max	mean
00AE	7	2053	E09000005	43	105.1977217	0.585713601	9.701992896	16.63294395	10.69849805	8.5	max	mean
00AE	7	2054	E09000005	55	106.1810928	0.342851393	9.48837128	27.15937556	17.08373174	8.5	max	mean
00AE	8	2050	E09000005	8	81.74959601	0.260814281	9.813182216	15.78152564	9.864406078	8.5	max	mean
00AE	8	2051	E09000005	20	85.67823029	0.162292625	11.2308225	14.06682853	8.635370908	8.5	max	mean
00AE	8	2052	E09000005	32	85.59974855	0.370969575	10.9179728	14.92409306	9.166070123	8.5	max	mean
00AE	8	2053	E09000005	44	88.5372376	0.236747764	12.15639534	16.59727976	10.38458903	8.5	max	mean
00AE	8	2054	E09000005	56	88.28780193	0.280059981	10.24331511	17.16918918	10.75260242	8.5	max	mean
00AE	9	2050	E09000005	9	63.71260986	0.005195132	12.36561027	16.95685326	9.223337158	8.5	max	mean
00AE	9	2051	E09000005	21	73.3194959	0.186401341	12.09082905	17.61032995	9.668739112	8.5	max	mean
00AE	9	2052	E09000005	33	77.28228124	0.200876567	12.46943221	20.39530837	12.09264778	8.5	max	mean
00AE	9	2053	E09000005	45	76.50325152	0.244027815	9.983647315	13.02203754	6.082870285	8.5	max	mean
00AE	9	2054	E09000005	57	67.64225896	0.159632389	12.26102764	17.48245735	9.186504602	8.5	max	mean
00AF	1	2050	E09000006	1	57.99807469	0.311148974	16.49923085	15.90457153	8.034786132	8.5	max	mean
00AF	1	2051	E09000006	13	59.74588333	0.283141469	19.07479935	23.52324941	14.70099892	8.5	max	mean
00AF	1	2052	E09000006	25	65.44539642	0.205857125	17.43514267	12.60299129	5.450862235	8.5	max	mean
00AF	1	2053	E09000006	37	57.3355692	0.245939288	20.76504418	14.51676323	6.965107526	8.5	max	mean
00AF	1	2054	E09000006	49	63.15825259	0.565632493	21.72490827	17.3736472	9.48692924	8.5	max	mean
00AF	10	2050	E09000006	10	54.62776079	0.364981432	15.64364415	16.51419	8.809647845	8.5	max	mean
00AF	10	2051	E09000006	22	57.84005417	0.557512016	17.67684958	19.7692716	10.42392815	8.5	max	mean
00AF	10	2052	E09000006	34	54.17971451	0.484688405	17.83891872	15.1823182	7.600354272	8.5	max	mean
00AF	10	2053	E09000006	46	60.05224363	0.605144622	17.13147766	30.81508147	14.43410281	8.5	max	mean
00AF	10	2054	E09000006	58	61.70191845	0.826513533	17.52835188	16.09201357	8.488849678	8.5	max	mean
00AF	11	2050	E09000006	11	59.79091549	0.421926574	19.50261183	13.80223227	6.823332834	8.5	max	mean
00AF	11	2051	E09000006	23	58.71233915	0.470647366	18.04135726	12.80921383	5.771658333	8.5	max	mean
00AF	11	2052	E09000006	35	62.68440221	0.542732127	19.73135996	12.06455965	5.333808939	8.5	max	mean
00AF	11	2053	E09000006	47	57.61894633	0.607755561	16.69049406	14.29613832	7.15034759	8.5	max	mean
00AF	11	2054	E09000006	59	71.8734478	0.866445456	15.89859562	12.03175446	5.311190971	8.5	max	mean
00AF	12	2050	E09000006	12	51.82369368	0.275560005	30.98519442	15.02049194	8.286536755	8.5	max	mean
00AF	12	2051	E09000006	24	51.35947209	0.358810778	30.10568976	21.11325042	13.73197103	8.5	max	mean
00AF	12	2052	E09000006	36	39.97424313	0.368377755	27.53043433	14.92888854	8.133341174	8.5	max	mean
00AF	12	2053	E09000006	48	52.18411815	0.513941599	28.90716313	16.7834309	9.933270139	8.5	max	mean
00AF	12	2054	E09000006	60	53.99226865	0.249535015	26.44932322	16.00805492	9.142329431	8.5	max	mean
00AF	2	2050	E09000006	2	66.92037732	0.394521802	18.97732959	20.72320298	10.50889501	8.5	max	mean
00AF	2	2051	E09000006	14	65.63246032	0.425207442	20.58290063	13.89589909	5.895826484	8.5	max	mean
00AF	2	2052	E09000006	26	56.7368122	0.359161664	22.21124152	17.28520824	8.283229039	8.5	max	mean
00AF	2	2053	E09000006	38	74.91886915	0.469310106	19.45998182	17.43071655	8.492236137	8.5	max	mean
00AF	2	2054	E09000006	50	72.06848049	0.205261526	19.79142989	59.97491574	44.2471456	8.5	max	mean
00AF	3	2050	E09000006	3	79.12289466	0.368794048	13.20345448	18.50695679	9.702122877	8.5	max	mean
00AF	3	2051	E09000006	15	85.30382476	0.463396667	15.31131477	20.9849229	11.90861048	8.5	max	mean
00AF	3	2052	E09000006	27	74.86226334	0.3404671	14.63193014	31.43703242	18.84028629	8.5	max	mean
00AF	3	2053	E09000006	39	80.30859154	0.755427469	16.71605765	27.77613154	16.11955546	8.5	max	mean
00AF	3	2054	E09000006	51	73.25248226	0.433485863	16.36072694	20.77684892	11.653252	8.5	max	mean
00AF	4	2050	E09000006	4	93.16674118	0.637718847	16.82205067	26.14736563	16.80024985	8.5	max	mean
00AF	4	2051	E09000006	16	97.67443975	0.512934635	14.7237428	25.92003822	16.86169093	8.5	max	mean
00AF	4	2052	E09000006	28	92.51998367	0.732453334	16.37435942	22.87879604	13.78598353	8.5	max	mean
00AF	4	2053	E09000006	40	90.23984311	0.574375314	17.5186766	48.05983248	37.27862529	8.5	max	mean
00AF	4	2054	E09000006	52	92.24282074	0.422666737	17.42652798	35.49628487	25.82835925	8.5	max	mean
00AF	5	2050	E09000006	5	105.4067909	0.322772257	11.21709055	23.23508663	14.21697081	8.5	max	mean
00AF	5	2051	E09000006	17	97.90016863	0.550015985	9.987504651	19.46987192	10.70405283	8.5	max	mean
00AF	5	2052	E09000006	29	95.71249168	0.749430938	12.81602959	21.6045184	12.74764077	8.5	max	mean
00AF	5	2053	E09000006	41	99.62289503	0.678053578	10.92608606	22.92380471	13.76344213	8.5	max	mean
00AF	5	2054	E09000006	53	102.6509476	0.614072209	11.47426056	24.26391334	15.03160241	8.5	max	mean
00AF	6	2050	E09000006	6	113.7421789	0.686307879	14.08465489	27.10880442	19.90440965	8.5	max	mean
00AF	6	2051	E09000006	18	121.9677119	0.567394182	11.91078466	33.07907257	24.78393313	8.5	max	mean
00AF	6	2052	E09000006	30	110.3101677	0.834978237	15.77844982	27.33013938	19.70400117	8.5	max	mean
00AF	6	2053	E09000006	42	124.0449893	0.434396258	11.31271396	26.67567962	19.28981199	8.5	max	mean
00AF	6	2054	E09000006	54	105.4980822	0.31460625	10.83619528	21.34130421	14.38998704	8.5	max	mean
00AF	7	2050	E09000006	7	101.6948801	0.511022812	11.17073868	19.26145523	13.03872508	8.5	max	mean
00AF	7	2051	E09000006	19	105.8981434	0.606520628	10.28365558	17.1965305	10.93625053	8.5	max	mean
00AF	7	2052	E09000006	31	101.0355508	0.520407407	9.783812492	21.86710671	13.46599042	8.5	max	mean
00AF	7	2053	E09000006	43	98.9553897	0.649271433	9.966122996	17.38599553	11.34714666	8.5	max	mean
00AF	7	2054	E09000006	55	103.6287027	0.540579286	9.891134816	27.97894573	17.67855707	8.5	max	mean
00AF	8	2050	E09000006	8	77.70941211	0.394909137	11.39766555	16.7627517	10.75887434	8.5	max	mean
00AF	8	2051	E09000006	20	84.72106564	0.272617207	11.24119551	14.45777478	8.986448196	8.5	max	mean
00AF	8	2052	E09000006	32	84.98568061	0.538505551	12.09112736	15.31115972	9.352941928	8.5	max	mean
00AF	8	2053	E09000006	44	87.1560995	0.306460767	12.85382925	16.74012627	10.34538669	8.5	max	mean
00AF	8	2054	E09000006	56	85.72857321	0.461141778	11.57963602	17.76927603	11.07035334	8.5	max	mean
00AF	9	2050	E09000006	9	64.51895091	0.026884904	12.65219714	17.29109707	9.532249832	8.5	max	mean
00AF	9	2051	E09000006	21	72.55066541	0.262463719	12.00037449	18.41305774	10.30804224	8.5	max	mean
00AF	9	2052	E09000006	33	79.48251292	0.251466298	12.60551758	20.76184549	12.40742255	8.5	max	mean
00AF	9	2053	E09000006	45	76.24000613	0.355675947	10.07803384	13.25604855	6.252163204	8.5	max	mean
00AF	9	2054	E09000006	57	66.82627881	0.204899038	12.37862317	17.95263163	9.567259391	8.5	max	mean
00AG	1	2050	E09000007	1	58.19147688	0.233332151	16.36285871	15.88705789	8.04876829	8.5	max	mean
00AG	1	2051	E09000007	13	58.77908682	0.206519716	19.89749155	23.69571833	14.84601346	8.5	max	mean
00AG	1	2052	E09000007	25	65.90288347	0.20786245	17.67367252	12.66816438	5.506053671	8.5	max	mean
00AG	1	2053	E09000007	37	56.04241033	0.218856455	21.23904619	14.71262784	7.100232501	8.5	max	mean
00AG	1	2054	E09000007	49	62.40842493	0.4567425	22.28930716	17.50210294	9.613151312	8.5	max	mean
00AG	10	2050	E09000007	10	54.14620996	0.303062185	15.45870255	16.23890914	8.614332353	8.5	max	mean
00AG	10	2051	E09000007	22	57.46566822	0.357431536	17.33432351	18.78116386	9.855301565	8.5	max	mean
00AG	10	2052	E09000007	34	53.74748962	0.324879571	17.31834336	14.65986984	7.184051891	8.5	max	mean
00AG	10	2053	E09000007	46	59.84398873	0.521367044	17.28648518	31.08978188	14.42172833	8.5	max	mean
00AG	10	2054	E09000007	58	61.01327552	0.572167345	17.50659127	15.60541636	8.082023474	8.5	max	mean
00AG	11	2050	E09000007	11	60.09057973	0.364717201	18.99349848	13.59600786	6.661579482	8.5	max	mean
00AG	11	2051	E09000007	23	58.85152607	0.368242158	17.36492376	12.83334166	5.760553479	8.5	max	mean
00AG	11	2052	E09000007	35	62.8117054	0.351752324	18.27775062	12.30158532	5.532779996	8.5	max	mean
00AG	11	2053	E09000007	47	57.36109225	0.5032936	16.27093719	14.03627876	6.877313828	8.5	max	mean
00AG	11	2054	E09000007	59	70.96664645	0.730565807	15.66229757	12.06293589	5.341855399	8.5	max	mean
00AG	12	2050	E09000007	12	51.12781291	0.19429492	29.28291801	14.95983558	8.202357123	8.5	max	mean
00AG	12	2051	E09000007	24	51.42878145	0.311608338	29.76497798	20.72221387	13.45465906	8.5	max	mean
00AG	12	2052	E09000007	36	37.39882445	0.325123435	28.44509851	14.97416675	8.283524175	8.5	max	mean
00AG	12	2053	E09000007	48	51.66083742	0.432547924	28.35649552	16.84010069	9.958484819	8.5	max	mean
00AG	12	2054	E09000007	60	52.68283764	0.202520626	27.22862044	15.81724967	9.015843853	8.5	max	mean
00AG	2	2050	E09000007	2	67.78325299	0.29778896	18.35475949	20.45718564	10.22277163	8.5	max	mean
00AG	2	2051	E09000007	14	64.79281071	0.30965441	21.15491346	13.83193251	5.846874348	8.5	max	mean
00AG	2	2052	E09000007	26	56.47249366	0.279266045	23.00200831	17.37034291	8.332216838	8.5	max	mean
00AG	2	2053	E09000007	38	75.60184765	0.364848052	18.83078364	17.26683148	8.376618562	8.5	max	mean
00AG	2	2054	E09000007	50	71.84172249	0.145519187	20.29785657	58.99330473	43.57643524	8.5	max	mean
00AG	3	2050	E09000007	3	79.67455243	0.294733206	13.10538335	18.11011245	9.355716975	8.5	max	mean
00AG	3	2051	E09000007	15	84.76953913	0.417644893	14.86758567	20.34770332	11.31186543	8.5	max	mean
00AG	3	2052	E09000007	27	75.28595684	0.256956839	14.72736709	31.68727938	19.02930317	8.5	max	mean
00AG	3	2053	E09000007	39	80.45021426	0.673033595	16.36502386	27.92561894	16.12238036	8.5	max	mean
00AG	3	2054	E09000007	51	73.12526284	0.351928173	16.61818634	20.21911827	11.18195612	8.5	max	mean
00AG	4	2050	E09000007	4	93.82464167	0.449923506	16.20323531	26.12198464	16.83360647	8.5	max	mean
00AG	4	2051	E09000007	16	97.48508123	0.292080061	15.52276669	25.67976732	16.60050629	8.5	max	mean
00AG	4	2052	E09000007	28	92.20098775	0.574905744	16.27604059	22.53909702	13.50611975	8.5	max	mean
00AG	4	2053	E09000007	40	91.09589717	0.467283144	16.56079563	47.14630438	36.37349066	8.5	max	mean
00AG	4	2054	E09000007	52	94.6304095	0.291892885	16.95916421	34.73669564	25.21233741	8.5	max	mean
00AG	5	2050	E09000007	5	105.6727123	0.191451479	10.81928102	23.34654922	14.33924032	8.5	max	mean
00AG	5	2051	E09000007	17	99.53573436	0.391308092	9.587458626	18.96535421	10.34249921	8.5	max	mean
00AG	5	2052	E09000007	29	97.10542519	0.577502065	11.74113041	20.97700079	12.15543494	8.5	max	mean
00AG	5	2053	E09000007	41	99.66597009	0.567194249	10.67753307	22.60366311	13.44144346	8.5	max	mean
00AG	5	2054	E09000007	53	104.5781152	0.508542985	11.64416096	23.61781262	14.44701042	8.5	max	mean
00AG	6	2050	E09000007	6	116.6253076	0.516397445	13.31029676	25.8873984	18.72187206	8.5	max	mean
00AG	6	2051	E09000007	18	124.3536863	0.3525819	11.70762294	31.96509657	23.61832782	8.5	max	mean
00AG	6	2052	E09000007	30	113.4602102	0.351918607	11.63546654	25.98957373	18.33091863	8.5	max	mean
00AG	6	2053	E09000007	42	129.4590665	0.3935827	10.92220942	25.637041	18.37542278	8.5	max	mean
00AG	6	2054	E09000007	54	106.7542269	0.267814348	10.51370861	20.24721206	13.3522939	8.5	max	mean
00AG	7	2050	E09000007	7	103.715731	0.24549573	10.35668758	17.6633043	11.41783627	8.5	max	mean
00AG	7	2051	E09000007	19	107.3805193	0.445066081	10.22484553	16.62001481	10.52737587	8.5	max	mean
00AG	7	2052	E09000007	31	104.5272452	0.370973763	9.356592778	20.82866807	12.65928376	8.5	max	mean
00AG	7	2053	E09000007	43	103.4510833	0.550696176	9.676873299	16.687576	10.76063941	8.5	max	mean
00AG	7	2054	E09000007	55	105.5848022	0.348983394	9.680512921	27.35359921	17.30665887	8.5	max	mean
00AG	8	2050	E09000007	8	81.15080372	0.263316959	10.10761226	15.91247672	10.03204875	8.5	max	mean
00AG	8	2051	E09000007	20	85.25598772	0.158976288	11.20103767	14.02945897	8.594986931	8.5	max	mean
00AG	8	2052	E09000007	32	85.19207001	0.377484273	11.05415629	15.02983047	9.257417971	8.5	max	mean
00AG	8	2053	E09000007	44	88.11343421	0.19565908	11.93051237	16.63225257	10.43165093	8.5	max	mean
00AG	8	2054	E09000007	56	87.71247298	0.293602813	10.32320001	17.16680954	10.69366357	8.5	max	mean
00AG	9	2050	E09000007	9	63.71572673	0.002276713	12.35295868	17.00414772	9.271554772	8.5	max	mean
00AG	9	2051	E09000007	21	73.29994456	0.165350663	11.90213097	17.55367619	9.615099446	8.5	max	mean
00AG	9	2052	E09000007	33	76.60962613	0.189022402	12.49191899	20.51408345	12.24713902	8.5	max	mean
00AG	9	2053	E09000007	45	76.30627683	0.225816832	9.971543248	13.04298722	6.098897886	8.5	max	mean
00AG	9	2054	E09000007	57	67.45237223	0.14112178	11.99779085	17.50394036	9.206285954	8.5	max	mean
00AH	1	2050	E09000008	1	58.04149246	0.339233999	16.61140679	15.84920037	7.969023681	8.5	max	mean
00AH	1	2051	E09000008	13	59.76997302	0.325488181	19.48448741	23.59282546	14.77706686	8.5	max	mean
00AH	1	2052	E09000008	25	65.41883272	0.234691395	17.55475512	12.60554412	5.451212464	8.5	max	mean
00AH	1	2053	E09000008	37	57.12472633	0.264572289	21.1966075	14.48950512	6.941985361	8.5	max	mean
00AH	1	2054	E09000008	49	63.26903362	0.615727544	22.14732862	17.41889286	9.530293572	8.5	max	mean
00AH	10	2050	E09000008	10	54.714112	0.411606267	15.83307762	16.50466036	8.813708313	8.5	max	mean
00AH	10	2051	E09000008	22	57.60957595	0.608718651	17.92658947	19.45015135	10.30036623	8.5	max	mean
00AH	10	2052	E09000008	34	54.23568498	0.53427523	18.08203931	15.11613834	7.547624465	8.5	max	mean
00AH	10	2053	E09000008	46	60.22770396	0.702631992	17.48597111	30.75659583	14.3619541	8.5	max	mean
00AH	10	2054	E09000008	58	61.78191093	0.908101049	17.82515206	15.98084973	8.396909337	8.5	max	mean
00AH	11	2050	E09000008	11	59.5313961	0.498937568	19.76721722	13.8022522	6.82916739	8.5	max	mean
00AH	11	2051	E09000008	23	58.73672422	0.530103258	18.49363324	12.8293677	5.786289255	8.5	max	mean
00AH	11	2052	E09000008	35	62.63453178	0.598646735	20.40540641	12.08104153	5.348435005	8.5	max	mean
00AH	11	2053	E09000008	47	57.61345952	0.672158904	16.94648218	14.2660689	7.110052522	8.5	max	mean
00AH	11	2054	E09000008	59	71.88268547	0.944762853	16.41228145	12.04831053	5.326349314	8.5	max	mean
00AH	12	2050	E09000008	12	51.49582992	0.314421596	31.18787704	15.02782169	8.298055218	8.5	max	mean
00AH	12	2051	E09000008	24	51.33705791	0.414026495	30.39285266	21.11765185	13.74661375	8.5	max	mean
00AH	12	2052	E09000008	36	39.91153889	0.418803817	27.97509113	14.95432155	8.164614877	8.5	max	mean
00AH	12	2053	E09000008	48	52.05534572	0.53790281	29.23841489	16.78680269	9.925955434	8.5	max	mean
00AH	12	2054	E09000008	60	54.0829589	0.312339187	27.30479403	16.09207415	9.212117603	8.5	max	mean
00AH	2	2050	E09000008	2	67.0446588	0.43274494	19.00390894	20.64746499	10.35394781	8.5	max	mean
00AH	2	2051	E09000008	14	65.50005381	0.475240809	20.8296676	13.86595651	5.871918585	8.5	max	mean
00AH	2	2052	E09000008	26	56.85842606	0.387466911	22.48207809	17.33056489	8.322447522	8.5	max	mean
00AH	2	2053	E09000008	38	75.04410907	0.522767607	19.63658643	17.37410344	8.446914026	8.5	max	mean
00AH	2	2054	E09000008	50	72.20971543	0.30044125	20.05635231	60.28087875	44.54052369	8.5	max	mean
00AH	3	2050	E09000008	3	79.35142505	0.404471519	13.38608825	18.47551817	9.678346749	8.5	max	mean
00AH	3	2051	E09000008	15	85.21576888	0.484938799	15.44399071	21.05173074	11.94971408	8.5	max	mean
00AH	3	2052	E09000008	27	74.82943184	0.343316889	14.95679329	31.5271297	18.93826075	8.5	max	mean
00AH	3	2053	E09000008	39	80.41366245	0.812421772	16.94454015	27.89186711	16.19893343	8.5	max	mean
00AH	3	2054	E09000008	51	73.21994646	0.485685849	16.65542	20.84374514	11.70426555	8.5	max	mean
00AH	4	2050	E09000008	4	93.26597137	0.682684766	16.96855768	25.96952006	16.64496928	8.5	max	mean
00AH	4	2051	E09000008	16	98.02432302	0.571309528	14.98431273	25.84672499	16.7975824	8.5	max	mean
00AH	4	2052	E09000008	28	92.66738586	0.809327687	16.79107259	22.73658269	13.66688534	8.5	max	mean
00AH	4	2053	E09000008	40	90.39613279	0.621606063	17.80011091	47.93305283	37.07793949	8.5	max	mean
00AH	4	2054	E09000008	52	91.79098307	0.439457862	17.69773776	35.36477378	25.7153016	8.5	max	mean
00AH	5	2050	E09000008	5	105.97699	0.362193354	11.17475788	23.11457886	14.1148268	8.5	max	mean
00AH	5	2051	E09000008	17	98.14381655	0.566120939	10.00461826	19.29843801	10.58390394	8.5	max	mean
00AH	5	2052	E09000008	29	95.71678765	0.807648747	12.90217849	21.43779099	12.60288675	8.5	max	mean
00AH	5	2053	E09000008	41	100.114847	0.744720033	11.04140051	22.66947291	13.53051838	8.5	max	mean
00AH	5	2054	E09000008	53	103.4573381	0.717956049	11.89260638	23.89623147	14.67669169	8.5	max	mean
00AH	6	2050	E09000008	6	114.9335827	0.720785787	14.23508992	26.8160072	19.63040857	8.5	max	mean
00AH	6	2051	E09000008	18	122.708886	0.578609012	11.61507456	31.86688763	23.69623617	8.5	max	mean
00AH	6	2052	E09000008	30	111.7339989	0.852208717	15.37221333	26.83524303	19.22902857	8.5	max	mean
00AH	6	2053	E09000008	42	125.6891159	0.482194492	11.53297852	26.25293703	18.88619021	8.5	max	mean
00AH	6	2054	E09000008	54	106.1933301	0.363996155	10.93118966	21.01853841	14.08389678	8.5	max	mean
00AH	7	2050	E09000008	7	102.0792054	0.5708304	11.31816538	18.95085261	12.71841891	8.5	max	mean
00AH	7	2051	E09000008	19	106.4708166	0.636992242	10.3740436	16.96983568	10.75069797	8.5	max	mean
00AH	7	2052	E09000008	31	102.8838174	0.562208468	9.867981449	21.8038989	13.31536525	8.5	max	mean
00AH	7	2053	E09000008	43	100.8653299	0.685805259	10.02149016	17.16805772	11.15731121	8.5	max	mean
00AH	7	2054	E09000008	55	104.2023322	0.557305715	9.740971827	27.20630892	17.00488866	8.5	max	mean
00AH	8	2050	E09000008	8	78.13216216	0.416669765	11.34072087	16.60169497	10.59684143	8.5	max	mean
00AH	8	2051	E09000008	20	84.77799717	0.300805096	11.29491729	14.22835227	8.815296527	8.5	max	mean
00AH	8	2052	E09000008	32	85.01463539	0.57345238	12.16389216	15.10725886	9.205561761	8.5	max	mean
00AH	8	2053	E09000008	44	87.44163784	0.352568193	12.97905894	16.68765573	10.29594786	8.5	max	mean
00AH	8	2054	E09000008	56	85.75292095	0.443855067	11.37893791	17.47057315	10.88323049	8.5	max	mean
00AH	9	2050	E09000008	9	64.39087893	0.053813964	12.76508613	17.17198795	9.418125105	8.5	max	mean
00AH	9	2051	E09000008	21	72.9813694	0.306921952	12.07579821	18.31258163	10.22800542	8.5	max	mean
00AH	9	2052	E09000008	33	80.3437369	0.30295355	12.70899334	20.59899858	12.25641474	8.5	max	mean
00AH	9	2053	E09000008	45	76.38145434	0.375521166	10.11423516	13.11326749	6.140935806	8.5	max	mean
00AH	9	2054	E09000008	57	66.58708344	0.227794047	12.59564377	17.9103989	9.560877768	8.5	max	mean
00AJ	1	2050	E09000009	1	58.38287821	0.252395956	16.29463894	15.63771302	7.796825132	8.5	max	mean
00AJ	1	2051	E09000009	13	58.75099477	0.284857712	20.67548456	23.97834815	15.15083093	8.5	max	mean
00AJ	1	2052	E09000009	25	65.95035922	0.282162891	17.54582654	12.7737753	5.573297897	8.5	max	mean
00AJ	1	2053	E09000009	37	55.63936966	0.216806473	21.89659651	14.65315782	7.052194019	8.5	max	mean
00AJ	1	2054	E09000009	49	62.55952324	0.518035	22.89389413	17.61163075	9.733499419	8.5	max	mean
00AJ	10	2050	E09000009	10	54.53093879	0.339959622	15.55451372	16.24595861	8.6004082	8.5	max	mean
00AJ	10	2051	E09000009	22	57.57580283	0.372038748	17.61999838	18.43798093	9.572356639	8.5	max	mean
00AJ	10	2052	E09000009	34	54.20764455	0.358815765	17.24320333	14.65600097	7.180901827	8.5	max	mean
00AJ	10	2053	E09000009	46	60.17246874	0.663571629	17.72704521	30.98917297	14.33076379	8.5	max	mean
00AJ	10	2054	E09000009	58	61.19115989	0.635791463	17.49542009	15.45475951	7.966494006	8.5	max	mean
00AJ	11	2050	E09000009	11	60.11525586	0.459216258	19.22939793	13.61151765	6.67726136	8.5	max	mean
00AJ	11	2051	E09000009	23	59.27090562	0.393812569	17.46726732	12.78440444	5.719109925	8.5	max	mean
00AJ	11	2052	E09000009	35	62.62404264	0.460289373	19.01293704	12.23994761	5.486609681	8.5	max	mean
00AJ	11	2053	E09000009	47	57.43116595	0.566187593	16.04929924	13.95111262	6.785937103	8.5	max	mean
00AJ	11	2054	E09000009	59	71.47158763	0.83862822	16.21373819	12.03973519	5.324719731	8.5	max	mean
00AJ	12	2050	E09000009	12	51.10556652	0.257813451	29.35446555	14.87046682	8.14643986	8.5	max	mean
00AJ	12	2051	E09000009	24	51.99760394	0.36369318	30.0099028	20.72458083	13.48350737	8.5	max	mean
00AJ	12	2052	E09000009	36	37.41672051	0.385784284	29.25266912	14.87696715	8.197334397	8.5	max	mean
00AJ	12	2053	E09000009	48	52.70770368	0.443022607	27.88265167	16.91799598	10.01942558	8.5	max	mean
00AJ	12	2054	E09000009	60	53.34599963	0.256976957	28.17192111	15.95678563	9.075967443	8.5	max	mean
00AJ	2	2050	E09000009	2	68.51215294	0.322548867	18.03509961	20.28877623	10.05298615	8.5	max	mean
00AJ	2	2051	E09000009	14	64.47526864	0.328363655	21.30253002	13.86260043	5.868376485	8.5	max	mean
00AJ	2	2052	E09000009	26	56.77570988	0.293117565	23.44954145	17.49848287	8.422085252	8.5	max	mean
00AJ	2	2053	E09000009	38	76.62124607	0.471807561	18.88458266	17.19581468	8.309449617	8.5	max	mean
00AJ	2	2054	E09000009	50	71.66330746	0.267276796	20.56386842	59.7468148	44.16650816	8.5	max	mean
00AJ	3	2050	E09000009	3	80.30559884	0.377204072	13.2775277	18.14813963	9.38235236	8.5	max	mean
00AJ	3	2051	E09000009	15	84.89288182	0.426947475	14.87586961	20.48731432	11.39850073	8.5	max	mean
00AJ	3	2052	E09000009	27	75.20056423	0.267196719	14.92548863	31.87945237	19.1217298	8.5	max	mean
00AJ	3	2053	E09000009	39	80.48272582	0.737130859	16.64518092	28.18884087	16.30071748	8.5	max	mean
00AJ	3	2054	E09000009	51	73.31389889	0.37350307	16.5563819	20.31333437	11.20758152	8.5	max	mean
00AJ	4	2050	E09000009	4	94.89869893	0.485290446	15.99824109	25.86329536	16.60170399	8.5	max	mean
00AJ	4	2051	E09000009	16	97.94218547	0.32369253	16.03083652	25.68554637	16.6202054	8.5	max	mean
00AJ	4	2052	E09000009	28	92.74034398	0.653375223	16.67520742	22.28945481	13.25701112	8.5	max	mean
00AJ	4	2053	E09000009	40	91.2338267	0.498956995	16.94506807	47.40807908	36.563262	8.5	max	mean
00AJ	4	2054	E09000009	52	94.37791468	0.27145979	17.1992341	34.65163174	25.11282841	8.5	max	mean
00AJ	5	2050	E09000009	5	107.0457153	0.229369895	10.83888966	23.1399785	14.16118862	8.5	max	mean
00AJ	5	2051	E09000009	17	100.3087335	0.416800657	9.62118338	18.53883753	10.01260419	8.5	max	mean
00AJ	5	2052	E09000009	29	97.56712563	0.636612086	11.61523113	20.76102001	11.98259414	8.5	max	mean
00AJ	5	2053	E09000009	41	99.3693732	0.609063336	10.67630237	22.3413297	13.21922153	8.5	max	mean
00AJ	5	2054	E09000009	53	105.881407	0.676882825	12.64829482	23.37958302	14.23512007	8.5	max	mean
00AJ	6	2050	E09000009	6	117.2100548	0.530782557	13.09116747	25.22665475	18.06192023	8.5	max	mean
00AJ	6	2051	E09000009	18	125.3717977	0.344245849	11.24259761	30.19074297	22.07965957	8.5	max	mean
00AJ	6	2052	E09000009	30	114.8680204	0.322215342	10.87041478	26.21579781	18.57176703	8.5	max	mean
00AJ	6	2053	E09000009	42	130.0401001	0.428885068	11.1195368	25.0899519	17.85106939	8.5	max	mean
00AJ	6	2054	E09000009	54	106.8283627	0.323951527	10.51125302	19.91850138	13.03860079	8.5	max	mean
00AJ	7	2050	E09000009	7	105.2781069	0.281049662	10.32953933	17.51432523	11.25598125	8.5	max	mean
00AJ	7	2051	E09000009	19	107.9824952	0.467481252	10.3132201	16.33914591	10.30069259	8.5	max	mean
00AJ	7	2052	E09000009	31	106.299406	0.402498455	9.504859494	20.73502562	12.61791698	8.5	max	mean
00AJ	7	2053	E09000009	43	105.9740903	0.589623884	9.549852325	16.3040554	10.41535415	8.5	max	mean
00AJ	7	2054	E09000009	55	106.4614046	0.322475898	9.271214547	26.73007944	16.66156446	8.5	max	mean
00AJ	8	2050	E09000009	8	82.24381847	0.245964035	9.550070501	15.39550858	9.540321027	8.5	max	mean
00AJ	8	2051	E09000009	20	85.23845094	0.169236211	11.07494643	13.98465496	8.594488105	8.5	max	mean
00AJ	8	2052	E09000009	32	85.98377794	0.329561298	10.44444255	14.7120333	8.985533222	8.5	max	mean
00AJ	8	2053	E09000009	44	88.39520657	0.260311101	12.26294085	16.54902344	10.33369229	8.5	max	mean
00AJ	8	2054	E09000009	56	88.73349048	0.251846502	10.07307613	17.06432416	10.71942732	8.5	max	mean
00AJ	9	2050	E09000009	9	63.62959722	0.018179334	12.3015556	16.84799789	9.119812298	8.5	max	mean
00AJ	9	2051	E09000009	21	73.22010002	0.199149196	12.22207772	17.62940664	9.664490676	8.5	max	mean
00AJ	9	2052	E09000009	33	77.83495572	0.20853184	12.31739337	20.2252704	11.91558949	8.5	max	mean
00AJ	9	2053	E09000009	45	76.77172534	0.255618862	9.995536709	13.02026199	6.083613245	8.5	max	mean
00AJ	9	2054	E09000009	57	67.80038452	0.172170334	12.43639754	17.43723694	9.143428055	8.5	max	mean
00AK	1	2050	E09000010	1	58.52838479	0.204969998	16.27790962	15.67044984	7.867592862	8.5	max	mean
00AK	1	2051	E09000010	13	58.61903295	0.167723964	20.00264432	23.62322903	14.76492961	8.5	max	mean
00AK	1	2052	E09000010	25	66.3979139	0.174729558	17.58402003	12.6387709	5.489722906	8.5	max	mean
00AK	1	2053	E09000010	37	56.25839941	0.222470957	21.13129548	14.59696754	7.014824406	8.5	max	mean
00AK	1	2054	E09000010	49	61.58141099	0.412577477	22.353138	17.39033674	9.519798194	8.5	max	mean
00AK	10	2050	E09000010	10	54.12520815	0.263227081	15.32343664	16.23415138	8.615749621	8.5	max	mean
00AK	10	2051	E09000010	22	57.75656989	0.254647161	17.41583363	18.45216271	9.59395657	8.5	max	mean
00AK	10	2052	E09000010	34	53.87190179	0.227978639	17.04304197	14.391295	6.983158258	8.5	max	mean
00AK	10	2053	E09000010	46	60.1255252	0.436653356	17.17662848	31.35190592	14.47035505	8.5	max	mean
00AK	10	2054	E09000010	58	61.28867051	0.484901413	17.25546391	15.4312331	7.939846623	8.5	max	mean
00AK	11	2050	E09000010	11	60.34939804	0.294680844	18.29643604	13.43871183	6.541345318	8.5	max	mean
00AK	11	2051	E09000010	23	58.94628162	0.316680767	16.63096412	12.80624825	5.737167446	8.5	max	mean
00AK	11	2052	E09000010	35	63.258977	0.319738112	17.9946681	12.16188526	5.423483125	8.5	max	mean
00AK	11	2053	E09000010	47	57.58460045	0.423977959	15.72265682	13.87459297	6.732111454	8.5	max	mean
00AK	11	2054	E09000010	59	70.66162554	0.651337617	15.42317902	11.98617271	5.284144592	8.5	max	mean
00AK	12	2050	E09000010	12	51.11397848	0.149366679	28.7312843	14.85280222	8.12337557	8.5	max	mean
00AK	12	2051	E09000010	24	52.16503752	0.259423904	29.86312669	20.53833826	13.29969825	8.5	max	mean
00AK	12	2052	E09000010	36	36.86383309	0.28937497	28.45698215	14.97487065	8.274392674	8.5	max	mean
00AK	12	2053	E09000010	48	52.0374383	0.363583749	27.77872975	16.68570019	9.854918172	8.5	max	mean
00AK	12	2054	E09000010	60	52.52112007	0.152204905	27.11176925	15.70829819	8.936506171	8.5	max	mean
00AK	2	2050	E09000010	2	68.67252282	0.24341497	18.12970952	20.10061846	9.953003747	8.5	max	mean
00AK	2	2051	E09000010	14	64.96035671	0.214354041	20.92058761	13.77226182	5.802233347	8.5	max	mean
00AK	2	2052	E09000010	26	56.93888776	0.253761989	23.12070455	17.28155843	8.268825136	8.5	max	mean
00AK	2	2053	E09000010	38	76.10993317	0.311107699	18.73243945	17.19229656	8.311877591	8.5	max	mean
00AK	2	2054	E09000010	50	71.99847821	0.10193566	20.39358609	56.93925571	42.67527601	8.5	max	mean
00AK	3	2050	E09000010	3	80.19609144	0.258363673	12.98147408	17.8445238	9.136520159	8.5	max	mean
00AK	3	2051	E09000010	15	83.84698929	0.383172818	14.52738711	20.20698953	11.1918007	8.5	max	mean
00AK	3	2052	E09000010	27	75.95326541	0.244611863	14.52861254	31.90517747	19.08248892	8.5	max	mean
00AK	3	2053	E09000010	39	80.32672981	0.60598232	16.09305105	27.61000858	15.92819946	8.5	max	mean
00AK	3	2054	E09000010	51	73.39563923	0.318747572	16.39505374	19.74951873	10.78500908	8.5	max	mean
00AK	4	2050	E09000010	4	94.1731336	0.336627283	15.93782789	25.84832589	16.58880519	8.5	max	mean
00AK	4	2051	E09000010	16	98.11157354	0.20765514	15.62979666	25.75991325	16.68908698	8.5	max	mean
00AK	4	2052	E09000010	28	93.08600744	0.497150212	16.13232838	22.19918175	13.19182563	8.5	max	mean
00AK	4	2053	E09000010	40	91.50472158	0.430887872	16.4827445	46.76083317	36.06558077	8.5	max	mean
00AK	4	2054	E09000010	52	95.94414139	0.240441597	16.64523141	34.35382694	24.86121273	8.5	max	mean
00AK	5	2050	E09000010	5	106.0012015	0.118928917	10.68233816	23.0060754	14.02544257	8.5	max	mean
00AK	5	2051	E09000010	17	100.2752676	0.329942071	9.33215895	18.71356681	10.16069618	8.5	max	mean
00AK	5	2052	E09000010	29	98.08648116	0.499509949	11.15583712	20.77058798	11.97165574	8.5	max	mean
00AK	5	2053	E09000010	41	100.2756665	0.473403158	10.24667368	22.17024803	13.07548997	8.5	max	mean
00AK	5	2054	E09000010	53	104.6049627	0.44907377	11.68602963	23.4656955	14.33637821	8.5	max	mean
00AK	6	2050	E09000010	6	117.1782979	0.446630372	12.63514342	24.96037525	17.78391921	8.5	max	mean
00AK	6	2051	E09000010	18	124.8562579	0.299596985	11.41340485	31.92788541	23.55765619	8.5	max	mean
00AK	6	2052	E09000010	30	114.1638545	0.245231873	10.81006648	25.58984302	17.92026647	8.5	max	mean
00AK	6	2053	E09000010	42	130.929055	0.37495509	10.70471009	25.10305678	17.8768789	8.5	max	mean
00AK	6	2054	E09000010	54	106.649896	0.241082415	10.26375968	20.07603649	13.1984842	8.5	max	mean
00AK	7	2050	E09000010	7	104.2275738	0.177890317	10.33378249	17.33999206	11.13657988	8.5	max	mean
00AK	7	2051	E09000010	19	108.4082873	0.381865285	10.10237861	16.60505953	10.50731844	8.5	max	mean
00AK	7	2052	E09000010	31	105.4804375	0.308234873	9.089318875	20.18974643	12.18826208	8.5	max	mean
00AK	7	2053	E09000010	43	105.5986141	0.529290659	9.477216305	16.20927454	10.31589154	8.5	max	mean
00AK	7	2054	E09000010	55	106.8020017	0.268721099	9.595550229	26.83015648	16.92616966	8.5	max	mean
00AK	8	2050	E09000010	8	82.38537401	0.214114781	9.704408492	15.62223733	9.757653729	8.5	max	mean
00AK	8	2051	E09000010	20	86.26378632	0.128070961	10.99371316	13.97972204	8.549345101	8.5	max	mean
00AK	8	2052	E09000010	32	86.50999598	0.260188103	10.38813679	14.79028182	9.049939679	8.5	max	mean
00AK	8	2053	E09000010	44	89.30201081	0.118829465	11.45442454	16.47720069	10.37951628	8.5	max	mean
00AK	8	2054	E09000010	56	89.51001912	0.261165252	10.10780744	16.71443207	10.32624823	8.5	max	mean
00AK	9	2050	E09000010	9	64.07564646	6.00E-05	12.18562984	16.86953373	9.188151455	8.5	max	mean
00AK	9	2051	E09000010	21	74.21140264	0.095671976	11.97225963	17.25038694	9.372723301	8.5	max	mean
00AK	9	2052	E09000010	33	76.98129044	0.127672887	12.37824281	20.17437051	11.87608202	8.5	max	mean
00AK	9	2053	E09000010	45	76.27295812	0.186535142	9.926987505	13.04543203	6.105171792	8.5	max	mean
00AK	9	2054	E09000010	57	67.93753624	0.122243755	11.75977721	17.38670028	9.0797966	8.5	max	mean
00AL	1	2050	E09000011	1	58.06067891	0.249353173	16.40458279	16.14180868	8.311081563	8.5	max	mean
00AL	1	2051	E09000011	13	59.24582008	0.200696299	19.17874066	23.49184095	14.64650649	8.5	max	mean
00AL	1	2052	E09000011	25	65.52906356	0.161075808	17.48106246	12.63023967	5.472386033	8.5	max	mean
00AL	1	2053	E09000011	37	57.13930647	0.22351005	20.48534076	14.74000989	7.135182704	8.5	max	mean
00AL	1	2054	E09000011	49	62.73097697	0.439755814	21.29098523	17.54271403	9.633933121	8.5	max	mean
00AL	10	2050	E09000011	10	54.42510303	0.281724744	15.36336634	16.28512752	8.647625162	8.5	max	mean
00AL	10	2051	E09000011	22	57.34346254	0.3932009	17.26355097	20.04940599	10.3167066	8.5	max	mean
00AL	10	2052	E09000011	34	53.93811675	0.345985983	17.42566207	15.05271844	7.497464518	8.5	max	mean
00AL	10	2053	E09000011	46	59.71931261	0.431976844	16.75334349	31.11522422	14.56157084	8.5	max	mean
00AL	10	2054	E09000011	58	61.25054341	0.593951449	17.18098019	15.97652977	8.382791811	8.5	max	mean
00AL	11	2050	E09000011	11	60.17946917	0.311496577	19.0794198	13.67172012	6.718667992	8.5	max	mean
00AL	11	2051	E09000011	23	58.84739927	0.365571417	17.46299108	12.8389924	5.784319385	8.5	max	mean
00AL	11	2052	E09000011	35	62.31446203	0.355392283	17.78935283	12.24773426	5.49099443	8.5	max	mean
00AL	11	2053	E09000011	47	57.44640376	0.475385622	16.33533195	14.31891578	7.137030212	8.5	max	mean
00AL	11	2054	E09000011	59	71.34116275	0.691246254	15.14692392	12.03638194	5.314400585	8.5	max	mean
00AL	12	2050	E09000011	12	51.81337535	0.169219553	29.91326634	15.07210861	8.32015116	8.5	max	mean
00AL	12	2051	E09000011	24	51.6618357	0.269742102	29.8695073	21.08819965	13.70418449	8.5	max	mean
00AL	12	2052	E09000011	36	38.73841393	0.310324892	27.5984251	14.86657364	8.135744487	8.5	max	mean
00AL	12	2053	E09000011	48	51.90351917	0.427294567	28.23778254	16.86519337	9.994330906	8.5	max	mean
00AL	12	2054	E09000011	60	53.2102439	0.169718011	25.94577189	15.83929511	9.045265313	8.5	max	mean
00AL	2	2050	E09000011	2	67.00221361	0.300447421	18.66428947	20.93399671	10.74843462	8.5	max	mean
00AL	2	2051	E09000011	14	65.60360609	0.334781111	20.6126366	13.89047865	5.891470764	8.5	max	mean
00AL	2	2052	E09000011	26	56.10859614	0.295986835	22.36145582	17.2041551	8.223050899	8.5	max	mean
00AL	2	2053	E09000011	38	74.46755368	0.351534668	19.01066324	17.44106424	8.512132172	8.5	max	mean
00AL	2	2054	E09000011	50	71.80179882	0.055749351	19.60526841	59.45081575	43.67616696	8.5	max	mean
00AL	3	2050	E09000011	3	79.02318684	0.300165782	12.96584359	18.35520512	9.562314099	8.5	max	mean
00AL	3	2051	E09000011	15	84.72270781	0.435643809	15.18174381	20.60611731	11.5983071	8.5	max	mean
00AL	3	2052	E09000011	27	74.70228884	0.331348863	14.59340985	31.41579397	18.84309731	8.5	max	mean
00AL	3	2053	E09000011	39	80.10008018	0.657409337	16.1330188	27.68434029	15.97848978	8.5	max	mean
00AL	3	2054	E09000011	51	72.97743865	0.351593965	16.34455875	20.56151516	11.48927266	8.5	max	mean
00AL	4	2050	E09000011	4	92.44781926	0.497555059	16.4628191	26.34291124	17.00248247	8.5	max	mean
00AL	4	2051	E09000011	16	97.69489479	0.333815549	14.75147886	25.76078644	16.69424388	8.5	max	mean
00AL	4	2052	E09000011	28	91.91656342	0.564269369	15.83772914	22.95135269	13.8638484	8.5	max	mean
00AL	4	2053	E09000011	40	89.97915217	0.504640263	16.57722562	47.51463095	36.8986006	8.5	max	mean
00AL	4	2054	E09000011	52	93.68367284	0.339587879	16.84987456	35.34774844	25.73350821	8.5	max	mean
00AL	5	2050	E09000011	5	104.9813252	0.193979377	11.03195898	23.39109442	14.35295423	8.5	max	mean
00AL	5	2051	E09000011	17	98.24389452	0.442083041	9.666356271	19.56941525	10.79349842	8.5	max	mean
00AL	5	2052	E09000011	29	96.75420207	0.561316884	11.9933622	21.3944568	12.53567412	8.5	max	mean
00AL	5	2053	E09000011	41	99.00765425	0.550904625	10.89460345	22.92533499	13.71638879	8.5	max	mean
00AL	5	2054	E09000011	53	101.5512469	0.451111906	10.88003251	24.28211661	15.02715766	8.5	max	mean
00AL	6	2050	E09000011	6	113.0210262	0.592117964	13.8566188	27.38775476	20.16787163	8.5	max	mean
00AL	6	2051	E09000011	18	120.754259	0.481763928	12.74443852	34.54265261	26.14229191	8.5	max	mean
00AL	6	2052	E09000011	30	109.9509557	0.594248106	13.90712072	27.76497946	20.07902484	8.5	max	mean
00AL	6	2053	E09000011	42	124.5885381	0.373456861	10.78628674	26.96082134	19.59614792	8.5	max	mean
00AL	6	2054	E09000011	54	105.4817162	0.247222778	10.667799	21.52445717	14.5845033	8.5	max	mean
00AL	7	2050	E09000011	7	102.356388	0.285173514	10.30791706	18.54415777	12.32116688	8.5	max	mean
00AL	7	2051	E09000011	19	105.9451762	0.478403332	10.10728507	17.37090095	11.13921341	8.5	max	mean
00AL	7	2052	E09000011	31	99.40569822	0.407241508	9.503630577	21.14632671	13.11065645	8.5	max	mean
00AL	7	2053	E09000011	43	97.20392338	0.539172252	9.931113797	17.3386862	11.33730396	8.5	max	mean
00AL	7	2054	E09000011	55	102.7057494	0.408565328	10.0672104	29.45570838	19.23153493	8.5	max	mean
00AL	8	2050	E09000011	8	77.64850936	0.32423577	11.16316728	16.87636197	10.86338349	8.5	max	mean
00AL	8	2051	E09000011	20	84.35393463	0.20316201	11.24000237	14.81417111	9.36881593	8.5	max	mean
00AL	8	2052	E09000011	32	84.85066371	0.423577194	11.65297022	15.43904723	9.535517554	8.5	max	mean
00AL	8	2053	E09000011	44	86.93369342	0.204090897	12.43559777	17.11972184	10.83573291	8.5	max	mean
00AL	8	2054	E09000011	56	85.39696306	0.372193175	10.97821283	17.94623649	11.2192055	8.5	max	mean
00AL	9	2050	E09000011	9	63.58028183	0.0042738	12.53692093	17.24002689	9.48106521	8.5	max	mean
00AL	9	2051	E09000011	21	71.88213768	0.191397768	11.91703342	17.94738604	9.932606093	8.5	max	mean
00AL	9	2052	E09000011	33	76.31122233	0.19387836	12.53660742	20.92669818	12.62133338	8.5	max	mean
00AL	9	2053	E09000011	45	76.23030891	0.259890936	10.06732496	13.25892916	6.261204274	8.5	max	mean
00AL	9	2054	E09000011	57	67.05582975	0.158836029	11.93171441	17.93653259	9.531087828	8.5	max	mean
00AM	1	2050	E09000012	1	58.19147688	0.233332151	16.36285871	15.88705789	8.04876829	8.5	max	mean
00AM	1	2051	E09000012	13	58.77908682	0.206519716	19.89749155	23.69571833	14.84601346	8.5	max	mean
00AM	1	2052	E09000012	25	65.90288347	0.20786245	17.67367252	12.66816438	5.506053671	8.5	max	mean
00AM	1	2053	E09000012	37	56.04241033	0.218856455	21.23904619	14.71262784	7.100232501	8.5	max	mean
00AM	1	2054	E09000012	49	62.40842493	0.4567425	22.28930716	17.50210294	9.613151312	8.5	max	mean
00AM	10	2050	E09000012	10	54.14620996	0.303062185	15.45870255	16.23890914	8.614332353	8.5	max	mean
00AM	10	2051	E09000012	22	57.46566822	0.357431536	17.33432351	18.78116386	9.855301565	8.5	max	mean
00AM	10	2052	E09000012	34	53.74748962	0.324879571	17.31834336	14.65986984	7.184051891	8.5	max	mean
00AM	10	2053	E09000012	46	59.84398873	0.521367044	17.28648518	31.08978188	14.42172833	8.5	max	mean
00AM	10	2054	E09000012	58	61.01327552	0.572167345	17.50659127	15.60541636	8.082023474	8.5	max	mean
00AM	11	2050	E09000012	11	60.09057973	0.364717201	18.99349848	13.59600786	6.661579482	8.5	max	mean
00AM	11	2051	E09000012	23	58.85152607	0.368242158	17.36492376	12.83334166	5.760553479	8.5	max	mean
00AM	11	2052	E09000012	35	62.8117054	0.351752324	18.27775062	12.30158532	5.532779996	8.5	max	mean
00AM	11	2053	E09000012	47	57.36109225	0.5032936	16.27093719	14.03627876	6.877313828	8.5	max	mean
00AM	11	2054	E09000012	59	70.96664645	0.730565807	15.66229757	12.06293589	5.341855399	8.5	max	mean
00AM	12	2050	E09000012	12	51.12781291	0.19429492	29.28291801	14.95983558	8.202357123	8.5	max	mean
00AM	12	2051	E09000012	24	51.42878145	0.311608338	29.76497798	20.72221387	13.45465906	8.5	max	mean
00AM	12	2052	E09000012	36	37.39882445	0.325123435	28.44509851	14.97416675	8.283524175	8.5	max	mean
00AM	12	2053	E09000012	48	51.66083742	0.432547924	28.35649552	16.84010069	9.958484819	8.5	max	mean
00AM	12	2054	E09000012	60	52.68283764	0.202520626	27.22862044	15.81724967	9.015843853	8.5	max	mean
00AM	2	2050	E09000012	2	67.78325299	0.29778896	18.35475949	20.45718564	10.22277163	8.5	max	mean
00AM	2	2051	E09000012	14	64.79281071	0.30965441	21.15491346	13.83193251	5.846874348	8.5	max	mean
00AM	2	2052	E09000012	26	56.47249366	0.279266045	23.00200831	17.37034291	8.332216838	8.5	max	mean
00AM	2	2053	E09000012	38	75.60184765	0.364848052	18.83078364	17.26683148	8.376618562	8.5	max	mean
00AM	2	2054	E09000012	50	71.84172249	0.145519187	20.29785657	58.99330473	43.57643524	8.5	max	mean
00AM	3	2050	E09000012	3	79.67455243	0.294733206	13.10538335	18.11011245	9.355716975	8.5	max	mean
00AM	3	2051	E09000012	15	84.76953913	0.417644893	14.86758567	20.34770332	11.31186543	8.5	max	mean
00AM	3	2052	E09000012	27	75.28595684	0.256956839	14.72736709	31.68727938	19.02930317	8.5	max	mean
00AM	3	2053	E09000012	39	80.45021426	0.673033595	16.36502386	27.92561894	16.12238036	8.5	max	mean
00AM	3	2054	E09000012	51	73.12526284	0.351928173	16.61818634	20.21911827	11.18195612	8.5	max	mean
00AM	4	2050	E09000012	4	93.82464167	0.449923506	16.20323531	26.12198464	16.83360647	8.5	max	mean
00AM	4	2051	E09000012	16	97.48508123	0.292080061	15.52276669	25.67976732	16.60050629	8.5	max	mean
00AM	4	2052	E09000012	28	92.20098775	0.574905744	16.27604059	22.53909702	13.50611975	8.5	max	mean
00AM	4	2053	E09000012	40	91.09589717	0.467283144	16.56079563	47.14630438	36.37349066	8.5	max	mean
00AM	4	2054	E09000012	52	94.6304095	0.291892885	16.95916421	34.73669564	25.21233741	8.5	max	mean
00AM	5	2050	E09000012	5	105.6727123	0.191451479	10.81928102	23.34654922	14.33924032	8.5	max	mean
00AM	5	2051	E09000012	17	99.53573436	0.391308092	9.587458626	18.96535421	10.34249921	8.5	max	mean
00AM	5	2052	E09000012	29	97.10542519	0.577502065	11.74113041	20.97700079	12.15543494	8.5	max	mean
00AM	5	2053	E09000012	41	99.66597009	0.567194249	10.67753307	22.60366311	13.44144346	8.5	max	mean
00AM	5	2054	E09000012	53	104.5781152	0.508542985	11.64416096	23.61781262	14.44701042	8.5	max	mean
00AM	6	2050	E09000012	6	116.6253076	0.516397445	13.31029676	25.8873984	18.72187206	8.5	max	mean
00AM	6	2051	E09000012	18	124.3536863	0.3525819	11.70762294	31.96509657	23.61832782	8.5	max	mean
00AM	6	2052	E09000012	30	113.4602102	0.351918607	11.63546654	25.98957373	18.33091863	8.5	max	mean
00AM	6	2053	E09000012	42	129.4590665	0.3935827	10.92220942	25.637041	18.37542278	8.5	max	mean
00AM	6	2054	E09000012	54	106.7542269	0.267814348	10.51370861	20.24721206	13.3522939	8.5	max	mean
00AM	7	2050	E09000012	7	103.715731	0.24549573	10.35668758	17.6633043	11.41783627	8.5	max	mean
00AM	7	2051	E09000012	19	107.3805193	0.445066081	10.22484553	16.62001481	10.52737587	8.5	max	mean
00AM	7	2052	E09000012	31	104.5272452	0.370973763	9.356592778	20.82866807	12.65928376	8.5	max	mean
00AM	7	2053	E09000012	43	103.4510833	0.550696176	9.676873299	16.687576	10.76063941	8.5	max	mean
00AM	7	2054	E09000012	55	105.5848022	0.348983394	9.680512921	27.35359921	17.30665887	8.5	max	mean
00AM	8	2050	E09000012	8	81.15080372	0.263316959	10.10761226	15.91247672	10.03204875	8.5	max	mean
00AM	8	2051	E09000012	20	85.25598772	0.158976288	11.20103767	14.02945897	8.594986931	8.5	max	mean
00AM	8	2052	E09000012	32	85.19207001	0.377484273	11.05415629	15.02983047	9.257417971	8.5	max	mean
00AM	8	2053	E09000012	44	88.11343421	0.19565908	11.93051237	16.63225257	10.43165093	8.5	max	mean
00AM	8	2054	E09000012	56	87.71247298	0.293602813	10.32320001	17.16680954	10.69366357	8.5	max	mean
00AM	9	2050	E09000012	9	63.71572673	0.002276713	12.35295868	17.00414772	9.271554772	8.5	max	mean
00AM	9	2051	E09000012	21	73.29994456	0.165350663	11.90213097	17.55367619	9.615099446	8.5	max	mean
00AM	9	2052	E09000012	33	76.60962613	0.189022402	12.49191899	20.51408345	12.24713902	8.5	max	mean
00AM	9	2053	E09000012	45	76.30627683	0.225816832	9.971543248	13.04298722	6.098897886	8.5	max	mean
00AM	9	2054	E09000012	57	67.45237223	0.14112178	11.99779085	17.50394036	9.206285954	8.5	max	mean
00AN	1	2050	E09000013	1	58.26531478	0.24727202	16.39892234	15.74059268	7.915719048	8.5	max	mean
00AN	1	2051	E09000013	13	58.81004715	0.24234818	20.2836588	23.85890539	15.01346246	8.5	max	mean
00AN	1	2052	E09000013	25	65.91161063	0.251849837	17.69081589	12.72037126	5.536571087	8.5	max	mean
00AN	1	2053	E09000013	37	55.84586359	0.221330492	21.57756732	14.71701933	7.101387132	8.5	max	mean
00AN	1	2054	E09000013	49	62.49590732	0.492127412	22.69376041	17.58904106	9.701114747	8.5	max	mean
00AN	10	2050	E09000013	10	54.35108376	0.324833981	15.54836772	16.21542042	8.591424388	8.5	max	mean
00AN	10	2051	E09000013	22	57.45136741	0.371203261	17.61843364	18.63693659	9.747324105	8.5	max	mean
00AN	10	2052	E09000013	34	54.30116727	0.353020756	17.42610787	14.68011721	7.197892835	8.5	max	mean
00AN	10	2053	E09000013	46	60.08095157	0.602353707	17.54794702	31.06451278	14.39026857	8.5	max	mean
00AN	10	2054	E09000013	58	61.1112746	0.606935493	17.81304461	15.53972807	8.031003283	8.5	max	mean
00AN	11	2050	E09000013	11	60.11108125	0.415522829	19.16945759	13.62243106	6.685821589	8.5	max	mean
00AN	11	2051	E09000013	23	59.09752719	0.385235862	17.52673635	12.81636232	5.746003882	8.5	max	mean
00AN	11	2052	E09000013	35	62.7071284	0.409123623	18.79226529	12.28564262	5.52093033	8.5	max	mean
00AN	11	2053	E09000013	47	57.3361482	0.535776494	16.15523478	13.99270849	6.829878314	8.5	max	mean
00AN	11	2054	E09000013	59	71.25597293	0.790414201	15.98451042	12.06526111	5.3438392	8.5	max	mean
00AN	12	2050	E09000013	12	50.94450046	0.227273594	29.48832174	14.90976401	8.174258894	8.5	max	mean
00AN	12	2051	E09000013	24	51.83798009	0.348877474	29.84950121	20.71591873	13.46705143	8.5	max	mean
00AN	12	2052	E09000013	36	37.32427729	0.352483275	28.95094908	14.92767014	8.246250752	8.5	max	mean
00AN	12	2053	E09000013	48	52.03672108	0.444359784	28.2139317	16.93612671	10.0308311	8.5	max	mean
00AN	12	2054	E09000013	60	52.99736564	0.23199257	27.78450148	15.89338761	9.04657007	8.5	max	mean
00AN	2	2050	E09000013	2	68.19514057	0.315851446	18.25772507	20.40104175	10.17277208	8.5	max	mean
00AN	2	2051	E09000013	14	64.70065934	0.33024633	21.32575665	13.87675003	5.879969733	8.5	max	mean
00AN	2	2052	E09000013	26	56.72601384	0.289505017	23.25799886	17.46371677	8.396488436	8.5	max	mean
00AN	2	2053	E09000013	38	76.22627504	0.410303394	18.98738752	17.25257335	8.357473908	8.5	max	mean
00AN	2	2054	E09000013	50	71.86755453	0.208456742	20.54165844	59.35756043	43.88999161	8.5	max	mean
00AN	3	2050	E09000013	3	80.04263576	0.320277091	13.18331792	18.17372457	9.400761835	8.5	max	mean
00AN	3	2051	E09000013	15	84.78849005	0.422860097	14.94140045	20.46369531	11.39197378	8.5	max	mean
00AN	3	2052	E09000013	27	75.32999174	0.262551815	14.93852154	31.80280013	19.09503496	8.5	max	mean
00AN	3	2053	E09000013	39	80.52713714	0.703829993	16.52735879	28.05196747	16.20682224	8.5	max	mean
00AN	3	2054	E09000013	51	73.23582262	0.369669881	16.75820548	20.28622492	11.18753159	8.5	max	mean
00AN	4	2050	E09000013	4	94.56100184	0.475001882	16.16981265	25.99791978	16.71928711	8.5	max	mean
00AN	4	2051	E09000013	16	97.77151896	0.317561161	15.82568067	25.69841588	16.62023311	8.5	max	mean
00AN	4	2052	E09000013	28	92.53547109	0.623766112	16.61233117	22.43544394	13.40646481	8.5	max	mean
00AN	4	2053	E09000013	40	91.29379476	0.482497176	16.85286751	47.39205996	36.5560129	8.5	max	mean
00AN	4	2054	E09000013	52	94.52062709	0.281909127	17.12495092	34.78066797	25.25453258	8.5	max	mean
00AN	5	2050	E09000013	5	106.6726507	0.212267442	10.85916567	23.25246894	14.26114981	8.5	max	mean
00AN	5	2051	E09000013	17	100.0925428	0.409104432	9.659082797	18.7430607	10.17765022	8.5	max	mean
00AN	5	2052	E09000013	29	97.39286066	0.614751744	11.78580138	20.89638547	12.10616932	8.5	max	mean
00AN	5	2053	E09000013	41	99.72375636	0.587982366	10.66327409	22.57984737	13.42719204	8.5	max	mean
00AN	5	2054	E09000013	53	105.665346	0.589042796	12.30045808	23.49296142	14.31771907	8.5	max	mean
00AN	6	2050	E09000013	6	117.4846944	0.528674258	13.22112872	25.66331971	18.49749913	8.5	max	mean
00AN	6	2051	E09000013	18	124.800382	0.362244652	11.49074051	31.26611735	23.00430741	8.5	max	mean
00AN	6	2052	E09000013	30	114.4432543	0.334129825	10.87041054	26.06688296	18.41346695	8.5	max	mean
00AN	6	2053	E09000013	42	129.9961815	0.417948416	11.15389956	25.6284886	18.36737852	8.5	max	mean
00AN	6	2054	E09000013	54	107.3595183	0.283771276	10.51874104	20.11133156	13.2274291	8.5	max	mean
00AN	7	2050	E09000013	7	104.4272815	0.26191627	10.3884583	17.60726603	11.34810025	8.5	max	mean
00AN	7	2051	E09000013	19	108.0059625	0.460270998	10.39178708	16.45934077	10.39525683	8.5	max	mean
00AN	7	2052	E09000013	31	105.5755279	0.387791401	9.469984131	20.8049042	12.62175211	8.5	max	mean
00AN	7	2053	E09000013	43	105.1977217	0.585713601	9.701992896	16.63294395	10.69849805	8.5	max	mean
00AN	7	2054	E09000013	55	106.1810928	0.342851393	9.48837128	27.15937556	17.08373174	8.5	max	mean
00AN	8	2050	E09000013	8	81.74959601	0.260814281	9.813182216	15.78152564	9.864406078	8.5	max	mean
00AN	8	2051	E09000013	20	85.67823029	0.162292625	11.2308225	14.06682853	8.635370908	8.5	max	mean
00AN	8	2052	E09000013	32	85.59974855	0.370969575	10.9179728	14.92409306	9.166070123	8.5	max	mean
00AN	8	2053	E09000013	44	88.5372376	0.236747764	12.15639534	16.59727976	10.38458903	8.5	max	mean
00AN	8	2054	E09000013	56	88.28780193	0.280059981	10.24331511	17.16918918	10.75260242	8.5	max	mean
00AN	9	2050	E09000013	9	63.71260986	0.005195132	12.36561027	16.95685326	9.223337158	8.5	max	mean
00AN	9	2051	E09000013	21	73.3194959	0.186401341	12.09082905	17.61032995	9.668739112	8.5	max	mean
00AN	9	2052	E09000013	33	77.28228124	0.200876567	12.46943221	20.39530837	12.09264778	8.5	max	mean
00AN	9	2053	E09000013	45	76.50325152	0.244027815	9.983647315	13.02203754	6.082870285	8.5	max	mean
00AN	9	2054	E09000013	57	67.64225896	0.159632389	12.26102764	17.48245735	9.186504602	8.5	max	mean
00AP	1	2050	E09000014	1	58.19147688	0.233332151	16.36285871	15.88705789	8.04876829	8.5	max	mean
00AP	1	2051	E09000014	13	58.77908682	0.206519716	19.89749155	23.69571833	14.84601346	8.5	max	mean
00AP	1	2052	E09000014	25	65.90288347	0.20786245	17.67367252	12.66816438	5.506053671	8.5	max	mean
00AP	1	2053	E09000014	37	56.04241033	0.218856455	21.23904619	14.71262784	7.100232501	8.5	max	mean
00AP	1	2054	E09000014	49	62.40842493	0.4567425	22.28930716	17.50210294	9.613151312	8.5	max	mean
00AP	10	2050	E09000014	10	54.14620996	0.303062185	15.45870255	16.23890914	8.614332353	8.5	max	mean
00AP	10	2051	E09000014	22	57.46566822	0.357431536	17.33432351	18.78116386	9.855301565	8.5	max	mean
00AP	10	2052	E09000014	34	53.74748962	0.324879571	17.31834336	14.65986984	7.184051891	8.5	max	mean
00AP	10	2053	E09000014	46	59.84398873	0.521367044	17.28648518	31.08978188	14.42172833	8.5	max	mean
00AP	10	2054	E09000014	58	61.01327552	0.572167345	17.50659127	15.60541636	8.082023474	8.5	max	mean
00AP	11	2050	E09000014	11	60.09057973	0.364717201	18.99349848	13.59600786	6.661579482	8.5	max	mean
00AP	11	2051	E09000014	23	58.85152607	0.368242158	17.36492376	12.83334166	5.760553479	8.5	max	mean
00AP	11	2052	E09000014	35	62.8117054	0.351752324	18.27775062	12.30158532	5.532779996	8.5	max	mean
00AP	11	2053	E09000014	47	57.36109225	0.5032936	16.27093719	14.03627876	6.877313828	8.5	max	mean
00AP	11	2054	E09000014	59	70.96664645	0.730565807	15.66229757	12.06293589	5.341855399	8.5	max	mean
00AP	12	2050	E09000014	12	51.12781291	0.19429492	29.28291801	14.95983558	8.202357123	8.5	max	mean
00AP	12	2051	E09000014	24	51.42878145	0.311608338	29.76497798	20.72221387	13.45465906	8.5	max	mean
00AP	12	2052	E09000014	36	37.39882445	0.325123435	28.44509851	14.97416675	8.283524175	8.5	max	mean
00AP	12	2053	E09000014	48	51.66083742	0.432547924	28.35649552	16.84010069	9.958484819	8.5	max	mean
00AP	12	2054	E09000014	60	52.68283764	0.202520626	27.22862044	15.81724967	9.015843853	8.5	max	mean
00AP	2	2050	E09000014	2	67.78325299	0.29778896	18.35475949	20.45718564	10.22277163	8.5	max	mean
00AP	2	2051	E09000014	14	64.79281071	0.30965441	21.15491346	13.83193251	5.846874348	8.5	max	mean
00AP	2	2052	E09000014	26	56.47249366	0.279266045	23.00200831	17.37034291	8.332216838	8.5	max	mean
00AP	2	2053	E09000014	38	75.60184765	0.364848052	18.83078364	17.26683148	8.376618562	8.5	max	mean
00AP	2	2054	E09000014	50	71.84172249	0.145519187	20.29785657	58.99330473	43.57643524	8.5	max	mean
00AP	3	2050	E09000014	3	79.67455243	0.294733206	13.10538335	18.11011245	9.355716975	8.5	max	mean
00AP	3	2051	E09000014	15	84.76953913	0.417644893	14.86758567	20.34770332	11.31186543	8.5	max	mean
00AP	3	2052	E09000014	27	75.28595684	0.256956839	14.72736709	31.68727938	19.02930317	8.5	max	mean
00AP	3	2053	E09000014	39	80.45021426	0.673033595	16.36502386	27.92561894	16.12238036	8.5	max	mean
00AP	3	2054	E09000014	51	73.12526284	0.351928173	16.61818634	20.21911827	11.18195612	8.5	max	mean
00AP	4	2050	E09000014	4	93.82464167	0.449923506	16.20323531	26.12198464	16.83360647	8.5	max	mean
00AP	4	2051	E09000014	16	97.48508123	0.292080061	15.52276669	25.67976732	16.60050629	8.5	max	mean
00AP	4	2052	E09000014	28	92.20098775	0.574905744	16.27604059	22.53909702	13.50611975	8.5	max	mean
00AP	4	2053	E09000014	40	91.09589717	0.467283144	16.56079563	47.14630438	36.37349066	8.5	max	mean
00AP	4	2054	E09000014	52	94.6304095	0.291892885	16.95916421	34.73669564	25.21233741	8.5	max	mean
00AP	5	2050	E09000014	5	105.6727123	0.191451479	10.81928102	23.34654922	14.33924032	8.5	max	mean
00AP	5	2051	E09000014	17	99.53573436	0.391308092	9.587458626	18.96535421	10.34249921	8.5	max	mean
00AP	5	2052	E09000014	29	97.10542519	0.577502065	11.74113041	20.97700079	12.15543494	8.5	max	mean
00AP	5	2053	E09000014	41	99.66597009	0.567194249	10.67753307	22.60366311	13.44144346	8.5	max	mean
00AP	5	2054	E09000014	53	104.5781152	0.508542985	11.64416096	23.61781262	14.44701042	8.5	max	mean
00AP	6	2050	E09000014	6	116.6253076	0.516397445	13.31029676	25.8873984	18.72187206	8.5	max	mean
00AP	6	2051	E09000014	18	124.3536863	0.3525819	11.70762294	31.96509657	23.61832782	8.5	max	mean
00AP	6	2052	E09000014	30	113.4602102	0.351918607	11.63546654	25.98957373	18.33091863	8.5	max	mean
00AP	6	2053	E09000014	42	129.4590665	0.3935827	10.92220942	25.637041	18.37542278	8.5	max	mean
00AP	6	2054	E09000014	54	106.7542269	0.267814348	10.51370861	20.24721206	13.3522939	8.5	max	mean
00AP	7	2050	E09000014	7	103.715731	0.24549573	10.35668758	17.6633043	11.41783627	8.5	max	mean
00AP	7	2051	E09000014	19	107.3805193	0.445066081	10.22484553	16.62001481	10.52737587	8.5	max	mean
00AP	7	2052	E09000014	31	104.5272452	0.370973763	9.356592778	20.82866807	12.65928376	8.5	max	mean
00AP	7	2053	E09000014	43	103.4510833	0.550696176	9.676873299	16.687576	10.76063941	8.5	max	mean
00AP	7	2054	E09000014	55	105.5848022	0.348983394	9.680512921	27.35359921	17.30665887	8.5	max	mean
00AP	8	2050	E09000014	8	81.15080372	0.263316959	10.10761226	15.91247672	10.03204875	8.5	max	mean
00AP	8	2051	E09000014	20	85.25598772	0.158976288	11.20103767	14.02945897	8.594986931	8.5	max	mean
00AP	8	2052	E09000014	32	85.19207001	0.377484273	11.05415629	15.02983047	9.257417971	8.5	max	mean
00AP	8	2053	E09000014	44	88.11343421	0.19565908	11.93051237	16.63225257	10.43165093	8.5	max	mean
00AP	8	2054	E09000014	56	87.71247298	0.293602813	10.32320001	17.16680954	10.69366357	8.5	max	mean
00AP	9	2050	E09000014	9	63.71572673	0.002276713	12.35295868	17.00414772	9.271554772	8.5	max	mean
00AP	9	2051	E09000014	21	73.29994456	0.165350663	11.90213097	17.55367619	9.615099446	8.5	max	mean
00AP	9	2052	E09000014	33	76.60962613	0.189022402	12.49191899	20.51408345	12.24713902	8.5	max	mean
00AP	9	2053	E09000014	45	76.30627683	0.225816832	9.971543248	13.04298722	6.098897886	8.5	max	mean
00AP	9	2054	E09000014	57	67.45237223	0.14112178	11.99779085	17.50394036	9.206285954	8.5	max	mean
00AQ	1	2050	E09000015	1	58.77862401	0.21925631	16.10314738	15.35535172	7.55452358	8.5	max	mean
00AQ	1	2051	E09000015	13	58.79730434	0.205416018	20.56714538	23.83947166	15.10028125	8.5	max	mean
00AQ	1	2052	E09000015	25	66.33391399	0.232339682	17.35005594	12.78160732	5.583565754	8.5	max	mean
00AQ	1	2053	E09000015	37	55.79791026	0.216832257	21.55046958	14.49468597	6.924451551	8.5	max	mean
00AQ	1	2054	E09000015	49	61.89503904	0.461509309	22.70174845	17.40405596	9.555878716	8.5	max	mean
00AQ	10	2050	E09000015	10	54.65897862	0.274514608	15.25526333	16.17382819	8.553708392	8.5	max	mean
00AQ	10	2051	E09000015	22	57.85057929	0.259740706	17.59167545	18.18150899	9.355407453	8.5	max	mean
00AQ	10	2052	E09000015	34	54.30774172	0.232565578	16.74378044	14.5371194	7.099756825	8.5	max	mean
00AQ	10	2053	E09000015	46	60.29487708	0.553297726	17.55451335	30.98864968	14.24769374	8.5	max	mean
00AQ	10	2054	E09000015	58	61.6226168	0.522717811	17.12887343	15.29525225	7.833085914	8.5	max	mean
00AQ	11	2050	E09000015	11	60.59344584	0.354067747	18.08199801	13.45956329	6.564737598	8.5	max	mean
00AQ	11	2051	E09000015	23	59.42801755	0.327951392	16.52349437	12.75312611	5.692040404	8.5	max	mean
00AQ	11	2052	E09000015	35	63.05944506	0.391019723	18.12747879	12.12577041	5.395654678	8.5	max	mean
00AQ	11	2053	E09000015	47	57.75014769	0.460630361	15.53864323	13.78357131	6.651093451	8.5	max	mean
00AQ	11	2054	E09000015	59	71.40617905	0.735085406	15.69407399	11.91005131	5.219891771	8.5	max	mean
00AQ	12	2050	E09000015	12	51.26595977	0.198848739	28.59658857	14.75511471	8.055027977	8.5	max	mean
00AQ	12	2051	E09000015	24	52.91447412	0.311246033	29.91578939	20.53912009	13.31295267	8.5	max	mean
00AQ	12	2052	E09000015	36	37.34505167	0.344665509	29.0371186	14.75391908	8.091482262	8.5	max	mean
00AQ	12	2053	E09000015	48	53.59760395	0.344001037	27.00608324	16.76989829	9.912364183	8.5	max	mean
00AQ	12	2054	E09000015	60	53.12825148	0.183556154	27.61414706	15.80937035	8.973726711	8.5	max	mean
00AQ	2	2050	E09000015	2	69.2876903	0.253410436	17.65576969	19.71830913	9.635805173	8.5	max	mean
00AQ	2	2051	E09000015	14	64.71507236	0.249953062	21.06462717	13.80648075	5.826785062	8.5	max	mean
00AQ	2	2052	E09000015	26	57.02242371	0.242840068	23.60737488	17.40865892	8.348374704	8.5	max	mean
00AQ	2	2053	E09000015	38	77.02693885	0.384777471	18.55361833	17.09598407	8.231850473	8.5	max	mean
00AQ	2	2054	E09000015	50	71.89674023	0.174125398	20.1995198	56.43236644	42.6407712	8.5	max	mean
00AQ	3	2050	E09000015	3	80.81037583	0.328463178	12.90090032	17.90541661	9.207327898	8.5	max	mean
00AQ	3	2051	E09000015	15	83.91054018	0.387440628	14.47588831	20.46897144	11.42410601	8.5	max	mean
00AQ	3	2052	E09000015	27	75.75935893	0.239702004	14.65931256	31.99504537	19.12239725	8.5	max	mean
00AQ	3	2053	E09000015	39	80.46253623	0.649303492	16.31503277	27.9820847	16.18805647	8.5	max	mean
00AQ	3	2054	E09000015	51	73.58590969	0.325352827	16.12975653	19.91038655	10.89766075	8.5	max	mean
00AQ	4	2050	E09000015	4	95.18903885	0.344151441	15.58330131	25.57306458	16.34677179	8.5	max	mean
00AQ	4	2051	E09000015	16	98.67703959	0.21500275	15.91964715	25.83668639	16.78721167	8.5	max	mean
00AQ	4	2052	E09000015	28	93.58871943	0.545582947	16.29596375	22.06782478	13.0378099	8.5	max	mean
00AQ	4	2053	E09000015	40	91.36440659	0.431427878	16.83431673	47.31075128	36.46213676	8.5	max	mean
00AQ	4	2054	E09000015	52	95.51243718	0.218913206	16.55307118	34.31812579	24.82107671	8.5	max	mean
00AQ	5	2050	E09000015	5	107.2406139	0.127749071	10.63007704	22.93757202	13.97459782	8.5	max	mean
00AQ	5	2051	E09000015	17	100.9317602	0.343652565	9.306442584	18.37350298	9.895003749	8.5	max	mean
00AQ	5	2052	E09000015	29	98.28654135	0.537779853	10.96597427	20.66937262	11.89761904	8.5	max	mean
00AQ	5	2053	E09000015	41	99.94074569	0.51736128	10.36709645	22.13699633	13.05784818	8.5	max	mean
00AQ	5	2054	E09000015	53	105.7320133	0.564721504	12.39421112	23.26154367	14.18067769	8.5	max	mean
00AQ	6	2050	E09000015	6	116.8480607	0.44895845	12.31832403	24.91282145	17.73053686	8.5	max	mean
00AQ	6	2051	E09000015	18	126.3750198	0.290579751	10.99233127	30.4047863	22.21933297	8.5	max	mean
00AQ	6	2052	E09000015	30	115.2925903	0.222954502	10.32537136	25.56407986	17.93875969	8.5	max	mean
00AQ	6	2053	E09000015	42	131.1970065	0.413891939	10.80003134	24.6028772	17.37332462	8.5	max	mean
00AQ	6	2054	E09000015	54	106.552661	0.277697894	10.1682144	20.02994239	13.15223923	8.5	max	mean
00AQ	7	2050	E09000015	7	106.919723	0.20189061	10.05933722	17.38018021	11.13245486	8.5	max	mean
00AQ	7	2051	E09000015	19	109.4554803	0.397541188	10.01587585	16.42022428	10.38311142	8.5	max	mean
00AQ	7	2052	E09000015	31	106.0868719	0.32088308	9.176025129	20.31857457	12.28326341	8.5	max	mean
00AQ	7	2053	E09000015	43	107.4281218	0.531809017	9.288694336	15.87963443	10.04283634	8.5	max	mean
00AQ	7	2054	E09000015	55	107.7325848	0.202593455	9.122640794	26.23950974	16.32610561	8.5	max	mean
00AQ	8	2050	E09000015	8	83.33194068	0.202779469	9.265725536	15.08504692	9.27422945	8.5	max	mean
00AQ	8	2051	E09000015	20	86.07779964	0.152542161	10.83000448	14.06437532	8.636503973	8.5	max	mean
00AQ	8	2052	E09000015	32	87.48423509	0.218726147	9.975558143	14.4789325	8.764408496	8.5	max	mean
00AQ	8	2053	E09000015	44	89.74026009	0.16550097	11.52981463	16.29338021	10.2020302	8.5	max	mean
00AQ	8	2054	E09000015	56	89.82204314	0.231610751	9.899681722	16.715846	10.45249168	8.5	max	mean
00AQ	9	2050	E09000015	9	63.8570975	0.006186757	12.14999005	16.71092876	9.025172488	8.5	max	mean
00AQ	9	2051	E09000015	21	73.75290197	0.119346281	12.26380051	17.40078109	9.498216295	8.5	max	mean
00AQ	9	2052	E09000015	33	77.87576269	0.114427848	12.21466525	19.91741174	11.59841535	8.5	max	mean
00AQ	9	2053	E09000015	45	76.89691149	0.213234401	10.02289553	13.10616369	6.15597678	8.5	max	mean
00AQ	9	2054	E09000015	57	68.46471278	0.139847165	11.99837252	17.32641395	9.037140242	8.5	max	mean
00AR	1	2050	E09000016	1	58.03664324	0.202540457	16.30888677	16.19223609	8.416601808	8.5	max	mean
00AR	1	2051	E09000016	13	58.94126338	0.158611818	19.20983696	23.41004907	14.50440668	8.5	max	mean
00AR	1	2052	E09000016	25	65.74475368	0.132615576	17.49698119	12.64147866	5.487855304	8.5	max	mean
00AR	1	2053	E09000016	37	56.85739634	0.230066951	20.21365913	14.78240696	7.168092858	8.5	max	mean
00AR	1	2054	E09000016	49	62.23665151	0.364083551	21.12670935	17.48457589	9.564007751	8.5	max	mean
00AR	10	2050	E09000016	10	53.73393489	0.228870746	15.13489908	16.23189948	8.603461012	8.5	max	mean
00AR	10	2051	E09000016	22	57.41509714	0.310688821	17.03391309	19.63535613	10.15563596	8.5	max	mean
00AR	10	2052	E09000016	34	53.62634253	0.249008068	17.04538404	14.87694119	7.366426422	8.5	max	mean
00AR	10	2053	E09000016	46	59.77633802	0.336523243	16.70646963	31.56257463	14.68643491	8.5	max	mean
00AR	10	2054	E09000016	58	61.25024193	0.457328396	16.80812577	15.71569329	8.164508235	8.5	max	mean
00AR	11	2050	E09000016	11	60.01445338	0.270877408	18.43521194	13.53780801	6.600667445	8.5	max	mean
00AR	11	2051	E09000016	23	58.68512135	0.319314811	16.82409175	12.93502051	5.829540555	8.5	max	mean
00AR	11	2052	E09000016	35	62.47859255	0.269849186	17.32189887	12.28312343	5.525306169	8.5	max	mean
00AR	11	2053	E09000016	47	57.25548553	0.408497327	16.2689688	14.12536971	6.99146119	8.5	max	mean
00AR	11	2054	E09000016	59	70.44191284	0.574401702	14.97121658	12.07812516	5.350079155	8.5	max	mean
00AR	12	2050	E09000016	12	51.46684437	0.122362703	29.02006475	15.06353557	8.304909029	8.5	max	mean
00AR	12	2051	E09000016	24	51.65626717	0.20930148	29.55735031	20.97727446	13.61809531	8.5	max	mean
00AR	12	2052	E09000016	36	37.88146607	0.259045686	27.38919498	15.1419631	8.40809193	8.5	max	mean
00AR	12	2053	E09000016	48	51.63452004	0.386077183	27.6312075	16.82458265	9.965845793	8.5	max	mean
00AR	12	2054	E09000016	60	52.46175077	0.099634806	25.72333234	15.77021497	9.005899998	8.5	max	mean
00AR	2	2050	E09000016	2	67.33075196	0.238674891	18.63011278	20.81799064	10.68254001	8.5	max	mean
00AR	2	2051	E09000016	14	65.42831176	0.233664816	20.65090346	13.85067228	5.86098946	8.5	max	mean
00AR	2	2052	E09000016	26	55.90710265	0.286812584	22.36153415	17.23339696	8.247943993	8.5	max	mean
00AR	2	2053	E09000016	38	74.18602453	0.293394558	18.64751169	17.51390673	8.567487172	8.5	max	mean
00AR	2	2054	E09000016	50	71.56083298	0.033619854	19.7984456	58.30809382	43.04622069	8.5	max	mean
00AR	3	2050	E09000016	3	79.18780554	0.275423678	12.88912324	18.11433694	9.369941934	8.5	max	mean
00AR	3	2051	E09000016	15	84.82242018	0.432306314	14.78612054	20.14116761	11.17688798	8.5	max	mean
00AR	3	2052	E09000016	27	75.28053542	0.342554287	14.19427269	31.30753416	18.79108376	8.5	max	mean
00AR	3	2053	E09000016	39	79.7720871	0.60910849	15.72563565	27.68827761	15.93076744	8.5	max	mean
00AR	3	2054	E09000016	51	72.72943238	0.348314705	16.16192664	20.09576173	11.09006126	8.5	max	mean
00AR	4	2050	E09000016	4	90.94920336	0.428837758	16.45352901	26.33025223	17.02023141	8.5	max	mean
00AR	4	2051	E09000016	16	96.78708064	0.247683376	14.88435243	25.79340588	16.70795668	8.5	max	mean
00AR	4	2052	E09000016	28	91.56931915	0.491077775	15.7348225	22.74445489	13.69043478	8.5	max	mean
00AR	4	2053	E09000016	40	90.84686279	0.48120111	16.09112177	46.76045685	36.36628905	8.5	max	mean
00AR	4	2054	E09000016	52	95.32952627	0.317906143	16.54716202	35.00882203	25.43085118	8.5	max	mean
00AR	5	2050	E09000016	5	103.9190428	0.138147545	10.95557228	23.60819761	14.56019423	8.5	max	mean
00AR	5	2051	E09000016	17	98.40826047	0.373589325	9.640554213	19.54995746	10.78613315	8.5	max	mean
00AR	5	2052	E09000016	29	97.02801907	0.43598903	11.58392106	21.13887172	12.28269725	8.5	max	mean
00AR	5	2053	E09000016	41	99.0942277	0.47539063	10.56707928	22.38826189	13.20147145	8.5	max	mean
00AR	5	2054	E09000016	53	101.5286235	0.385955435	10.68466419	24.24506535	14.99136546	8.5	max	mean
00AR	6	2050	E09000016	6	112.6794637	0.501373266	13.26389604	27.32949397	20.15304267	8.5	max	mean
00AR	6	2051	E09000016	18	119.1415883	0.450556378	12.89644078	33.74347245	25.35950268	8.5	max	mean
00AR	6	2052	E09000016	30	109.7204618	0.422845223	12.53532413	27.69916538	19.94099778	8.5	max	mean
00AR	6	2053	E09000016	42	126.8527501	0.356964947	10.47028837	26.46088788	19.13974536	8.5	max	mean
00AR	6	2054	E09000016	54	104.8732466	0.199478951	10.23435024	21.06075331	14.12709708	8.5	max	mean
00AR	7	2050	E09000016	7	103.1710926	0.18896368	10.23579233	17.96696448	11.73126099	8.5	max	mean
00AR	7	2051	E09000016	19	106.8501927	0.401347316	9.850601658	17.63705392	11.43800932	8.5	max	mean
00AR	7	2052	E09000016	31	100.454401	0.329006202	9.208718915	20.23673919	12.47071985	8.5	max	mean
00AR	7	2053	E09000016	43	98.60394213	0.527834276	9.864878778	17.01662442	11.04002718	8.5	max	mean
00AR	7	2054	E09000016	55	103.0612045	0.365818754	10.25071329	29.78745596	19.62405934	8.5	max	mean
00AR	8	2050	E09000016	8	78.09352936	0.27023413	11.21689715	17.40991639	11.3536307	8.5	max	mean
00AR	8	2051	E09000016	20	84.81780255	0.14811832	11.15865621	14.7113461	9.273973711	8.5	max	mean
00AR	8	2052	E09000016	32	84.23047293	0.344239382	11.65228364	15.5878279	9.806489868	8.5	max	mean
00AR	8	2053	E09000016	44	86.22318723	0.153368861	12.08731047	17.14966229	10.8897134	8.5	max	mean
00AR	8	2054	E09000016	56	86.22515845	0.301517694	10.28282736	17.85489159	11.06447844	8.5	max	mean
00AR	9	2050	E09000016	9	63.92912598	0.000214588	12.23492551	17.12579104	9.374821568	8.5	max	mean
00AR	9	2051	E09000016	21	72.63109016	0.116575806	11.54929169	17.57838192	9.650636895	8.5	max	mean
00AR	9	2052	E09000016	33	74.47107964	0.155423648	12.46822216	20.97670479	12.7235477	8.5	max	mean
00AR	9	2053	E09000016	45	75.96235606	0.184554132	10.04066477	13.2518521	6.264704426	8.5	max	mean
00AR	9	2054	E09000016	57	67.39693769	0.113349738	11.44890367	17.75577793	9.376672665	8.5	max	mean
00AS	1	2050	E09000017	1	58.58036435	0.267962442	16.21710233	15.57657605	7.721031597	8.5	max	mean
00AS	1	2051	E09000017	13	58.74951332	0.322862402	21.05747441	24.08892035	15.31180024	8.5	max	mean
00AS	1	2052	E09000017	25	65.99449822	0.323830512	17.44103066	12.86048866	5.634283308	8.5	max	mean
00AS	1	2053	E09000017	37	55.53044971	0.215617638	22.21919647	14.57165438	6.98829697	8.5	max	mean
00AS	1	2054	E09000017	49	62.66902007	0.553035863	23.37095344	17.63969126	9.750915897	8.5	max	mean
00AS	10	2050	E09000017	10	54.74147157	0.355245516	15.5487925	16.30070511	8.636242728	8.5	max	mean
00AS	10	2051	E09000017	22	57.69075849	0.381633844	17.67921943	18.27899736	9.508176696	8.5	max	mean
00AS	10	2052	E09000017	34	54.38847148	0.379590052	17.07527744	14.73996762	7.249409922	8.5	max	mean
00AS	10	2053	E09000017	46	60.21153112	0.727981788	17.91299325	30.92728646	14.28635102	8.5	max	mean
00AS	10	2054	E09000017	58	61.42573474	0.66693208	17.25820329	15.4298228	7.949761614	8.5	max	mean
00AS	11	2050	E09000017	11	60.31934172	0.502850903	19.16761897	13.59692758	6.665620017	8.5	max	mean
00AS	11	2051	E09000017	23	59.52626947	0.406801162	17.35326227	12.75967286	5.701892344	8.5	max	mean
00AS	11	2052	E09000017	35	62.80514119	0.507941129	19.21914228	12.22558041	5.480584089	8.5	max	mean
00AS	11	2053	E09000017	47	57.53456306	0.596772905	16.06950887	13.93426647	6.775817053	8.5	max	mean
00AS	11	2054	E09000017	59	71.62516047	0.893413496	16.4733442	11.98988762	5.286246196	8.5	max	mean
00AS	12	2050	E09000017	12	51.36201797	0.292945018	29.22912382	14.87264685	8.138691164	8.5	max	mean
00AS	12	2051	E09000017	24	52.37891437	0.39847909	30.11739857	20.75940997	13.50705779	8.5	max	mean
00AS	12	2052	E09000017	36	37.61550605	0.424781409	29.63764744	14.80938816	8.171386434	8.5	max	mean
00AS	12	2053	E09000017	48	53.28031312	0.439832534	27.69892751	16.87604658	9.979332839	8.5	max	mean
00AS	12	2054	E09000017	60	53.73143264	0.290056323	28.58613934	16.11501552	9.180014956	8.5	max	mean
00AS	2	2050	E09000017	2	68.86632483	0.323924427	17.88686214	20.12246374	9.909854863	8.5	max	mean
00AS	2	2051	E09000017	14	64.38889858	0.346691514	21.3585702	13.86451742	5.86859302	8.5	max	mean
00AS	2	2052	E09000017	26	56.83365618	0.303491138	23.71971055	17.51791411	8.438406747	8.5	max	mean
00AS	2	2053	E09000017	38	77.10895048	0.524284697	18.83962396	17.14922954	8.270090838	8.5	max	mean
00AS	2	2054	E09000017	50	71.50727027	0.339047216	20.775588	59.85049953	44.47212292	8.5	max	mean
00AS	3	2050	E09000017	3	80.59677062	0.440487794	13.34567338	18.19666233	9.403714543	8.5	max	mean
00AS	3	2051	E09000017	15	85.12908123	0.4323819	14.77518729	20.57902948	11.48722872	8.5	max	mean
00AS	3	2052	E09000017	27	75.18059084	0.272588145	14.97830382	31.96158446	19.14662138	8.5	max	mean
00AS	3	2053	E09000017	39	80.73159581	0.768579381	16.89079912	28.34694613	16.46500741	8.5	max	mean
00AS	3	2054	E09000017	51	73.44871213	0.378838205	16.41222431	20.38124389	11.2613318	8.5	max	mean
00AS	4	2050	E09000017	4	95.11828486	0.494578175	15.9300755	25.78474773	16.53366443	8.5	max	mean
00AS	4	2051	E09000017	16	98.12853241	0.327537652	16.19597238	25.7946339	16.74389191	8.5	max	mean
00AS	4	2052	E09000017	28	92.95935949	0.66908988	16.76378024	22.24507367	13.21050658	8.5	max	mean
00AS	4	2053	E09000017	40	91.27111816	0.530560833	17.22148126	47.39597123	36.51311654	8.5	max	mean
00AS	4	2054	E09000017	52	94.45173492	0.262248839	17.26519804	34.5306009	24.99727355	8.5	max	mean
00AS	5	2050	E09000017	5	107.8053665	0.247944553	10.75031963	23.0574394	14.08731771	8.5	max	mean
00AS	5	2051	E09000017	17	100.6820959	0.426281751	9.585189019	18.36739063	9.878585585	8.5	max	mean
00AS	5	2052	E09000017	29	97.99531038	0.655975939	11.42061743	20.65113671	11.87762053	8.5	max	mean
00AS	5	2053	E09000017	41	99.41029752	0.621642758	10.74031416	22.24656247	13.1424737	8.5	max	mean
00AS	5	2054	E09000017	53	106.446133	0.755314014	12.96678797	23.41813303	14.29722844	8.5	max	mean
00AS	6	2050	E09000017	6	117.2233849	0.546953702	12.99332418	25.13141365	17.96338288	8.5	max	mean
00AS	6	2051	E09000017	18	125.9760277	0.326845188	11.06910723	29.34842434	21.3284574	8.5	max	mean
00AS	6	2052	E09000017	30	115.316586	0.33483408	10.89006419	26.3555378	18.72793592	8.5	max	mean
00AS	6	2053	E09000017	42	130.3451515	0.438981141	11.18689648	24.86030518	17.64021128	8.5	max	mean
00AS	6	2054	E09000017	54	106.6680262	0.348074398	10.53320198	19.902445	13.02704805	8.5	max	mean
00AS	7	2050	E09000017	7	106.8413706	0.300200155	10.26178154	17.51206435	11.24993538	8.5	max	mean
00AS	7	2051	E09000017	19	108.4516112	0.480765898	10.28268782	16.38645498	10.33902294	8.5	max	mean
00AS	7	2052	E09000017	31	107.1037587	0.421506113	9.599797664	20.70512947	12.58559516	8.5	max	mean
00AS	7	2053	E09000017	43	106.8829892	0.573619499	9.465484542	16.08504317	10.22722966	8.5	max	mean
00AS	7	2054	E09000017	55	106.7399602	0.315076765	9.020394587	26.253398	16.20196796	8.5	max	mean
00AS	8	2050	E09000017	8	82.7198378	0.225958074	9.433250966	15.16386977	9.310918654	8.5	max	mean
00AS	8	2051	E09000017	20	85.19882018	0.172447182	10.92813158	13.98326588	8.584353916	8.5	max	mean
00AS	8	2052	E09000017	32	86.35573873	0.307279658	10.36545778	14.58336716	8.872407975	8.5	max	mean
00AS	8	2053	E09000017	44	88.56448869	0.252814405	12.02453221	16.40871085	10.21200917	8.5	max	mean
00AS	8	2054	E09000017	56	89.41116604	0.227463453	9.971278175	16.97244121	10.70788843	8.5	max	mean
00AS	9	2050	E09000017	9	63.55782687	0.029530809	12.28562155	16.8017265	9.079152187	8.5	max	mean
00AS	9	2051	E09000017	21	73.22587153	0.209010414	12.37062712	17.67556575	9.689685758	8.5	max	mean
00AS	9	2052	E09000017	33	78.33493474	0.219952819	12.29179144	20.11198111	11.79215562	8.5	max	mean
00AS	9	2053	E09000017	45	76.99168269	0.26618715	10.05164014	13.03886	6.098594292	8.5	max	mean
00AS	9	2054	E09000017	57	67.93730609	0.178186265	12.58747916	17.42960304	9.135835314	8.5	max	mean
00AT	1	2050	E09000018	1	58.21202617	0.323542179	16.58784002	15.81445066	7.930957102	8.5	max	mean
00AT	1	2051	E09000018	13	59.25180324	0.378244514	20.74550881	23.8448929	14.99740064	8.5	max	mean
00AT	1	2052	E09000018	25	65.61781286	0.340669262	17.77739565	12.69927212	5.514034464	8.5	max	mean
00AT	1	2053	E09000018	37	56.05100115	0.273554702	22.0147064	14.69990755	7.09064086	8.5	max	mean
00AT	1	2054	E09000018	49	62.92923466	0.631809324	22.93233062	17.63010176	9.741704156	8.5	max	mean
00AT	10	2050	E09000018	10	54.86409317	0.425280014	15.84449251	16.3792456	8.716221502	8.5	max	mean
00AT	10	2051	E09000018	22	57.48197359	0.503563919	17.84843036	18.6101576	9.7960202	8.5	max	mean
00AT	10	2052	E09000018	34	54.67956604	0.504721634	17.74812471	14.93972455	7.398270115	8.5	max	mean
00AT	10	2053	E09000018	46	60.23011177	0.782772994	17.93201763	30.88670626	14.3411353	8.5	max	mean
00AT	10	2054	E09000018	58	61.33940611	0.846917018	17.86393372	15.66479834	8.142625863	8.5	max	mean
00AT	11	2050	E09000018	11	59.66702582	0.555435115	19.54954955	13.67733348	6.729946876	8.5	max	mean
00AT	11	2051	E09000018	23	59.21084557	0.516310325	18.40188293	12.83125226	5.774018184	8.5	max	mean
00AT	11	2052	E09000018	35	62.59347382	0.584924143	20.17072954	12.20758886	5.450576258	8.5	max	mean
00AT	11	2053	E09000018	47	57.46959813	0.679749428	17.00739466	14.07269818	6.891727861	8.5	max	mean
00AT	11	2054	E09000018	59	71.6457943	0.978904553	16.7629632	12.09194816	5.366287176	8.5	max	mean
00AT	12	2050	E09000018	12	50.92209711	0.348055331	30.08791161	14.94824689	8.200870898	8.5	max	mean
00AT	12	2051	E09000018	24	51.57932272	0.440547975	30.36780917	20.85127108	13.59639949	8.5	max	mean
00AT	12	2052	E09000018	36	38.4517251	0.466159146	29.44657953	14.83628538	8.138255773	8.5	max	mean
00AT	12	2053	E09000018	48	52.11237963	0.514708755	28.71388964	16.94450148	10.02456482	8.5	max	mean
00AT	12	2054	E09000018	60	53.86270923	0.361375756	28.72162927	16.2330477	9.319578978	8.5	max	mean
00AT	2	2050	E09000018	2	67.7331671	0.411510023	18.55448072	20.57564466	10.2922251	8.5	max	mean
00AT	2	2051	E09000018	14	64.7794214	0.456218955	21.49309499	13.85627222	5.862951602	8.5	max	mean
00AT	2	2052	E09000018	26	56.9548449	0.380577552	23.35503282	17.46363278	8.412555695	8.5	max	mean
00AT	2	2053	E09000018	38	75.8559979	0.55719485	19.18362853	17.21640488	8.334066097	8.5	max	mean
00AT	2	2054	E09000018	50	71.86708982	0.389186599	20.7035408	60.46737909	44.57493217	8.5	max	mean
00AT	3	2050	E09000018	3	80.03374407	0.447136242	13.49591563	18.37140942	9.566289602	8.5	max	mean
00AT	3	2051	E09000018	15	84.60867482	0.480212671	15.50791413	20.7306677	11.62643373	8.5	max	mean
00AT	3	2052	E09000018	27	74.87334602	0.309964726	15.29586066	31.73972647	19.12642424	8.5	max	mean
00AT	3	2053	E09000018	39	80.52754593	0.846157279	17.02285333	28.12421768	16.28774724	8.5	max	mean
00AT	3	2054	E09000018	51	73.14864005	0.488840016	17.02108479	20.69617699	11.52719782	8.5	max	mean
00AT	4	2050	E09000018	4	94.09417852	0.65517091	16.62069368	25.82003158	16.52813074	8.5	max	mean
00AT	4	2051	E09000018	16	98.34677378	0.485037054	15.87530041	25.80127567	16.76858527	8.5	max	mean
00AT	4	2052	E09000018	28	92.73703791	0.811040088	17.26018174	22.52268642	13.4947271	8.5	max	mean
00AT	4	2053	E09000018	40	90.62506752	0.619202855	17.29068241	47.37942549	36.53072067	8.5	max	mean
00AT	4	2054	E09000018	52	92.8665624	0.385924318	17.78068396	34.85111138	25.26409569	8.5	max	mean
00AT	5	2050	E09000018	5	107.214325	0.336365179	11.04315764	23.12193068	14.12786239	8.5	max	mean
00AT	5	2051	E09000018	17	99.85377749	0.505820083	9.877936902	18.63057712	10.08564221	8.5	max	mean
00AT	5	2052	E09000018	29	96.89253899	0.755945097	12.03205032	20.88332844	12.08600895	8.5	max	mean
00AT	5	2053	E09000018	41	99.21455654	0.70666345	11.03576062	22.32956053	13.22399105	8.5	max	mean
00AT	5	2054	E09000018	53	105.2412796	0.802354912	12.72786756	23.3294359	14.19242376	8.5	max	mean
00AT	6	2050	E09000018	6	116.7177288	0.660535578	13.8202006	26.16356087	19.01017653	8.5	max	mean
00AT	6	2051	E09000018	18	124.5702184	0.425765668	11.47253714	29.48986028	21.59198785	8.5	max	mean
00AT	6	2052	E09000018	30	114.1894012	0.540815665	11.5159022	26.13097486	18.50930643	8.5	max	mean
00AT	6	2053	E09000018	42	128.7234304	0.45762728	11.48572478	25.42165082	18.13679546	8.5	max	mean
00AT	6	2054	E09000018	54	107.0269117	0.393684982	10.84656766	20.05011533	13.16285276	8.5	max	mean
00AT	7	2050	E09000018	7	103.749998	0.42170682	10.56356733	17.95440474	11.68288954	8.5	max	mean
00AT	7	2051	E09000018	19	106.5857554	0.572333351	10.4486158	16.4451102	10.36023328	8.5	max	mean
00AT	7	2052	E09000018	31	105.8885969	0.558853537	9.933022084	21.25416002	12.97561807	8.5	max	mean
00AT	7	2053	E09000018	43	103.8173737	0.656164613	9.818643339	16.57396053	10.66019508	8.5	max	mean
00AT	7	2054	E09000018	55	105.9615343	0.434964902	9.324134796	26.58083316	16.56267981	8.5	max	mean
00AT	8	2050	E09000018	8	80.62839717	0.325627712	10.20380299	15.82216291	9.849768854	8.5	max	mean
00AT	8	2051	E09000018	20	84.81085697	0.244653711	11.35114131	13.93288026	8.542141653	8.5	max	mean
00AT	8	2052	E09000018	32	85.22841017	0.445319001	11.2250503	14.76212314	8.993547947	8.5	max	mean
00AT	8	2053	E09000018	44	88.36871276	0.349350782	12.79500232	16.67534179	10.33831667	8.5	max	mean
00AT	8	2054	E09000018	56	88.21883146	0.294908226	10.33736715	17.28245437	10.8047595	8.5	max	mean
00AT	9	2050	E09000018	9	63.69359563	0.061731073	12.66213064	16.96457806	9.219829988	8.5	max	mean
00AT	9	2051	E09000018	21	73.58031553	0.285192763	12.22744136	17.83719823	9.807945387	8.5	max	mean
00AT	9	2052	E09000018	33	78.95756022	0.306953924	12.58075643	20.4359738	12.12344606	8.5	max	mean
00AT	9	2053	E09000018	45	76.64047267	0.321760682	10.03068651	12.9289183	6.008223836	8.5	max	mean
00AT	9	2054	E09000018	57	67.30258001	0.206381021	12.80239174	17.60257581	9.317428478	8.5	max	mean
00AU	1	2050	E09000019	1	58.19147688	0.233332151	16.36285871	15.88705789	8.04876829	8.5	max	mean
00AU	1	2051	E09000019	13	58.77908682	0.206519716	19.89749155	23.69571833	14.84601346	8.5	max	mean
00AU	1	2052	E09000019	25	65.90288347	0.20786245	17.67367252	12.66816438	5.506053671	8.5	max	mean
00AU	1	2053	E09000019	37	56.04241033	0.218856455	21.23904619	14.71262784	7.100232501	8.5	max	mean
00AU	1	2054	E09000019	49	62.40842493	0.4567425	22.28930716	17.50210294	9.613151312	8.5	max	mean
00AU	10	2050	E09000019	10	54.14620996	0.303062185	15.45870255	16.23890914	8.614332353	8.5	max	mean
00AU	10	2051	E09000019	22	57.46566822	0.357431536	17.33432351	18.78116386	9.855301565	8.5	max	mean
00AU	10	2052	E09000019	34	53.74748962	0.324879571	17.31834336	14.65986984	7.184051891	8.5	max	mean
00AU	10	2053	E09000019	46	59.84398873	0.521367044	17.28648518	31.08978188	14.42172833	8.5	max	mean
00AU	10	2054	E09000019	58	61.01327552	0.572167345	17.50659127	15.60541636	8.082023474	8.5	max	mean
00AU	11	2050	E09000019	11	60.09057973	0.364717201	18.99349848	13.59600786	6.661579482	8.5	max	mean
00AU	11	2051	E09000019	23	58.85152607	0.368242158	17.36492376	12.83334166	5.760553479	8.5	max	mean
00AU	11	2052	E09000019	35	62.8117054	0.351752324	18.27775062	12.30158532	5.532779996	8.5	max	mean
00AU	11	2053	E09000019	47	57.36109225	0.5032936	16.27093719	14.03627876	6.877313828	8.5	max	mean
00AU	11	2054	E09000019	59	70.96664645	0.730565807	15.66229757	12.06293589	5.341855399	8.5	max	mean
00AU	12	2050	E09000019	12	51.12781291	0.19429492	29.28291801	14.95983558	8.202357123	8.5	max	mean
00AU	12	2051	E09000019	24	51.42878145	0.311608338	29.76497798	20.72221387	13.45465906	8.5	max	mean
00AU	12	2052	E09000019	36	37.39882445	0.325123435	28.44509851	14.97416675	8.283524175	8.5	max	mean
00AU	12	2053	E09000019	48	51.66083742	0.432547924	28.35649552	16.84010069	9.958484819	8.5	max	mean
00AU	12	2054	E09000019	60	52.68283764	0.202520626	27.22862044	15.81724967	9.015843853	8.5	max	mean
00AU	2	2050	E09000019	2	67.78325299	0.29778896	18.35475949	20.45718564	10.22277163	8.5	max	mean
00AU	2	2051	E09000019	14	64.79281071	0.30965441	21.15491346	13.83193251	5.846874348	8.5	max	mean
00AU	2	2052	E09000019	26	56.47249366	0.279266045	23.00200831	17.37034291	8.332216838	8.5	max	mean
00AU	2	2053	E09000019	38	75.60184765	0.364848052	18.83078364	17.26683148	8.376618562	8.5	max	mean
00AU	2	2054	E09000019	50	71.84172249	0.145519187	20.29785657	58.99330473	43.57643524	8.5	max	mean
00AU	3	2050	E09000019	3	79.67455243	0.294733206	13.10538335	18.11011245	9.355716975	8.5	max	mean
00AU	3	2051	E09000019	15	84.76953913	0.417644893	14.86758567	20.34770332	11.31186543	8.5	max	mean
00AU	3	2052	E09000019	27	75.28595684	0.256956839	14.72736709	31.68727938	19.02930317	8.5	max	mean
00AU	3	2053	E09000019	39	80.45021426	0.673033595	16.36502386	27.92561894	16.12238036	8.5	max	mean
00AU	3	2054	E09000019	51	73.12526284	0.351928173	16.61818634	20.21911827	11.18195612	8.5	max	mean
00AU	4	2050	E09000019	4	93.82464167	0.449923506	16.20323531	26.12198464	16.83360647	8.5	max	mean
00AU	4	2051	E09000019	16	97.48508123	0.292080061	15.52276669	25.67976732	16.60050629	8.5	max	mean
00AU	4	2052	E09000019	28	92.20098775	0.574905744	16.27604059	22.53909702	13.50611975	8.5	max	mean
00AU	4	2053	E09000019	40	91.09589717	0.467283144	16.56079563	47.14630438	36.37349066	8.5	max	mean
00AU	4	2054	E09000019	52	94.6304095	0.291892885	16.95916421	34.73669564	25.21233741	8.5	max	mean
00AU	5	2050	E09000019	5	105.6727123	0.191451479	10.81928102	23.34654922	14.33924032	8.5	max	mean
00AU	5	2051	E09000019	17	99.53573436	0.391308092	9.587458626	18.96535421	10.34249921	8.5	max	mean
00AU	5	2052	E09000019	29	97.10542519	0.577502065	11.74113041	20.97700079	12.15543494	8.5	max	mean
00AU	5	2053	E09000019	41	99.66597009	0.567194249	10.67753307	22.60366311	13.44144346	8.5	max	mean
00AU	5	2054	E09000019	53	104.5781152	0.508542985	11.64416096	23.61781262	14.44701042	8.5	max	mean
00AU	6	2050	E09000019	6	116.6253076	0.516397445	13.31029676	25.8873984	18.72187206	8.5	max	mean
00AU	6	2051	E09000019	18	124.3536863	0.3525819	11.70762294	31.96509657	23.61832782	8.5	max	mean
00AU	6	2052	E09000019	30	113.4602102	0.351918607	11.63546654	25.98957373	18.33091863	8.5	max	mean
00AU	6	2053	E09000019	42	129.4590665	0.3935827	10.92220942	25.637041	18.37542278	8.5	max	mean
00AU	6	2054	E09000019	54	106.7542269	0.267814348	10.51370861	20.24721206	13.3522939	8.5	max	mean
00AU	7	2050	E09000019	7	103.715731	0.24549573	10.35668758	17.6633043	11.41783627	8.5	max	mean
00AU	7	2051	E09000019	19	107.3805193	0.445066081	10.22484553	16.62001481	10.52737587	8.5	max	mean
00AU	7	2052	E09000019	31	104.5272452	0.370973763	9.356592778	20.82866807	12.65928376	8.5	max	mean
00AU	7	2053	E09000019	43	103.4510833	0.550696176	9.676873299	16.687576	10.76063941	8.5	max	mean
00AU	7	2054	E09000019	55	105.5848022	0.348983394	9.680512921	27.35359921	17.30665887	8.5	max	mean
00AU	8	2050	E09000019	8	81.15080372	0.263316959	10.10761226	15.91247672	10.03204875	8.5	max	mean
00AU	8	2051	E09000019	20	85.25598772	0.158976288	11.20103767	14.02945897	8.594986931	8.5	max	mean
00AU	8	2052	E09000019	32	85.19207001	0.377484273	11.05415629	15.02983047	9.257417971	8.5	max	mean
00AU	8	2053	E09000019	44	88.11343421	0.19565908	11.93051237	16.63225257	10.43165093	8.5	max	mean
00AU	8	2054	E09000019	56	87.71247298	0.293602813	10.32320001	17.16680954	10.69366357	8.5	max	mean
00AU	9	2050	E09000019	9	63.71572673	0.002276713	12.35295868	17.00414772	9.271554772	8.5	max	mean
00AU	9	2051	E09000019	21	73.29994456	0.165350663	11.90213097	17.55367619	9.615099446	8.5	max	mean
00AU	9	2052	E09000019	33	76.60962613	0.189022402	12.49191899	20.51408345	12.24713902	8.5	max	mean
00AU	9	2053	E09000019	45	76.30627683	0.225816832	9.971543248	13.04298722	6.098897886	8.5	max	mean
00AU	9	2054	E09000019	57	67.45237223	0.14112178	11.99779085	17.50394036	9.206285954	8.5	max	mean
00AW	1	2050	E09000020	1	58.26531478	0.24727202	16.39892234	15.74059268	7.915719048	8.5	max	mean
00AW	1	2051	E09000020	13	58.81004715	0.24234818	20.2836588	23.85890539	15.01346246	8.5	max	mean
00AW	1	2052	E09000020	25	65.91161063	0.251849837	17.69081589	12.72037126	5.536571087	8.5	max	mean
00AW	1	2053	E09000020	37	55.84586359	0.221330492	21.57756732	14.71701933	7.101387132	8.5	max	mean
00AW	1	2054	E09000020	49	62.49590732	0.492127412	22.69376041	17.58904106	9.701114747	8.5	max	mean
00AW	10	2050	E09000020	10	54.35108376	0.324833981	15.54836772	16.21542042	8.591424388	8.5	max	mean
00AW	10	2051	E09000020	22	57.45136741	0.371203261	17.61843364	18.63693659	9.747324105	8.5	max	mean
00AW	10	2052	E09000020	34	54.30116727	0.353020756	17.42610787	14.68011721	7.197892835	8.5	max	mean
00AW	10	2053	E09000020	46	60.08095157	0.602353707	17.54794702	31.06451278	14.39026857	8.5	max	mean
00AW	10	2054	E09000020	58	61.1112746	0.606935493	17.81304461	15.53972807	8.031003283	8.5	max	mean
00AW	11	2050	E09000020	11	60.11108125	0.415522829	19.16945759	13.62243106	6.685821589	8.5	max	mean
00AW	11	2051	E09000020	23	59.09752719	0.385235862	17.52673635	12.81636232	5.746003882	8.5	max	mean
00AW	11	2052	E09000020	35	62.7071284	0.409123623	18.79226529	12.28564262	5.52093033	8.5	max	mean
00AW	11	2053	E09000020	47	57.3361482	0.535776494	16.15523478	13.99270849	6.829878314	8.5	max	mean
00AW	11	2054	E09000020	59	71.25597293	0.790414201	15.98451042	12.06526111	5.3438392	8.5	max	mean
00AW	12	2050	E09000020	12	50.94450046	0.227273594	29.48832174	14.90976401	8.174258894	8.5	max	mean
00AW	12	2051	E09000020	24	51.83798009	0.348877474	29.84950121	20.71591873	13.46705143	8.5	max	mean
00AW	12	2052	E09000020	36	37.32427729	0.352483275	28.95094908	14.92767014	8.246250752	8.5	max	mean
00AW	12	2053	E09000020	48	52.03672108	0.444359784	28.2139317	16.93612671	10.0308311	8.5	max	mean
00AW	12	2054	E09000020	60	52.99736564	0.23199257	27.78450148	15.89338761	9.04657007	8.5	max	mean
00AW	2	2050	E09000020	2	68.19514057	0.315851446	18.25772507	20.40104175	10.17277208	8.5	max	mean
00AW	2	2051	E09000020	14	64.70065934	0.33024633	21.32575665	13.87675003	5.879969733	8.5	max	mean
00AW	2	2052	E09000020	26	56.72601384	0.289505017	23.25799886	17.46371677	8.396488436	8.5	max	mean
00AW	2	2053	E09000020	38	76.22627504	0.410303394	18.98738752	17.25257335	8.357473908	8.5	max	mean
00AW	2	2054	E09000020	50	71.86755453	0.208456742	20.54165844	59.35756043	43.88999161	8.5	max	mean
00AW	3	2050	E09000020	3	80.04263576	0.320277091	13.18331792	18.17372457	9.400761835	8.5	max	mean
00AW	3	2051	E09000020	15	84.78849005	0.422860097	14.94140045	20.46369531	11.39197378	8.5	max	mean
00AW	3	2052	E09000020	27	75.32999174	0.262551815	14.93852154	31.80280013	19.09503496	8.5	max	mean
00AW	3	2053	E09000020	39	80.52713714	0.703829993	16.52735879	28.05196747	16.20682224	8.5	max	mean
00AW	3	2054	E09000020	51	73.23582262	0.369669881	16.75820548	20.28622492	11.18753159	8.5	max	mean
00AW	4	2050	E09000020	4	94.56100184	0.475001882	16.16981265	25.99791978	16.71928711	8.5	max	mean
00AW	4	2051	E09000020	16	97.77151896	0.317561161	15.82568067	25.69841588	16.62023311	8.5	max	mean
00AW	4	2052	E09000020	28	92.53547109	0.623766112	16.61233117	22.43544394	13.40646481	8.5	max	mean
00AW	4	2053	E09000020	40	91.29379476	0.482497176	16.85286751	47.39205996	36.5560129	8.5	max	mean
00AW	4	2054	E09000020	52	94.52062709	0.281909127	17.12495092	34.78066797	25.25453258	8.5	max	mean
00AW	5	2050	E09000020	5	106.6726507	0.212267442	10.85916567	23.25246894	14.26114981	8.5	max	mean
00AW	5	2051	E09000020	17	100.0925428	0.409104432	9.659082797	18.7430607	10.17765022	8.5	max	mean
00AW	5	2052	E09000020	29	97.39286066	0.614751744	11.78580138	20.89638547	12.10616932	8.5	max	mean
00AW	5	2053	E09000020	41	99.72375636	0.587982366	10.66327409	22.57984737	13.42719204	8.5	max	mean
00AW	5	2054	E09000020	53	105.665346	0.589042796	12.30045808	23.49296142	14.31771907	8.5	max	mean
00AW	6	2050	E09000020	6	117.4846944	0.528674258	13.22112872	25.66331971	18.49749913	8.5	max	mean
00AW	6	2051	E09000020	18	124.800382	0.362244652	11.49074051	31.26611735	23.00430741	8.5	max	mean
00AW	6	2052	E09000020	30	114.4432543	0.334129825	10.87041054	26.06688296	18.41346695	8.5	max	mean
00AW	6	2053	E09000020	42	129.9961815	0.417948416	11.15389956	25.6284886	18.36737852	8.5	max	mean
00AW	6	2054	E09000020	54	107.3595183	0.283771276	10.51874104	20.11133156	13.2274291	8.5	max	mean
00AW	7	2050	E09000020	7	104.4272815	0.26191627	10.3884583	17.60726603	11.34810025	8.5	max	mean
00AW	7	2051	E09000020	19	108.0059625	0.460270998	10.39178708	16.45934077	10.39525683	8.5	max	mean
00AW	7	2052	E09000020	31	105.5755279	0.387791401	9.469984131	20.8049042	12.62175211	8.5	max	mean
00AW	7	2053	E09000020	43	105.1977217	0.585713601	9.701992896	16.63294395	10.69849805	8.5	max	mean
00AW	7	2054	E09000020	55	106.1810928	0.342851393	9.48837128	27.15937556	17.08373174	8.5	max	mean
00AW	8	2050	E09000020	8	81.74959601	0.260814281	9.813182216	15.78152564	9.864406078	8.5	max	mean
00AW	8	2051	E09000020	20	85.67823029	0.162292625	11.2308225	14.06682853	8.635370908	8.5	max	mean
00AW	8	2052	E09000020	32	85.59974855	0.370969575	10.9179728	14.92409306	9.166070123	8.5	max	mean
00AW	8	2053	E09000020	44	88.5372376	0.236747764	12.15639534	16.59727976	10.38458903	8.5	max	mean
00AW	8	2054	E09000020	56	88.28780193	0.280059981	10.24331511	17.16918918	10.75260242	8.5	max	mean
00AW	9	2050	E09000020	9	63.71260986	0.005195132	12.36561027	16.95685326	9.223337158	8.5	max	mean
00AW	9	2051	E09000020	21	73.3194959	0.186401341	12.09082905	17.61032995	9.668739112	8.5	max	mean
00AW	9	2052	E09000020	33	77.28228124	0.200876567	12.46943221	20.39530837	12.09264778	8.5	max	mean
00AW	9	2053	E09000020	45	76.50325152	0.244027815	9.983647315	13.02203754	6.082870285	8.5	max	mean
00AW	9	2054	E09000020	57	67.64225896	0.159632389	12.26102764	17.48245735	9.186504602	8.5	max	mean
00AX	1	2050	E09000021	1	58.21202617	0.323542179	16.58784002	15.81445066	7.930957102	8.5	max	mean
00AX	1	2051	E09000021	13	59.25180324	0.378244514	20.74550881	23.8448929	14.99740064	8.5	max	mean
00AX	1	2052	E09000021	25	65.61781286	0.340669262	17.77739565	12.69927212	5.514034464	8.5	max	mean
00AX	1	2053	E09000021	37	56.05100115	0.273554702	22.0147064	14.69990755	7.09064086	8.5	max	mean
00AX	1	2054	E09000021	49	62.92923466	0.631809324	22.93233062	17.63010176	9.741704156	8.5	max	mean
00AX	10	2050	E09000021	10	54.86409317	0.425280014	15.84449251	16.3792456	8.716221502	8.5	max	mean
00AX	10	2051	E09000021	22	57.48197359	0.503563919	17.84843036	18.6101576	9.7960202	8.5	max	mean
00AX	10	2052	E09000021	34	54.67956604	0.504721634	17.74812471	14.93972455	7.398270115	8.5	max	mean
00AX	10	2053	E09000021	46	60.23011177	0.782772994	17.93201763	30.88670626	14.3411353	8.5	max	mean
00AX	10	2054	E09000021	58	61.33940611	0.846917018	17.86393372	15.66479834	8.142625863	8.5	max	mean
00AX	11	2050	E09000021	11	59.66702582	0.555435115	19.54954955	13.67733348	6.729946876	8.5	max	mean
00AX	11	2051	E09000021	23	59.21084557	0.516310325	18.40188293	12.83125226	5.774018184	8.5	max	mean
00AX	11	2052	E09000021	35	62.59347382	0.584924143	20.17072954	12.20758886	5.450576258	8.5	max	mean
00AX	11	2053	E09000021	47	57.46959813	0.679749428	17.00739466	14.07269818	6.891727861	8.5	max	mean
00AX	11	2054	E09000021	59	71.6457943	0.978904553	16.7629632	12.09194816	5.366287176	8.5	max	mean
00AX	12	2050	E09000021	12	50.92209711	0.348055331	30.08791161	14.94824689	8.200870898	8.5	max	mean
00AX	12	2051	E09000021	24	51.57932272	0.440547975	30.36780917	20.85127108	13.59639949	8.5	max	mean
00AX	12	2052	E09000021	36	38.4517251	0.466159146	29.44657953	14.83628538	8.138255773	8.5	max	mean
00AX	12	2053	E09000021	48	52.11237963	0.514708755	28.71388964	16.94450148	10.02456482	8.5	max	mean
00AX	12	2054	E09000021	60	53.86270923	0.361375756	28.72162927	16.2330477	9.319578978	8.5	max	mean
00AX	2	2050	E09000021	2	67.7331671	0.411510023	18.55448072	20.57564466	10.2922251	8.5	max	mean
00AX	2	2051	E09000021	14	64.7794214	0.456218955	21.49309499	13.85627222	5.862951602	8.5	max	mean
00AX	2	2052	E09000021	26	56.9548449	0.380577552	23.35503282	17.46363278	8.412555695	8.5	max	mean
00AX	2	2053	E09000021	38	75.8559979	0.55719485	19.18362853	17.21640488	8.334066097	8.5	max	mean
00AX	2	2054	E09000021	50	71.86708982	0.389186599	20.7035408	60.46737909	44.57493217	8.5	max	mean
00AX	3	2050	E09000021	3	80.03374407	0.447136242	13.49591563	18.37140942	9.566289602	8.5	max	mean
00AX	3	2051	E09000021	15	84.60867482	0.480212671	15.50791413	20.7306677	11.62643373	8.5	max	mean
00AX	3	2052	E09000021	27	74.87334602	0.309964726	15.29586066	31.73972647	19.12642424	8.5	max	mean
00AX	3	2053	E09000021	39	80.52754593	0.846157279	17.02285333	28.12421768	16.28774724	8.5	max	mean
00AX	3	2054	E09000021	51	73.14864005	0.488840016	17.02108479	20.69617699	11.52719782	8.5	max	mean
00AX	4	2050	E09000021	4	94.09417852	0.65517091	16.62069368	25.82003158	16.52813074	8.5	max	mean
00AX	4	2051	E09000021	16	98.34677378	0.485037054	15.87530041	25.80127567	16.76858527	8.5	max	mean
00AX	4	2052	E09000021	28	92.73703791	0.811040088	17.26018174	22.52268642	13.4947271	8.5	max	mean
00AX	4	2053	E09000021	40	90.62506752	0.619202855	17.29068241	47.37942549	36.53072067	8.5	max	mean
00AX	4	2054	E09000021	52	92.8665624	0.385924318	17.78068396	34.85111138	25.26409569	8.5	max	mean
00AX	5	2050	E09000021	5	107.214325	0.336365179	11.04315764	23.12193068	14.12786239	8.5	max	mean
00AX	5	2051	E09000021	17	99.85377749	0.505820083	9.877936902	18.63057712	10.08564221	8.5	max	mean
00AX	5	2052	E09000021	29	96.89253899	0.755945097	12.03205032	20.88332844	12.08600895	8.5	max	mean
00AX	5	2053	E09000021	41	99.21455654	0.70666345	11.03576062	22.32956053	13.22399105	8.5	max	mean
00AX	5	2054	E09000021	53	105.2412796	0.802354912	12.72786756	23.3294359	14.19242376	8.5	max	mean
00AX	6	2050	E09000021	6	116.7177288	0.660535578	13.8202006	26.16356087	19.01017653	8.5	max	mean
00AX	6	2051	E09000021	18	124.5702184	0.425765668	11.47253714	29.48986028	21.59198785	8.5	max	mean
00AX	6	2052	E09000021	30	114.1894012	0.540815665	11.5159022	26.13097486	18.50930643	8.5	max	mean
00AX	6	2053	E09000021	42	128.7234304	0.45762728	11.48572478	25.42165082	18.13679546	8.5	max	mean
00AX	6	2054	E09000021	54	107.0269117	0.393684982	10.84656766	20.05011533	13.16285276	8.5	max	mean
00AX	7	2050	E09000021	7	103.749998	0.42170682	10.56356733	17.95440474	11.68288954	8.5	max	mean
00AX	7	2051	E09000021	19	106.5857554	0.572333351	10.4486158	16.4451102	10.36023328	8.5	max	mean
00AX	7	2052	E09000021	31	105.8885969	0.558853537	9.933022084	21.25416002	12.97561807	8.5	max	mean
00AX	7	2053	E09000021	43	103.8173737	0.656164613	9.818643339	16.57396053	10.66019508	8.5	max	mean
00AX	7	2054	E09000021	55	105.9615343	0.434964902	9.324134796	26.58083316	16.56267981	8.5	max	mean
00AX	8	2050	E09000021	8	80.62839717	0.325627712	10.20380299	15.82216291	9.849768854	8.5	max	mean
00AX	8	2051	E09000021	20	84.81085697	0.244653711	11.35114131	13.93288026	8.542141653	8.5	max	mean
00AX	8	2052	E09000021	32	85.22841017	0.445319001	11.2250503	14.76212314	8.993547947	8.5	max	mean
00AX	8	2053	E09000021	44	88.36871276	0.349350782	12.79500232	16.67534179	10.33831667	8.5	max	mean
00AX	8	2054	E09000021	56	88.21883146	0.294908226	10.33736715	17.28245437	10.8047595	8.5	max	mean
00AX	9	2050	E09000021	9	63.69359563	0.061731073	12.66213064	16.96457806	9.219829988	8.5	max	mean
00AX	9	2051	E09000021	21	73.58031553	0.285192763	12.22744136	17.83719823	9.807945387	8.5	max	mean
00AX	9	2052	E09000021	33	78.95756022	0.306953924	12.58075643	20.4359738	12.12344606	8.5	max	mean
00AX	9	2053	E09000021	45	76.64047267	0.321760682	10.03068651	12.9289183	6.008223836	8.5	max	mean
00AX	9	2054	E09000021	57	67.30258001	0.206381021	12.80239174	17.60257581	9.317428478	8.5	max	mean
00AY	1	2050	E09000022	1	58.12418464	0.287816301	16.52078478	15.96650774	8.107390173	8.5	max	mean
00AY	1	2051	E09000022	13	59.23546219	0.261766262	19.79927681	23.68479033	14.83420329	8.5	max	mean
00AY	1	2052	E09000022	25	65.55070656	0.226201169	17.60619317	12.62350833	5.466924633	8.5	max	mean
00AY	1	2053	E09000022	37	56.73193839	0.235941118	21.17234738	14.73177279	7.119629814	8.5	max	mean
00AY	1	2054	E09000022	49	62.92091874	0.528937155	22.12111304	17.54720057	9.651226582	8.5	max	mean
00AY	10	2050	E09000022	10	54.63450986	0.354594321	15.64563511	16.34906418	8.684814792	8.5	max	mean
00AY	10	2051	E09000022	22	57.17821306	0.457433096	17.48559829	19.15809579	10.11835997	8.5	max	mean
00AY	10	2052	E09000022	34	54.09426868	0.420668902	17.63170711	14.88760087	7.361758978	8.5	max	mean
00AY	10	2053	E09000022	46	59.87429268	0.620720198	17.39164319	30.85884377	14.3567463	8.5	max	mean
00AY	10	2054	E09000022	58	61.07969899	0.707959776	17.72248554	15.79166449	8.240208118	8.5	max	mean
00AY	11	2050	E09000022	11	59.84085267	0.415718221	19.29349178	13.69297816	6.742393168	8.5	max	mean
00AY	11	2051	E09000022	23	58.91726939	0.445683739	17.9856823	12.83361031	5.777029085	8.5	max	mean
00AY	11	2052	E09000022	35	62.42457962	0.457012795	18.95565767	12.21775551	5.459781241	8.5	max	mean
00AY	11	2053	E09000022	47	57.65820122	0.585397142	16.65309391	14.17793843	6.994953068	8.5	max	mean
00AY	11	2054	E09000022	59	71.53617083	0.824630066	15.88954665	12.0829181	5.355744004	8.5	max	mean
00AY	12	2050	E09000022	12	51.22136214	0.249818805	30.18953502	15.00070077	8.241388213	8.5	max	mean
00AY	12	2051	E09000022	24	51.35069155	0.360975811	29.89389607	20.95088467	13.61292914	8.5	max	mean
00AY	12	2052	E09000022	36	38.66781629	0.366698265	28.39340727	14.88348952	8.158140898	8.5	max	mean
00AY	12	2053	E09000022	48	51.77074878	0.472174309	28.96874539	16.85205644	9.95819654	8.5	max	mean
00AY	12	2054	E09000022	60	53.26671988	0.263604648	27.42870374	15.9610788	9.134093808	8.5	max	mean
00AY	2	2050	E09000022	2	67.19565719	0.35549044	18.6360352	20.67404607	10.40603821	8.5	max	mean
00AY	2	2051	E09000022	14	64.97865486	0.410386662	21.1025049	13.83917992	5.850659668	8.5	max	mean
00AY	2	2052	E09000022	26	56.64027457	0.32063616	22.75429265	17.3341415	8.322910144	8.5	max	mean
00AY	2	2053	E09000022	38	74.89748015	0.426168404	19.01087175	17.29483441	8.398721452	8.5	max	mean
00AY	2	2054	E09000022	50	71.93866239	0.186941629	20.04456251	59.94028381	44.11750978	8.5	max	mean
00AY	3	2050	E09000022	3	79.45368674	0.34900198	13.21897807	18.34954	9.55198063	8.5	max	mean
00AY	3	2051	E09000022	15	84.44736567	0.44829486	15.34773261	20.7216432	11.67148652	8.5	max	mean
00AY	3	2052	E09000022	27	74.80621116	0.298019372	14.99650288	31.52491388	18.95192375	8.5	max	mean
00AY	3	2053	E09000022	39	80.60496299	0.743722915	16.59210131	27.96436553	16.20466282	8.5	max	mean
00AY	3	2054	E09000022	51	73.1146778	0.41391607	16.77319065	20.62773092	11.53032191	8.5	max	mean
00AY	4	2050	E09000022	4	93.44793116	0.565455669	16.51553017	26.07012367	16.75355284	8.5	max	mean
00AY	4	2051	E09000022	16	97.84650472	0.444812158	15.28065904	25.75062084	16.70791597	8.5	max	mean
00AY	4	2052	E09000022	28	92.16470439	0.693964509	16.52961442	22.75939194	13.70612164	8.5	max	mean
00AY	4	2053	E09000022	40	90.50168648	0.522554111	16.8696579	47.54417725	36.73996036	8.5	max	mean
00AY	4	2054	E09000022	52	93.09311371	0.337513596	17.49838435	35.24066521	25.64652982	8.5	max	mean
00AY	5	2050	E09000022	5	105.8683587	0.260803408	11.0293557	23.21141631	14.21127748	8.5	max	mean
00AY	5	2051	E09000022	17	99.13153913	0.462053378	9.776516776	19.17005487	10.49313388	8.5	max	mean
00AY	5	2052	E09000022	29	96.49835697	0.677986214	12.25183575	21.1430924	12.32091807	8.5	max	mean
00AY	5	2053	E09000022	41	99.38025468	0.67327831	11.00088572	22.66470435	13.51850008	8.5	max	mean
00AY	5	2054	E09000022	53	103.7341963	0.58796215	11.5950943	23.70571216	14.50712206	8.5	max	mean
00AY	6	2050	E09000022	6	115.6093174	0.620776386	13.9514575	26.63069108	19.461071	8.5	max	mean
00AY	6	2051	E09000022	18	123.1392553	0.448102451	11.75256325	31.80720533	23.57987057	8.5	max	mean
00AY	6	2052	E09000022	30	112.1547089	0.622772994	13.27267493	26.89100529	19.26409376	8.5	max	mean
00AY	6	2053	E09000022	42	126.9759982	0.415729787	11.21667574	26.15999899	18.83852614	8.5	max	mean
00AY	6	2054	E09000022	54	107.1263031	0.322077546	10.69593382	20.6187966	13.7014173	8.5	max	mean
00AY	7	2050	E09000022	7	102.6425631	0.384215163	10.44361453	18.3033881	12.05686102	8.5	max	mean
00AY	7	2051	E09000022	19	106.5995752	0.522105155	10.31012134	16.80414274	10.65691783	8.5	max	mean
00AY	7	2052	E09000022	31	102.9432835	0.47393489	9.625470054	21.43118735	13.0627973	8.5	max	mean
00AY	7	2053	E09000022	43	101.2084963	0.597468846	9.808802236	16.96138602	10.99272819	8.5	max	mean
00AY	7	2054	E09000022	55	104.4391519	0.415434549	9.604159724	27.16762109	17.05950545	8.5	max	mean
00AY	8	2050	E09000022	8	79.2644075	0.351490471	10.8570702	16.40442138	10.41764299	8.5	max	mean
00AY	8	2051	E09000022	20	84.92942982	0.210742546	11.3037094	14.15550026	8.70809895	8.5	max	mean
00AY	8	2052	E09000022	32	84.99381047	0.467962406	11.59699841	15.06178354	9.258078975	8.5	max	mean
00AY	8	2053	E09000022	44	87.57490687	0.270340822	12.3900915	16.71921948	10.44689601	8.5	max	mean
00AY	8	2054	E09000022	56	87.14310751	0.341015792	10.6634395	17.41484261	10.83637053	8.5	max	mean
00AY	9	2050	E09000022	9	63.68250847	0.029994403	12.60331299	17.08785448	9.338911009	8.5	max	mean
00AY	9	2051	E09000022	21	73.0116539	0.233988664	11.98404962	17.86330067	9.853419598	8.5	max	mean
00AY	9	2052	E09000022	33	78.1624368	0.241757111	12.64228543	20.62044624	12.33039304	8.5	max	mean
00AY	9	2053	E09000022	45	76.37706744	0.300947974	10.08232404	13.09580994	6.136214129	8.5	max	mean
00AY	9	2054	E09000022	57	66.81713448	0.182511725	12.32131561	17.68499425	9.365983597	8.5	max	mean
00AZ	1	2050	E09000023	1	58.07576986	0.268361293	16.47136771	16.05853848	8.192949387	8.5	max	mean
00AZ	1	2051	E09000023	13	59.22269464	0.224249065	19.43473354	23.59606361	14.75840173	8.5	max	mean
00AZ	1	2052	E09000023	25	65.5711318	0.187819114	17.53195307	12.61165119	5.458193464	8.5	max	mean
00AZ	1	2053	E09000023	37	56.96428951	0.226611107	20.81353978	14.72891454	7.122567554	8.5	max	mean
00AZ	1	2054	E09000023	49	62.83291072	0.47831166	21.65418225	17.5173027	9.617379412	8.5	max	mean
00AZ	10	2050	E09000023	10	54.59491361	0.319897753	15.51843708	16.32285097	8.671460752	8.5	max	mean
00AZ	10	2051	E09000023	22	57.26312662	0.425104847	17.30183964	19.41904243	10.23381467	8.5	max	mean
00AZ	10	2052	E09000023	34	53.96971358	0.388040824	17.51280492	14.95194131	7.416020563	8.5	max	mean
00AZ	10	2053	E09000023	46	59.8078217	0.52884006	17.0878993	30.92964751	14.43897738	8.5	max	mean
00AZ	10	2054	E09000023	58	61.18695376	0.649852457	17.4796142	15.87132722	8.299343778	8.5	max	mean
00AZ	11	2050	E09000023	11	59.95826104	0.356761838	19.1362531	13.68499772	6.734231567	8.5	max	mean
00AZ	11	2051	E09000023	23	58.82589938	0.407290038	17.72274555	12.8332221	5.778136365	8.5	max	mean
00AZ	11	2052	E09000023	35	62.33830554	0.403356103	18.39016736	12.22828293	5.470653923	8.5	max	mean
00AZ	11	2053	E09000023	47	57.62512385	0.539994511	16.50895093	14.2535772	7.068343894	8.5	max	mean
00AZ	11	2054	E09000023	59	71.45348409	0.757529511	15.4972003	12.05269397	5.33037103	8.5	max	mean
00AZ	12	2050	E09000023	12	51.53521827	0.2072163	30.06538403	15.01437599	8.265794523	8.5	max	mean
00AZ	12	2051	E09000023	24	51.38234145	0.320657439	29.85064371	21.05312963	13.6758377	8.5	max	mean
00AZ	12	2052	E09000023	36	38.69249993	0.336291336	27.9947188	14.89196217	8.156724461	8.5	max	mean
00AZ	12	2053	E09000023	48	51.82224098	0.453369981	28.72361894	16.82701929	9.961415268	8.5	max	mean
00AZ	12	2054	E09000023	60	53.19643513	0.219237077	26.69122321	15.92253005	9.111596069	8.5	max	mean
00AZ	2	2050	E09000023	2	67.07306767	0.329163203	18.62797945	20.78727467	10.55608978	8.5	max	mean
00AZ	2	2051	E09000023	14	65.32304423	0.37858734	20.89024421	13.84990968	5.859118325	8.5	max	mean
00AZ	2	2052	E09000023	26	56.37999607	0.300839415	22.54806325	17.27150289	8.2591148	8.5	max	mean
00AZ	2	2053	E09000023	38	74.66539424	0.383436173	18.95684586	17.36225986	8.455636727	8.5	max	mean
00AZ	2	2054	E09000023	50	71.91931793	0.119098079	19.82922309	59.6591648	43.87553168	8.5	max	mean
00AZ	3	2050	E09000023	3	79.20752704	0.324668447	13.09915893	18.33513932	9.547348369	8.5	max	mean
00AZ	3	2051	E09000023	15	84.56661089	0.440611687	15.23957323	20.66234555	11.64148342	8.5	max	mean
00AZ	3	2052	E09000023	27	74.70937852	0.309385752	14.790915	31.43166471	18.88656226	8.5	max	mean
00AZ	3	2053	E09000023	39	80.506049	0.696666322	16.40379143	27.82673233	16.09571814	8.5	max	mean
00AZ	3	2054	E09000023	51	73.05136355	0.378518153	16.57523008	20.58508578	11.50157206	8.5	max	mean
00AZ	4	2050	E09000023	4	93.02190679	0.527251972	16.51484798	26.22383102	16.89775428	8.5	max	mean
00AZ	4	2051	E09000023	16	97.61450068	0.396390709	14.96604846	25.71379995	16.66310992	8.5	max	mean
00AZ	4	2052	E09000023	28	92.03510818	0.624916206	16.16027362	22.85993789	13.78808586	8.5	max	mean
00AZ	4	2053	E09000023	40	90.3029288	0.503412632	16.66984027	47.53550975	36.80213803	8.5	max	mean
00AZ	4	2054	E09000023	52	93.23651581	0.331483216	17.10645692	35.33027569	25.72537424	8.5	max	mean
00AZ	5	2050	E09000023	5	105.4228941	0.225912136	11.01457033	23.21901238	14.20961102	8.5	max	mean
00AZ	5	2051	E09000023	17	98.58053884	0.452166161	9.720562935	19.40742413	10.66652747	8.5	max	mean
00AZ	5	2052	E09000023	29	96.56983185	0.623926406	12.15585243	21.27398986	12.4322022	8.5	max	mean
00AZ	5	2053	E09000023	41	99.17262933	0.627146579	10.9865262	22.80393404	13.6161896	8.5	max	mean
00AZ	5	2054	E09000023	53	102.2748248	0.515133223	11.15589179	24.00935225	14.78473279	8.5	max	mean
00AZ	6	2050	E09000023	6	114.4505783	0.603808555	13.90098453	26.85317357	19.66441437	8.5	max	mean
00AZ	6	2051	E09000023	18	121.9865593	0.446883417	12.09721634	33.17121859	24.80524041	8.5	max	mean
00AZ	6	2052	E09000023	30	111.0000226	0.627370497	14.01906328	27.35010773	19.70332842	8.5	max	mean
00AZ	6	2053	E09000023	42	125.8617208	0.393575436	10.9874735	26.4999835	19.14841526	8.5	max	mean
00AZ	6	2054	E09000023	54	106.2384041	0.283757769	10.66348797	20.95914952	14.02785378	8.5	max	mean
00AZ	7	2050	E09000023	7	102.2409087	0.339561778	10.44011462	18.42067383	12.18546797	8.5	max	mean
00AZ	7	2051	E09000023	19	106.1570506	0.499680484	10.20460413	17.03866596	10.85366631	8.5	max	mean
00AZ	7	2052	E09000023	31	101.1186213	0.437095838	9.515310687	21.36356643	13.09046491	8.5	max	mean
00AZ	7	2053	E09000023	43	99.77640386	0.557774772	9.800687636	17.12994363	11.1463859	8.5	max	mean
00AZ	7	2054	E09000023	55	103.7221907	0.411214955	9.806016645	27.64897753	17.46518335	8.5	max	mean
00AZ	8	2050	E09000023	8	78.57358551	0.343427919	11.01905407	16.58428041	10.59976275	8.5	max	mean
00AZ	8	2051	E09000023	20	84.52863656	0.204666691	11.23025833	14.28077193	8.828647029	8.5	max	mean
00AZ	8	2052	E09000023	32	84.96493198	0.444836335	11.61707497	15.24509968	9.398931765	8.5	max	mean
00AZ	8	2053	E09000023	44	87.30315879	0.219500676	12.33084469	16.72488062	10.50213488	8.5	max	mean
00AZ	8	2054	E09000023	56	86.3448271	0.355672625	10.79256673	17.49529392	10.88876467	8.5	max	mean
00AZ	9	2050	E09000023	9	63.63777491	0.016484875	12.52425453	17.17268912	9.42035869	8.5	max	mean
00AZ	9	2051	E09000023	21	72.54146004	0.211209352	11.9250452	17.90713523	9.894776543	8.5	max	mean
00AZ	9	2052	E09000023	33	77.48209991	0.212938993	12.60603398	20.73476903	12.43658254	8.5	max	mean
00AZ	9	2053	E09000023	45	76.30249532	0.281424054	10.0859254	13.19392621	6.210105125	8.5	max	mean
00AZ	9	2054	E09000023	57	66.8682579	0.171308196	12.10042535	17.82941399	9.472171577	8.5	max	mean
00BA	1	2050	E09000024	1	58.17165965	0.309137969	16.61553389	15.92842099	8.047120802	8.5	max	mean
00BA	1	2051	E09000024	13	59.3636781	0.321986292	20.29086734	23.76631091	14.91816581	8.5	max	mean
00BA	1	2052	E09000024	25	65.64242591	0.277318608	17.75960159	12.65566621	5.485096582	8.5	max	mean
00BA	1	2053	E09000024	37	56.44198042	0.251935379	21.60388731	14.7390441	7.123597883	8.5	max	mean
00BA	1	2054	E09000024	49	62.9605249	0.584705573	22.60284402	17.60245748	9.70848911	8.5	max	mean
00BA	10	2050	E09000024	10	54.7224924	0.388506688	15.84481602	16.39680284	8.727648581	8.5	max	mean
00BA	10	2051	E09000024	22	57.27144475	0.491320616	17.77789011	18.82130881	9.973802913	8.5	max	mean
00BA	10	2052	E09000024	34	54.50131324	0.470631104	17.88814122	14.89743479	7.370377764	8.5	max	mean
00BA	10	2053	E09000024	46	60.13478913	0.711198956	17.70756211	30.87804345	14.3459588	8.5	max	mean
00BA	10	2054	E09000024	58	61.19852644	0.780705918	18.02822691	15.74864464	8.207620444	8.5	max	mean
00BA	11	2050	E09000024	11	59.72342135	0.483896778	19.5006683	13.69648507	6.742278488	8.5	max	mean
00BA	11	2051	E09000024	23	59.03683281	0.483069008	18.2740757	12.84800399	5.787208652	8.5	max	mean
00BA	11	2052	E09000024	35	62.57908478	0.52186082	19.64157995	12.23604193	5.473795978	8.5	max	mean
00BA	11	2053	E09000024	47	57.55912043	0.62815289	16.942427	14.11940587	6.937683098	8.5	max	mean
00BA	11	2054	E09000024	59	71.62259331	0.894683745	16.31769393	12.11333815	5.381026928	8.5	max	mean
00BA	12	2050	E09000024	12	50.91462757	0.299204122	30.30016259	14.99797584	8.229641853	8.5	max	mean
00BA	12	2051	E09000024	24	51.68713262	0.411138993	30.16004187	20.87018228	13.58584758	8.5	max	mean
00BA	12	2052	E09000024	36	38.6083709	0.413638805	28.95360547	14.92647469	8.197533561	8.5	max	mean
00BA	12	2053	E09000024	48	51.77012265	0.493309744	28.98072981	16.92718251	10.00565005	8.5	max	mean
00BA	12	2054	E09000024	60	53.52327279	0.305845531	28.17999283	16.07878353	9.215160016	8.5	max	mean
00BA	2	2050	E09000024	2	67.44434398	0.383303388	18.67872511	20.63967126	10.35602607	8.5	max	mean
00BA	2	2051	E09000024	14	64.91248104	0.435043722	21.4248927	13.86385706	5.869099259	8.5	max	mean
00BA	2	2052	E09000024	26	56.91726224	0.343976976	23.07438423	17.42231925	8.384938922	8.5	max	mean
00BA	2	2053	E09000024	38	75.21402196	0.487990047	19.18478768	17.27241855	8.385110076	8.5	max	mean
00BA	2	2054	E09000024	50	72.00595311	0.267380273	20.28816911	60.23460313	44.41601805	8.5	max	mean
00BA	3	2050	E09000024	3	79.77841396	0.374773544	13.32427594	18.39249279	9.593685192	8.5	max	mean
00BA	3	2051	E09000024	15	84.58635318	0.464303315	15.47231896	20.76241936	11.67604985	8.5	max	mean
00BA	3	2052	E09000024	27	74.9505785	0.299190957	15.25093525	31.67944441	19.07334405	8.5	max	mean
00BA	3	2053	E09000024	39	80.60494466	0.792397011	16.7729383	28.08564192	16.28688485	8.5	max	mean
00BA	3	2054	E09000024	51	73.17646125	0.457135599	17.0295811	20.69070382	11.53843635	8.5	max	mean
00BA	4	2050	E09000024	4	93.89479345	0.60577769	16.67232695	25.91586177	16.61170351	8.5	max	mean
00BA	4	2051	E09000024	16	98.12691523	0.48596212	15.6230691	25.82726049	16.79785062	8.5	max	mean
00BA	4	2052	E09000024	28	92.44413452	0.766312928	16.98554983	22.68661493	13.64475362	8.5	max	mean
00BA	4	2053	E09000024	40	90.61623166	0.561577762	17.15935186	47.60522973	36.74586702	8.5	max	mean
00BA	4	2054	E09000024	52	93.05846965	0.361534318	17.80510654	35.08783534	25.49507959	8.5	max	mean
00BA	5	2050	E09000024	5	106.67151	0.300027767	11.09694181	23.22128047	14.22648038	8.5	max	mean
00BA	5	2051	E09000024	17	99.76164738	0.480869434	9.833151033	18.88619029	10.27870752	8.5	max	mean
00BA	5	2052	E09000024	29	96.74130667	0.732502023	12.30606939	21.00946303	12.2007781	8.5	max	mean
00BA	5	2053	E09000024	41	99.53658393	0.700797956	11.03744047	22.58553028	13.45513507	8.5	max	mean
00BA	5	2054	E09000024	53	105.2915755	0.696025966	12.24641583	23.57190221	14.41599301	8.5	max	mean
00BA	6	2050	E09000024	6	116.9209112	0.659288914	14.02436736	26.50109444	19.33997556	8.5	max	mean
00BA	6	2051	E09000024	18	124.143456	0.452345898	11.65909905	30.77047091	22.722094	8.5	max	mean
00BA	6	2052	E09000024	30	113.0288938	0.608511244	12.04812058	26.64366945	19.02457258	8.5	max	mean
00BA	6	2053	E09000024	42	128.2061864	0.442230297	11.44836818	26.07395954	18.7687017	8.5	max	mean
00BA	6	2054	E09000024	54	107.5563924	0.361419969	10.77764654	20.35807047	13.4545373	8.5	max	mean
00BA	7	2050	E09000024	7	103.6756156	0.416682847	10.51359092	18.15817987	11.89176381	8.5	max	mean
00BA	7	2051	E09000024	19	106.9607884	0.554041896	10.44640515	16.64331836	10.52811938	8.5	max	mean
00BA	7	2052	E09000024	31	104.7951786	0.524125749	9.796531462	21.40568032	13.0321102	8.5	max	mean
00BA	7	2053	E09000024	43	102.6277001	0.657890595	9.908289002	16.85799343	10.8989787	8.5	max	mean
00BA	7	2054	E09000024	55	105.8016739	0.429954127	9.48801073	26.98321066	16.90295132	8.5	max	mean
00BA	8	2050	E09000024	8	79.98040624	0.355470236	10.66831455	16.25095207	10.2595354	8.5	max	mean
00BA	8	2051	E09000024	20	85.042012	0.229376763	11.42667915	14.07145328	8.675628854	8.5	max	mean
00BA	8	2052	E09000024	32	84.90071844	0.48388408	11.63324079	14.97578805	9.172431131	8.5	max	mean
00BA	8	2053	E09000024	44	88.28968577	0.325049838	12.72127276	16.7475382	10.45268285	8.5	max	mean
00BA	8	2054	E09000024	56	87.68935173	0.320504526	10.57443825	17.42203229	10.87863847	8.5	max	mean
00BA	9	2050	E09000024	9	63.84338201	0.044158788	12.6830991	17.00545874	9.258975935	8.5	max	mean
00BA	9	2051	E09000024	21	73.38222796	0.262045205	12.11231093	17.86783692	9.856288981	8.5	max	mean
00BA	9	2052	E09000024	33	78.67316475	0.278822819	12.68911668	20.59154186	12.27959339	8.5	max	mean
00BA	9	2053	E09000024	45	76.42576625	0.31772523	10.06657139	13.00817401	6.068415165	8.5	max	mean
00BA	9	2054	E09000024	57	67.05755068	0.192478973	12.5891887	17.66520147	9.358297094	8.5	max	mean
00BB	1	2050	E09000025	1	58.13169972	0.220864467	16.38027047	16.04997632	8.21934132	8.5	max	mean
00BB	1	2051	E09000025	13	58.81520536	0.181015892	19.60524482	23.5969693	14.73346594	8.5	max	mean
00BB	1	2052	E09000025	25	65.88122005	0.17529274	17.6224979	12.67381231	5.510625036	8.5	max	mean
00BB	1	2053	E09000025	37	56.30727202	0.221845782	20.89801779	14.71856154	7.11297209	8.5	max	mean
00BB	1	2054	E09000025	49	62.36682375	0.427248412	21.88192241	17.4406004	9.553482417	8.5	max	mean
00BB	10	2050	E09000025	10	53.96420473	0.279386163	15.39047121	16.25344679	8.625980493	8.5	max	mean
00BB	10	2051	E09000025	22	57.49423538	0.343361177	17.2240967	18.95182253	9.97136919	8.5	max	mean
00BB	10	2052	E09000025	34	53.63155956	0.298918761	17.24844087	14.69979025	7.220776443	8.5	max	mean
00BB	10	2053	E09000025	46	59.80216943	0.448243218	17.0560807	31.19710876	14.5112455	8.5	max	mean
00BB	10	2054	E09000025	58	61.07722479	0.536391269	17.34964771	15.67719361	8.13816592	8.5	max	mean
00BB	11	2050	E09000025	11	60.10069071	0.31914964	18.81476444	13.58468081	6.648730302	8.5	max	mean
00BB	11	2051	E09000025	23	58.721451	0.353308299	17.19831117	12.87861071	5.787878426	8.5	max	mean
00BB	11	2052	E09000025	35	62.87931074	0.310276087	17.94103673	12.31542009	5.545324206	8.5	max	mean
00BB	11	2053	E09000025	47	57.34491399	0.471658554	16.37340848	14.08402449	6.935158984	8.5	max	mean
00BB	11	2054	E09000025	59	70.80525831	0.667989659	15.36249278	12.07799994	5.352893567	8.5	max	mean
00BB	12	2050	E09000025	12	51.31933784	0.165362353	29.28130593	15.03551548	8.259514301	8.5	max	mean
00BB	12	2051	E09000025	24	51.52849019	0.281000164	29.71563628	20.84644115	13.53665224	8.5	max	mean
00BB	12	2052	E09000025	36	37.49583789	0.29875823	28.03590584	15.08256755	8.37003654	8.5	max	mean
00BB	12	2053	E09000025	48	51.53891745	0.420893761	28.43770978	16.82013419	9.948338701	8.5	max	mean
00BB	12	2054	E09000025	60	52.48995664	0.174493793	26.73699013	15.80654972	9.026266483	8.5	max	mean
00BB	2	2050	E09000025	2	67.49686759	0.27891707	18.47821266	20.53955269	10.32072438	8.5	max	mean
00BB	2	2051	E09000025	14	65.13120188	0.292315756	21.08613062	13.81169466	5.832115037	8.5	max	mean
00BB	2	2052	E09000025	26	56.36069252	0.281223107	22.78819038	17.30898193	8.283718282	8.5	max	mean
00BB	2	2053	E09000025	38	75.06305504	0.332165562	18.7985083	17.28265599	8.402711183	8.5	max	mean
00BB	2	2054	E09000025	50	71.80307852	0.095002157	20.07002561	58.81329608	43.46897723	8.5	max	mean
00BB	3	2050	E09000025	3	79.45828702	0.276812877	13.03143767	18.09825596	9.344950538	8.5	max	mean
00BB	3	2051	E09000025	15	84.87664844	0.41767472	14.82555023	20.26083033	11.25686298	8.5	max	mean
00BB	3	2052	E09000025	27	75.26064399	0.26732342	14.60409617	31.60356495	18.98132485	8.5	max	mean
00BB	3	2053	E09000025	39	80.41658082	0.646894787	16.18110414	27.80220539	16.04222411	8.5	max	mean
00BB	3	2054	E09000025	51	73.02848471	0.335242913	16.54186646	20.23111737	11.19932798	8.5	max	mean
00BB	4	2050	E09000025	4	93.1798954	0.43275222	16.29384934	26.23840062	16.93355512	8.5	max	mean
00BB	4	2051	E09000025	16	97.32145437	0.270643874	15.30065495	25.72452612	16.64510989	8.5	max	mean
00BB	4	2052	E09000025	28	91.99150391	0.541353905	16.02419427	22.63010362	13.59272804	8.5	max	mean
00BB	4	2053	E09000025	40	91.24481684	0.462673985	16.33873707	46.98544067	36.28870836	8.5	max	mean
00BB	4	2054	E09000025	52	94.8824323	0.304543999	16.90226968	34.70936505	25.18150312	8.5	max	mean
00BB	5	2050	E09000025	5	105.2195944	0.171081924	10.83661465	23.40883846	14.38846191	8.5	max	mean
00BB	5	2051	E09000025	17	99.09062712	0.373405547	9.576000675	19.23054172	10.54213445	8.5	max	mean
00BB	5	2052	E09000025	29	97.17021105	0.541430544	11.73087791	21.06807287	12.2298765	8.5	max	mean
00BB	5	2053	E09000025	41	99.59392646	0.543316824	10.69999895	22.60040646	13.42888181	8.5	max	mean
00BB	5	2054	E09000025	53	103.5871671	0.456891902	11.21972038	23.88830548	14.67846258	8.5	max	mean
00BB	6	2050	E09000025	6	115.5680302	0.525995306	13.41448944	26.19609238	19.02929104	8.5	max	mean
00BB	6	2051	E09000025	18	123.4013489	0.377942274	11.97583604	32.85444771	24.43856541	8.5	max	mean
00BB	6	2052	E09000025	30	112.3969233	0.3677408	12.19396933	26.2947079	18.60316612	8.5	max	mean
00BB	6	2053	E09000025	42	128.9909658	0.370344268	10.72277476	25.97720696	18.69992439	8.5	max	mean
00BB	6	2054	E09000025	54	106.2324847	0.250388714	10.47442153	20.44905014	13.54311004	8.5	max	mean
00BB	7	2050	E09000025	7	103.3827446	0.224947349	10.33700549	17.87511666	11.62876114	8.5	max	mean
00BB	7	2051	E09000025	19	106.9060502	0.425348576	10.08479578	16.90152802	10.7709491	8.5	max	mean
00BB	7	2052	E09000025	31	103.3161396	0.355749051	9.298066631	20.77364962	12.70566253	8.5	max	mean
00BB	7	2053	E09000025	43	102.0496135	0.530965206	9.760502585	16.78108686	10.84599962	8.5	max	mean
00BB	7	2054	E09000025	55	105.2313571	0.354905529	9.911394196	27.77433143	17.71420143	8.5	max	mean
00BB	8	2050	E09000025	8	80.31373756	0.269424888	10.50769906	16.27880136	10.3698165	8.5	max	mean
00BB	8	2051	E09000025	20	85.10261511	0.16234728	11.24754083	14.17512688	8.731875189	8.5	max	mean
00BB	8	2052	E09000025	32	84.91684378	0.381269192	11.28650233	15.21542002	9.428049072	8.5	max	mean
00BB	8	2053	E09000025	44	87.71309145	0.163883583	11.91533356	16.71202561	10.56846963	8.5	max	mean
00BB	8	2054	E09000025	56	87.2016081	0.301383082	10.38760058	17.18445412	10.69903424	8.5	max	mean
00BB	9	2050	E09000025	9	63.9060449	0.000675993	12.38879724	17.06647075	9.327304204	8.5	max	mean
00BB	9	2051	E09000025	21	73.44866689	0.148547751	11.7516307	17.54242471	9.605545449	8.5	max	mean
00BB	9	2052	E09000025	33	76.01889534	0.181388687	12.51736666	20.68264783	12.43393985	8.5	max	mean
00BB	9	2053	E09000025	45	76.21742872	0.207242916	9.986750142	13.10398172	6.144602974	8.5	max	mean
00BB	9	2054	E09000025	57	67.35807165	0.125381042	11.78416357	17.71401955	9.358913008	8.5	max	mean
00BC	1	2050	E09000026	1	58.09133173	0.207694689	16.37182909	16.1546079	8.362259665	8.5	max	mean
00BC	1	2051	E09000026	13	58.88855953	0.165601092	19.36702934	23.56355433	14.65607731	8.5	max	mean
00BC	1	2052	E09000026	25	65.78292478	0.152374667	17.5555455	12.64948179	5.492831853	8.5	max	mean
00BC	1	2053	E09000026	37	56.60344696	0.224335069	20.56097351	14.75224919	7.140801076	8.5	max	mean
00BC	1	2054	E09000026	49	62.37566437	0.390149569	21.47838571	17.44133968	9.550394289	8.5	max	mean
00BC	10	2050	E09000026	10	53.88952015	0.254365843	15.29142257	16.23656384	8.614541523	8.5	max	mean
00BC	10	2051	E09000026	22	57.52974	0.321658448	17.25257249	19.39049105	10.08636218	8.5	max	mean
00BC	10	2052	E09000026	34	53.73539192	0.274285438	17.16582771	14.81818331	7.316214223	8.5	max	mean
00BC	10	2053	E09000026	46	59.81249409	0.38088544	16.87120515	31.36522844	14.59774653	8.5	max	mean
00BC	10	2054	E09000026	58	61.16747395	0.495396584	17.07208467	15.75212429	8.196937576	8.5	max	mean
00BC	11	2050	E09000026	11	60.13267498	0.289386506	18.68971736	13.56155389	6.626486731	8.5	max	mean
00BC	11	2051	E09000026	23	58.7291762	0.333942721	17.00062377	12.91103544	5.809851344	8.5	max	mean
00BC	11	2052	E09000026	35	62.64495417	0.279382235	17.61476882	12.30385466	5.539905477	8.5	max	mean
00BC	11	2053	E09000026	47	57.29520645	0.430460091	16.38976231	14.12332875	6.985731141	8.5	max	mean
00BC	11	2054	E09000026	59	70.63100408	0.613405566	15.11137657	12.0778196	5.351530067	8.5	max	mean
00BC	12	2050	E09000026	12	51.44190425	0.142162338	29.32104603	15.07697161	8.307233457	8.5	max	mean
00BC	12	2051	E09000026	24	51.62688637	0.244677568	29.76647272	20.94816556	13.60169272	8.5	max	mean
00BC	12	2052	E09000026	36	37.72052648	0.272561143	27.67718967	15.14881454	8.417499619	8.5	max	mean
00BC	12	2053	E09000026	48	51.58810093	0.400086049	28.07832109	16.8128512	9.95877379	8.5	max	mean
00BC	12	2054	E09000026	60	52.5207191	0.143104754	26.21087308	15.78261062	9.018691655	8.5	max	mean
00BC	2	2050	E09000026	2	67.34362194	0.25795764	18.56294581	20.6975347	10.54123409	8.5	max	mean
00BC	2	2051	E09000026	14	65.4198355	0.265838288	20.90471169	13.86915765	5.875381717	8.5	max	mean
00BC	2	2052	E09000026	26	56.24378928	0.282212669	22.59851268	17.27654138	8.269393378	8.5	max	mean
00BC	2	2053	E09000026	38	74.77168982	0.311986298	18.68246463	17.38901768	8.467071474	8.5	max	mean
00BC	2	2054	E09000026	50	71.66894041	0.053606104	19.87685752	58.5525667	43.27839226	8.5	max	mean
00BC	3	2050	E09000026	3	79.28860018	0.267237685	12.92988659	18.10348258	9.368915185	8.5	max	mean
00BC	3	2051	E09000026	15	84.99589071	0.421643515	14.80656888	20.17643956	11.19679095	8.5	max	mean
00BC	3	2052	E09000026	27	75.37492469	0.293438973	14.41695441	31.52036155	18.92179425	8.5	max	mean
00BC	3	2053	E09000026	39	80.19121096	0.619620637	15.9667591	27.73539955	15.98049448	8.5	max	mean
00BC	3	2054	E09000026	51	72.84471241	0.331035028	16.40351455	20.19955761	11.18228566	8.5	max	mean
00BC	4	2050	E09000026	4	92.4520045	0.417054458	16.38949127	26.28967282	16.98356246	8.5	max	mean
00BC	4	2051	E09000026	16	97.19131673	0.243491455	15.08936268	25.74700623	16.67175965	8.5	max	mean
00BC	4	2052	E09000026	28	91.76589559	0.509726074	15.84077282	22.72125794	13.6677488	8.5	max	mean
00BC	4	2053	E09000026	40	91.46694565	0.459438128	16.24083112	46.79280856	36.28408264	8.5	max	mean
00BC	4	2054	E09000026	52	95.18993098	0.308452817	16.76608919	34.88310204	25.32123576	8.5	max	mean
00BC	5	2050	E09000026	5	104.8534593	0.151712642	10.87427508	23.56272322	14.51801952	8.5	max	mean
00BC	5	2051	E09000026	17	98.78149734	0.367922632	9.610637249	19.44192877	10.7058388	8.5	max	mean
00BC	5	2052	E09000026	29	97.28193615	0.489969593	11.67529223	21.17409109	12.32051569	8.5	max	mean
00BC	5	2053	E09000026	41	99.76835337	0.508129021	10.64340147	22.47287089	13.28655611	8.5	max	mean
00BC	5	2054	E09000026	53	102.7424476	0.411184816	10.88667279	24.17515949	14.9252822	8.5	max	mean
00BC	6	2050	E09000026	6	114.0970196	0.51739624	13.47099692	26.76781019	19.59192594	8.5	max	mean
00BC	6	2051	E09000026	18	121.1495038	0.407556812	12.38226741	33.63439322	25.22118457	8.5	max	mean
00BC	6	2052	E09000026	30	111.0114799	0.392198756	12.59823254	27.25034552	19.52920505	8.5	max	mean
00BC	6	2053	E09000026	42	128.3089193	0.356705772	10.52209551	26.32199529	19.023428	8.5	max	mean
00BC	6	2054	E09000026	54	105.8862522	0.225003226	10.33868496	20.78773696	13.86209215	8.5	max	mean
00BC	7	2050	E09000026	7	103.3068762	0.193284929	10.257413	18.02199216	11.78764882	8.5	max	mean
00BC	7	2051	E09000026	19	107.1342712	0.409812753	9.958366502	17.37283581	11.20497845	8.5	max	mean
00BC	7	2052	E09000026	31	101.9978809	0.343721735	9.252772177	20.49331985	12.60466185	8.5	max	mean
00BC	7	2053	E09000026	43	100.5389559	0.525360897	9.841915131	16.85431534	10.90952267	8.5	max	mean
00BC	7	2054	E09000026	55	104.4253981	0.346343199	10.0986533	29.28690784	19.21685428	8.5	max	mean
00BC	8	2050	E09000026	8	78.76195231	0.270045504	10.91758739	16.87757403	10.87175551	8.5	max	mean
00BC	8	2051	E09000026	20	85.32237514	0.158047389	11.20427219	14.61866837	9.175950466	8.5	max	mean
00BC	8	2052	E09000026	32	84.62441881	0.366254566	11.47610143	15.48416347	9.702913853	8.5	max	mean
00BC	8	2053	E09000026	44	87.01963388	0.149780435	12.0557879	17.04671531	10.81225484	8.5	max	mean
00BC	8	2054	E09000026	56	86.79781514	0.299538687	10.33434096	17.42616038	10.81462875	8.5	max	mean
00BC	9	2050	E09000026	9	64.00253398	8.69E-05	12.3637201	17.10805031	9.35454278	8.5	max	mean
00BC	9	2051	E09000026	21	73.26653226	0.132440276	11.65681834	17.55467164	9.620717796	8.5	max	mean
00BC	9	2052	E09000026	33	75.34375153	0.165352485	12.50173616	20.86530161	12.62150695	8.5	max	mean
00BC	9	2053	E09000026	45	76.14029643	0.192108913	10.01879756	13.18784014	6.213567026	8.5	max	mean
00BC	9	2054	E09000026	57	67.35091604	0.116946618	11.64817336	17.78203494	9.397761202	8.5	max	mean
00BD	1	2050	E09000027	1	58.21202617	0.323542179	16.58784002	15.81445066	7.930957102	8.5	max	mean
00BD	1	2051	E09000027	13	59.25180324	0.378244514	20.74550881	23.8448929	14.99740064	8.5	max	mean
00BD	1	2052	E09000027	25	65.61781286	0.340669262	17.77739565	12.69927212	5.514034464	8.5	max	mean
00BD	1	2053	E09000027	37	56.05100115	0.273554702	22.0147064	14.69990755	7.09064086	8.5	max	mean
00BD	1	2054	E09000027	49	62.92923466	0.631809324	22.93233062	17.63010176	9.741704156	8.5	max	mean
00BD	10	2050	E09000027	10	54.86409317	0.425280014	15.84449251	16.3792456	8.716221502	8.5	max	mean
00BD	10	2051	E09000027	22	57.48197359	0.503563919	17.84843036	18.6101576	9.7960202	8.5	max	mean
00BD	10	2052	E09000027	34	54.67956604	0.504721634	17.74812471	14.93972455	7.398270115	8.5	max	mean
00BD	10	2053	E09000027	46	60.23011177	0.782772994	17.93201763	30.88670626	14.3411353	8.5	max	mean
00BD	10	2054	E09000027	58	61.33940611	0.846917018	17.86393372	15.66479834	8.142625863	8.5	max	mean
00BD	11	2050	E09000027	11	59.66702582	0.555435115	19.54954955	13.67733348	6.729946876	8.5	max	mean
00BD	11	2051	E09000027	23	59.21084557	0.516310325	18.40188293	12.83125226	5.774018184	8.5	max	mean
00BD	11	2052	E09000027	35	62.59347382	0.584924143	20.17072954	12.20758886	5.450576258	8.5	max	mean
00BD	11	2053	E09000027	47	57.46959813	0.679749428	17.00739466	14.07269818	6.891727861	8.5	max	mean
00BD	11	2054	E09000027	59	71.6457943	0.978904553	16.7629632	12.09194816	5.366287176	8.5	max	mean
00BD	12	2050	E09000027	12	50.92209711	0.348055331	30.08791161	14.94824689	8.200870898	8.5	max	mean
00BD	12	2051	E09000027	24	51.57932272	0.440547975	30.36780917	20.85127108	13.59639949	8.5	max	mean
00BD	12	2052	E09000027	36	38.4517251	0.466159146	29.44657953	14.83628538	8.138255773	8.5	max	mean
00BD	12	2053	E09000027	48	52.11237963	0.514708755	28.71388964	16.94450148	10.02456482	8.5	max	mean
00BD	12	2054	E09000027	60	53.86270923	0.361375756	28.72162927	16.2330477	9.319578978	8.5	max	mean
00BD	2	2050	E09000027	2	67.7331671	0.411510023	18.55448072	20.57564466	10.2922251	8.5	max	mean
00BD	2	2051	E09000027	14	64.7794214	0.456218955	21.49309499	13.85627222	5.862951602	8.5	max	mean
00BD	2	2052	E09000027	26	56.9548449	0.380577552	23.35503282	17.46363278	8.412555695	8.5	max	mean
00BD	2	2053	E09000027	38	75.8559979	0.55719485	19.18362853	17.21640488	8.334066097	8.5	max	mean
00BD	2	2054	E09000027	50	71.86708982	0.389186599	20.7035408	60.46737909	44.57493217	8.5	max	mean
00BD	3	2050	E09000027	3	80.03374407	0.447136242	13.49591563	18.37140942	9.566289602	8.5	max	mean
00BD	3	2051	E09000027	15	84.60867482	0.480212671	15.50791413	20.7306677	11.62643373	8.5	max	mean
00BD	3	2052	E09000027	27	74.87334602	0.309964726	15.29586066	31.73972647	19.12642424	8.5	max	mean
00BD	3	2053	E09000027	39	80.52754593	0.846157279	17.02285333	28.12421768	16.28774724	8.5	max	mean
00BD	3	2054	E09000027	51	73.14864005	0.488840016	17.02108479	20.69617699	11.52719782	8.5	max	mean
00BD	4	2050	E09000027	4	94.09417852	0.65517091	16.62069368	25.82003158	16.52813074	8.5	max	mean
00BD	4	2051	E09000027	16	98.34677378	0.485037054	15.87530041	25.80127567	16.76858527	8.5	max	mean
00BD	4	2052	E09000027	28	92.73703791	0.811040088	17.26018174	22.52268642	13.4947271	8.5	max	mean
00BD	4	2053	E09000027	40	90.62506752	0.619202855	17.29068241	47.37942549	36.53072067	8.5	max	mean
00BD	4	2054	E09000027	52	92.8665624	0.385924318	17.78068396	34.85111138	25.26409569	8.5	max	mean
00BD	5	2050	E09000027	5	107.214325	0.336365179	11.04315764	23.12193068	14.12786239	8.5	max	mean
00BD	5	2051	E09000027	17	99.85377749	0.505820083	9.877936902	18.63057712	10.08564221	8.5	max	mean
00BD	5	2052	E09000027	29	96.89253899	0.755945097	12.03205032	20.88332844	12.08600895	8.5	max	mean
00BD	5	2053	E09000027	41	99.21455654	0.70666345	11.03576062	22.32956053	13.22399105	8.5	max	mean
00BD	5	2054	E09000027	53	105.2412796	0.802354912	12.72786756	23.3294359	14.19242376	8.5	max	mean
00BD	6	2050	E09000027	6	116.7177288	0.660535578	13.8202006	26.16356087	19.01017653	8.5	max	mean
00BD	6	2051	E09000027	18	124.5702184	0.425765668	11.47253714	29.48986028	21.59198785	8.5	max	mean
00BD	6	2052	E09000027	30	114.1894012	0.540815665	11.5159022	26.13097486	18.50930643	8.5	max	mean
00BD	6	2053	E09000027	42	128.7234304	0.45762728	11.48572478	25.42165082	18.13679546	8.5	max	mean
00BD	6	2054	E09000027	54	107.0269117	0.393684982	10.84656766	20.05011533	13.16285276	8.5	max	mean
00BD	7	2050	E09000027	7	103.749998	0.42170682	10.56356733	17.95440474	11.68288954	8.5	max	mean
00BD	7	2051	E09000027	19	106.5857554	0.572333351	10.4486158	16.4451102	10.36023328	8.5	max	mean
00BD	7	2052	E09000027	31	105.8885969	0.558853537	9.933022084	21.25416002	12.97561807	8.5	max	mean
00BD	7	2053	E09000027	43	103.8173737	0.656164613	9.818643339	16.57396053	10.66019508	8.5	max	mean
00BD	7	2054	E09000027	55	105.9615343	0.434964902	9.324134796	26.58083316	16.56267981	8.5	max	mean
00BD	8	2050	E09000027	8	80.62839717	0.325627712	10.20380299	15.82216291	9.849768854	8.5	max	mean
00BD	8	2051	E09000027	20	84.81085697	0.244653711	11.35114131	13.93288026	8.542141653	8.5	max	mean
00BD	8	2052	E09000027	32	85.22841017	0.445319001	11.2250503	14.76212314	8.993547947	8.5	max	mean
00BD	8	2053	E09000027	44	88.36871276	0.349350782	12.79500232	16.67534179	10.33831667	8.5	max	mean
00BD	8	2054	E09000027	56	88.21883146	0.294908226	10.33736715	17.28245437	10.8047595	8.5	max	mean
00BD	9	2050	E09000027	9	63.69359563	0.061731073	12.66213064	16.96457806	9.219829988	8.5	max	mean
00BD	9	2051	E09000027	21	73.58031553	0.285192763	12.22744136	17.83719823	9.807945387	8.5	max	mean
00BD	9	2052	E09000027	33	78.95756022	0.306953924	12.58075643	20.4359738	12.12344606	8.5	max	mean
00BD	9	2053	E09000027	45	76.64047267	0.321760682	10.03068651	12.9289183	6.008223836	8.5	max	mean
00BD	9	2054	E09000027	57	67.30258001	0.206381021	12.80239174	17.60257581	9.317428478	8.5	max	mean
00BE	1	2050	E09000028	1	58.12418464	0.287816301	16.52078478	15.96650774	8.107390173	8.5	max	mean
00BE	1	2051	E09000028	13	59.23546219	0.261766262	19.79927681	23.68479033	14.83420329	8.5	max	mean
00BE	1	2052	E09000028	25	65.55070656	0.226201169	17.60619317	12.62350833	5.466924633	8.5	max	mean
00BE	1	2053	E09000028	37	56.73193839	0.235941118	21.17234738	14.73177279	7.119629814	8.5	max	mean
00BE	1	2054	E09000028	49	62.92091874	0.528937155	22.12111304	17.54720057	9.651226582	8.5	max	mean
00BE	10	2050	E09000028	10	54.63450986	0.354594321	15.64563511	16.34906418	8.684814792	8.5	max	mean
00BE	10	2051	E09000028	22	57.17821306	0.457433096	17.48559829	19.15809579	10.11835997	8.5	max	mean
00BE	10	2052	E09000028	34	54.09426868	0.420668902	17.63170711	14.88760087	7.361758978	8.5	max	mean
00BE	10	2053	E09000028	46	59.87429268	0.620720198	17.39164319	30.85884377	14.3567463	8.5	max	mean
00BE	10	2054	E09000028	58	61.07969899	0.707959776	17.72248554	15.79166449	8.240208118	8.5	max	mean
00BE	11	2050	E09000028	11	59.84085267	0.415718221	19.29349178	13.69297816	6.742393168	8.5	max	mean
00BE	11	2051	E09000028	23	58.91726939	0.445683739	17.9856823	12.83361031	5.777029085	8.5	max	mean
00BE	11	2052	E09000028	35	62.42457962	0.457012795	18.95565767	12.21775551	5.459781241	8.5	max	mean
00BE	11	2053	E09000028	47	57.65820122	0.585397142	16.65309391	14.17793843	6.994953068	8.5	max	mean
00BE	11	2054	E09000028	59	71.53617083	0.824630066	15.88954665	12.0829181	5.355744004	8.5	max	mean
00BE	12	2050	E09000028	12	51.22136214	0.249818805	30.18953502	15.00070077	8.241388213	8.5	max	mean
00BE	12	2051	E09000028	24	51.35069155	0.360975811	29.89389607	20.95088467	13.61292914	8.5	max	mean
00BE	12	2052	E09000028	36	38.66781629	0.366698265	28.39340727	14.88348952	8.158140898	8.5	max	mean
00BE	12	2053	E09000028	48	51.77074878	0.472174309	28.96874539	16.85205644	9.95819654	8.5	max	mean
00BE	12	2054	E09000028	60	53.26671988	0.263604648	27.42870374	15.9610788	9.134093808	8.5	max	mean
00BE	2	2050	E09000028	2	67.19565719	0.35549044	18.6360352	20.67404607	10.40603821	8.5	max	mean
00BE	2	2051	E09000028	14	64.97865486	0.410386662	21.1025049	13.83917992	5.850659668	8.5	max	mean
00BE	2	2052	E09000028	26	56.64027457	0.32063616	22.75429265	17.3341415	8.322910144	8.5	max	mean
00BE	2	2053	E09000028	38	74.89748015	0.426168404	19.01087175	17.29483441	8.398721452	8.5	max	mean
00BE	2	2054	E09000028	50	71.93866239	0.186941629	20.04456251	59.94028381	44.11750978	8.5	max	mean
00BE	3	2050	E09000028	3	79.45368674	0.34900198	13.21897807	18.34954	9.55198063	8.5	max	mean
00BE	3	2051	E09000028	15	84.44736567	0.44829486	15.34773261	20.7216432	11.67148652	8.5	max	mean
00BE	3	2052	E09000028	27	74.80621116	0.298019372	14.99650288	31.52491388	18.95192375	8.5	max	mean
00BE	3	2053	E09000028	39	80.60496299	0.743722915	16.59210131	27.96436553	16.20466282	8.5	max	mean
00BE	3	2054	E09000028	51	73.1146778	0.41391607	16.77319065	20.62773092	11.53032191	8.5	max	mean
00BE	4	2050	E09000028	4	93.44793116	0.565455669	16.51553017	26.07012367	16.75355284	8.5	max	mean
00BE	4	2051	E09000028	16	97.84650472	0.444812158	15.28065904	25.75062084	16.70791597	8.5	max	mean
00BE	4	2052	E09000028	28	92.16470439	0.693964509	16.52961442	22.75939194	13.70612164	8.5	max	mean
00BE	4	2053	E09000028	40	90.50168648	0.522554111	16.8696579	47.54417725	36.73996036	8.5	max	mean
00BE	4	2054	E09000028	52	93.09311371	0.337513596	17.49838435	35.24066521	25.64652982	8.5	max	mean
00BE	5	2050	E09000028	5	105.8683587	0.260803408	11.0293557	23.21141631	14.21127748	8.5	max	mean
00BE	5	2051	E09000028	17	99.13153913	0.462053378	9.776516776	19.17005487	10.49313388	8.5	max	mean
00BE	5	2052	E09000028	29	96.49835697	0.677986214	12.25183575	21.1430924	12.32091807	8.5	max	mean
00BE	5	2053	E09000028	41	99.38025468	0.67327831	11.00088572	22.66470435	13.51850008	8.5	max	mean
00BE	5	2054	E09000028	53	103.7341963	0.58796215	11.5950943	23.70571216	14.50712206	8.5	max	mean
00BE	6	2050	E09000028	6	115.6093174	0.620776386	13.9514575	26.63069108	19.461071	8.5	max	mean
00BE	6	2051	E09000028	18	123.1392553	0.448102451	11.75256325	31.80720533	23.57987057	8.5	max	mean
00BE	6	2052	E09000028	30	112.1547089	0.622772994	13.27267493	26.89100529	19.26409376	8.5	max	mean
00BE	6	2053	E09000028	42	126.9759982	0.415729787	11.21667574	26.15999899	18.83852614	8.5	max	mean
00BE	6	2054	E09000028	54	107.1263031	0.322077546	10.69593382	20.6187966	13.7014173	8.5	max	mean
00BE	7	2050	E09000028	7	102.6425631	0.384215163	10.44361453	18.3033881	12.05686102	8.5	max	mean
00BE	7	2051	E09000028	19	106.5995752	0.522105155	10.31012134	16.80414274	10.65691783	8.5	max	mean
00BE	7	2052	E09000028	31	102.9432835	0.47393489	9.625470054	21.43118735	13.0627973	8.5	max	mean
00BE	7	2053	E09000028	43	101.2084963	0.597468846	9.808802236	16.96138602	10.99272819	8.5	max	mean
00BE	7	2054	E09000028	55	104.4391519	0.415434549	9.604159724	27.16762109	17.05950545	8.5	max	mean
00BE	8	2050	E09000028	8	79.2644075	0.351490471	10.8570702	16.40442138	10.41764299	8.5	max	mean
00BE	8	2051	E09000028	20	84.92942982	0.210742546	11.3037094	14.15550026	8.70809895	8.5	max	mean
00BE	8	2052	E09000028	32	84.99381047	0.467962406	11.59699841	15.06178354	9.258078975	8.5	max	mean
00BE	8	2053	E09000028	44	87.57490687	0.270340822	12.3900915	16.71921948	10.44689601	8.5	max	mean
00BE	8	2054	E09000028	56	87.14310751	0.341015792	10.6634395	17.41484261	10.83637053	8.5	max	mean
00BE	9	2050	E09000028	9	63.68250847	0.029994403	12.60331299	17.08785448	9.338911009	8.5	max	mean
00BE	9	2051	E09000028	21	73.0116539	0.233988664	11.98404962	17.86330067	9.853419598	8.5	max	mean
00BE	9	2052	E09000028	33	78.1624368	0.241757111	12.64228543	20.62044624	12.33039304	8.5	max	mean
00BE	9	2053	E09000028	45	76.37706744	0.300947974	10.08232404	13.09580994	6.136214129	8.5	max	mean
00BE	9	2054	E09000028	57	66.81713448	0.182511725	12.32131561	17.68499425	9.365983597	8.5	max	mean
00BF	1	2050	E09000029	1	58.04447174	0.366486875	16.7828938	15.86780145	7.939885339	8.5	max	mean
00BF	1	2051	E09000029	13	59.80396984	0.380140681	20.01941367	23.7131192	14.9086832	8.5	max	mean
00BF	1	2052	E09000029	25	65.42039404	0.280678093	17.72365272	12.64732842	5.474093126	8.5	max	mean
00BF	1	2053	E09000029	37	56.8724839	0.29349562	21.73337623	14.51707554	6.962336848	8.5	max	mean
00BF	1	2054	E09000029	49	63.29049006	0.67089811	22.65361878	17.51242911	9.618200933	8.5	max	mean
00BF	10	2050	E09000029	10	54.79729419	0.456397926	16.04856073	16.5031115	8.821466454	8.5	max	mean
00BF	10	2051	E09000029	22	57.39321112	0.663868776	18.21652972	19.02407754	10.12193801	8.5	max	mean
00BF	10	2052	E09000029	34	54.21726215	0.597757461	18.61229961	15.15412103	7.570595595	8.5	max	mean
00BF	10	2053	E09000029	46	60.38007589	0.809230258	17.91719129	30.7559964	14.30886292	8.5	max	mean
00BF	10	2054	E09000029	58	61.87051533	0.991858825	18.08700817	15.90542504	8.33609371	8.5	max	mean
00BF	11	2050	E09000029	11	59.35556126	0.59009225	20.05290057	13.78452883	6.814494896	8.5	max	mean
00BF	11	2051	E09000029	23	58.80053062	0.583536911	18.93505955	12.88164314	5.823333629	8.5	max	mean
00BF	11	2052	E09000029	35	62.68155098	0.663848039	21.09500144	12.13784097	5.393244902	8.5	max	mean
00BF	11	2053	E09000029	47	57.46370939	0.724015757	17.2558115	14.22638531	7.048696208	8.5	max	mean
00BF	11	2054	E09000029	59	71.84711355	1.025625143	16.95941257	12.06215979	5.338965845	8.5	max	mean
00BF	12	2050	E09000029	12	51.10963495	0.374914009	31.33887248	15.04687854	8.312648343	8.5	max	mean
00BF	12	2051	E09000029	24	51.59245091	0.472334985	30.84609764	21.05595053	13.71355441	8.5	max	mean
00BF	12	2052	E09000029	36	39.69748463	0.478719971	28.62566973	15.04028176	8.239384336	8.5	max	mean
00BF	12	2053	E09000029	48	51.82271351	0.569471006	29.68288431	16.9213039	10.00403105	8.5	max	mean
00BF	12	2054	E09000029	60	54.24851387	0.37768372	28.21876403	16.26241373	9.35388199	8.5	max	mean
00BF	2	2050	E09000029	2	67.22198405	0.474507045	19.06039745	20.74188685	10.41364609	8.5	max	mean
00BF	2	2051	E09000029	14	65.40534278	0.519834628	21.18874046	13.88085975	5.883166024	8.5	max	mean
00BF	2	2052	E09000029	26	56.97781977	0.431628041	22.91768738	17.37843671	8.367170441	8.5	max	mean
00BF	2	2053	E09000029	38	75.12126841	0.584115674	19.91989388	17.32849702	8.416259642	8.5	max	mean
00BF	2	2054	E09000029	50	72.29697364	0.392239868	20.50383357	60.47421929	44.74810791	8.5	max	mean
00BF	3	2050	E09000029	3	79.52829595	0.446503256	13.54463363	18.46886782	9.681336003	8.5	max	mean
00BF	3	2051	E09000029	15	85.05405291	0.507102098	15.65803346	21.1030733	11.97414685	8.5	max	mean
00BF	3	2052	E09000029	27	74.71217715	0.358992486	15.3808188	31.6123636	19.021621	8.5	max	mean
00BF	3	2053	E09000029	39	80.4239438	0.878866545	17.24533939	27.99749633	16.30633242	8.5	max	mean
00BF	3	2054	E09000029	51	73.18294919	0.545508215	17.08533367	20.94422307	11.74985783	8.5	max	mean
00BF	4	2050	E09000029	4	93.44444351	0.755105907	17.22867505	25.76941446	16.45716399	8.5	max	mean
00BF	4	2051	E09000029	16	98.64333623	0.62634391	15.26402607	25.79398292	16.75072694	8.5	max	mean
00BF	4	2052	E09000029	28	92.87941437	0.884716755	17.33195585	22.71680263	13.65178833	8.5	max	mean
00BF	4	2053	E09000029	40	90.29588674	0.695108447	18.10836954	47.78819927	36.90888958	8.5	max	mean
00BF	4	2054	E09000029	52	91.33812129	0.472614718	17.91599639	35.21774378	25.58055317	8.5	max	mean
00BF	5	2050	E09000029	5	106.9178408	0.407203526	11.24652109	23.13399742	14.12689124	8.5	max	mean
00BF	5	2051	E09000029	17	98.55747617	0.602266956	10.00960047	19.11091208	10.45007572	8.5	max	mean
00BF	5	2052	E09000029	29	95.84680939	0.850666572	13.06136304	21.33504049	12.51382745	8.5	max	mean
00BF	5	2053	E09000029	41	100.3910077	0.798012291	11.16572743	22.54531771	13.42694882	8.5	max	mean
00BF	5	2054	E09000029	53	104.4103679	0.843696422	12.34729078	23.60974306	14.41469786	8.5	max	mean
00BF	6	2050	E09000029	6	115.8306091	0.75643358	14.44401658	26.60634257	19.44217819	8.5	max	mean
00BF	6	2051	E09000029	18	123.7750262	0.581974463	11.61982999	30.90619256	22.86055047	8.5	max	mean
00BF	6	2052	E09000029	30	112.8752266	0.870621066	14.25226553	26.56402899	18.97069077	8.5	max	mean
00BF	6	2053	E09000029	42	126.7978826	0.531345021	11.75692169	26.05778106	18.70355738	8.5	max	mean
00BF	6	2054	E09000029	54	106.738932	0.412310128	11.08483771	20.80171916	13.88307969	8.5	max	mean
00BF	7	2050	E09000029	7	102.9138742	0.645641779	11.63882291	18.47859232	12.21595761	8.5	max	mean
00BF	7	2051	E09000029	19	106.3394935	0.677858511	10.54232057	16.85227966	10.66915155	8.5	max	mean
00BF	7	2052	E09000029	31	104.0538165	0.623514876	10.15983817	21.73006507	13.18981614	8.5	max	mean
00BF	7	2053	E09000029	43	102.1047983	0.734640649	10.2107905	16.97401779	10.98535595	8.5	max	mean
00BF	7	2054	E09000029	55	105.3121817	0.575378442	9.610380619	26.83231505	16.65647971	8.5	max	mean
00BF	8	2050	E09000029	8	78.21685065	0.440664167	11.36521595	16.45421557	10.46100735	8.5	max	mean
00BF	8	2051	E09000029	20	84.09324424	0.323990335	11.49672974	14.16092894	8.757308068	8.5	max	mean
00BF	8	2052	E09000029	32	84.60077126	0.620230603	12.39063889	14.94261016	9.105695617	8.5	max	mean
00BF	8	2053	E09000029	44	87.9176696	0.416477566	13.28115791	16.72725681	10.30543564	8.5	max	mean
00BF	8	2054	E09000029	56	85.87304847	0.413792545	11.12219124	17.49728544	10.89120248	8.5	max	mean
00BF	9	2050	E09000029	9	64.4550045	0.097379012	12.95373662	17.07205623	9.309393469	8.5	max	mean
00BF	9	2051	E09000029	21	73.33364652	0.354860139	12.27439017	18.17542941	10.12582994	8.5	max	mean
00BF	9	2052	E09000029	33	80.31369603	0.361661226	12.86864646	20.51354135	12.17150297	8.5	max	mean
00BF	9	2053	E09000029	45	76.37042681	0.391880172	10.15173685	13.02725749	6.071349061	8.5	max	mean
00BF	9	2054	E09000029	57	66.39071439	0.252404885	12.93361235	17.89769224	9.555414406	8.5	max	mean
00BG	1	2050	E09000030	1	58.13169972	0.220864467	16.38027047	16.04997632	8.21934132	8.5	max	mean
00BG	1	2051	E09000030	13	58.81520536	0.181015892	19.60524482	23.5969693	14.73346594	8.5	max	mean
00BG	1	2052	E09000030	25	65.88122005	0.17529274	17.6224979	12.67381231	5.510625036	8.5	max	mean
00BG	1	2053	E09000030	37	56.30727202	0.221845782	20.89801779	14.71856154	7.11297209	8.5	max	mean
00BG	1	2054	E09000030	49	62.36682375	0.427248412	21.88192241	17.4406004	9.553482417	8.5	max	mean
00BG	10	2050	E09000030	10	53.96420473	0.279386163	15.39047121	16.25344679	8.625980493	8.5	max	mean
00BG	10	2051	E09000030	22	57.49423538	0.343361177	17.2240967	18.95182253	9.97136919	8.5	max	mean
00BG	10	2052	E09000030	34	53.63155956	0.298918761	17.24844087	14.69979025	7.220776443	8.5	max	mean
00BG	10	2053	E09000030	46	59.80216943	0.448243218	17.0560807	31.19710876	14.5112455	8.5	max	mean
00BG	10	2054	E09000030	58	61.07722479	0.536391269	17.34964771	15.67719361	8.13816592	8.5	max	mean
00BG	11	2050	E09000030	11	60.10069071	0.31914964	18.81476444	13.58468081	6.648730302	8.5	max	mean
00BG	11	2051	E09000030	23	58.721451	0.353308299	17.19831117	12.87861071	5.787878426	8.5	max	mean
00BG	11	2052	E09000030	35	62.87931074	0.310276087	17.94103673	12.31542009	5.545324206	8.5	max	mean
00BG	11	2053	E09000030	47	57.34491399	0.471658554	16.37340848	14.08402449	6.935158984	8.5	max	mean
00BG	11	2054	E09000030	59	70.80525831	0.667989659	15.36249278	12.07799994	5.352893567	8.5	max	mean
00BG	12	2050	E09000030	12	51.31933784	0.165362353	29.28130593	15.03551548	8.259514301	8.5	max	mean
00BG	12	2051	E09000030	24	51.52849019	0.281000164	29.71563628	20.84644115	13.53665224	8.5	max	mean
00BG	12	2052	E09000030	36	37.49583789	0.29875823	28.03590584	15.08256755	8.37003654	8.5	max	mean
00BG	12	2053	E09000030	48	51.53891745	0.420893761	28.43770978	16.82013419	9.948338701	8.5	max	mean
00BG	12	2054	E09000030	60	52.48995664	0.174493793	26.73699013	15.80654972	9.026266483	8.5	max	mean
00BG	2	2050	E09000030	2	67.49686759	0.27891707	18.47821266	20.53955269	10.32072438	8.5	max	mean
00BG	2	2051	E09000030	14	65.13120188	0.292315756	21.08613062	13.81169466	5.832115037	8.5	max	mean
00BG	2	2052	E09000030	26	56.36069252	0.281223107	22.78819038	17.30898193	8.283718282	8.5	max	mean
00BG	2	2053	E09000030	38	75.06305504	0.332165562	18.7985083	17.28265599	8.402711183	8.5	max	mean
00BG	2	2054	E09000030	50	71.80307852	0.095002157	20.07002561	58.81329608	43.46897723	8.5	max	mean
00BG	3	2050	E09000030	3	79.45828702	0.276812877	13.03143767	18.09825596	9.344950538	8.5	max	mean
00BG	3	2051	E09000030	15	84.87664844	0.41767472	14.82555023	20.26083033	11.25686298	8.5	max	mean
00BG	3	2052	E09000030	27	75.26064399	0.26732342	14.60409617	31.60356495	18.98132485	8.5	max	mean
00BG	3	2053	E09000030	39	80.41658082	0.646894787	16.18110414	27.80220539	16.04222411	8.5	max	mean
00BG	3	2054	E09000030	51	73.02848471	0.335242913	16.54186646	20.23111737	11.19932798	8.5	max	mean
00BG	4	2050	E09000030	4	93.1798954	0.43275222	16.29384934	26.23840062	16.93355512	8.5	max	mean
00BG	4	2051	E09000030	16	97.32145437	0.270643874	15.30065495	25.72452612	16.64510989	8.5	max	mean
00BG	4	2052	E09000030	28	91.99150391	0.541353905	16.02419427	22.63010362	13.59272804	8.5	max	mean
00BG	4	2053	E09000030	40	91.24481684	0.462673985	16.33873707	46.98544067	36.28870836	8.5	max	mean
00BG	4	2054	E09000030	52	94.8824323	0.304543999	16.90226968	34.70936505	25.18150312	8.5	max	mean
00BG	5	2050	E09000030	5	105.2195944	0.171081924	10.83661465	23.40883846	14.38846191	8.5	max	mean
00BG	5	2051	E09000030	17	99.09062712	0.373405547	9.576000675	19.23054172	10.54213445	8.5	max	mean
00BG	5	2052	E09000030	29	97.17021105	0.541430544	11.73087791	21.06807287	12.2298765	8.5	max	mean
00BG	5	2053	E09000030	41	99.59392646	0.543316824	10.69999895	22.60040646	13.42888181	8.5	max	mean
00BG	5	2054	E09000030	53	103.5871671	0.456891902	11.21972038	23.88830548	14.67846258	8.5	max	mean
00BG	6	2050	E09000030	6	115.5680302	0.525995306	13.41448944	26.19609238	19.02929104	8.5	max	mean
00BG	6	2051	E09000030	18	123.4013489	0.377942274	11.97583604	32.85444771	24.43856541	8.5	max	mean
00BG	6	2052	E09000030	30	112.3969233	0.3677408	12.19396933	26.2947079	18.60316612	8.5	max	mean
00BG	6	2053	E09000030	42	128.9909658	0.370344268	10.72277476	25.97720696	18.69992439	8.5	max	mean
00BG	6	2054	E09000030	54	106.2324847	0.250388714	10.47442153	20.44905014	13.54311004	8.5	max	mean
00BG	7	2050	E09000030	7	103.3827446	0.224947349	10.33700549	17.87511666	11.62876114	8.5	max	mean
00BG	7	2051	E09000030	19	106.9060502	0.425348576	10.08479578	16.90152802	10.7709491	8.5	max	mean
00BG	7	2052	E09000030	31	103.3161396	0.355749051	9.298066631	20.77364962	12.70566253	8.5	max	mean
00BG	7	2053	E09000030	43	102.0496135	0.530965206	9.760502585	16.78108686	10.84599962	8.5	max	mean
00BG	7	2054	E09000030	55	105.2313571	0.354905529	9.911394196	27.77433143	17.71420143	8.5	max	mean
00BG	8	2050	E09000030	8	80.31373756	0.269424888	10.50769906	16.27880136	10.3698165	8.5	max	mean
00BG	8	2051	E09000030	20	85.10261511	0.16234728	11.24754083	14.17512688	8.731875189	8.5	max	mean
00BG	8	2052	E09000030	32	84.91684378	0.381269192	11.28650233	15.21542002	9.428049072	8.5	max	mean
00BG	8	2053	E09000030	44	87.71309145	0.163883583	11.91533356	16.71202561	10.56846963	8.5	max	mean
00BG	8	2054	E09000030	56	87.2016081	0.301383082	10.38760058	17.18445412	10.69903424	8.5	max	mean
00BG	9	2050	E09000030	9	63.9060449	0.000675993	12.38879724	17.06647075	9.327304204	8.5	max	mean
00BG	9	2051	E09000030	21	73.44866689	0.148547751	11.7516307	17.54242471	9.605545449	8.5	max	mean
00BG	9	2052	E09000030	33	76.01889534	0.181388687	12.51736666	20.68264783	12.43393985	8.5	max	mean
00BG	9	2053	E09000030	45	76.21742872	0.207242916	9.986750142	13.10398172	6.144602974	8.5	max	mean
00BG	9	2054	E09000030	57	67.35807165	0.125381042	11.78416357	17.71401955	9.358913008	8.5	max	mean
00BH	1	2050	E09000031	1	58.13169972	0.220864467	16.38027047	16.04997632	8.21934132	8.5	max	mean
00BH	1	2051	E09000031	13	58.81520536	0.181015892	19.60524482	23.5969693	14.73346594	8.5	max	mean
00BH	1	2052	E09000031	25	65.88122005	0.17529274	17.6224979	12.67381231	5.510625036	8.5	max	mean
00BH	1	2053	E09000031	37	56.30727202	0.221845782	20.89801779	14.71856154	7.11297209	8.5	max	mean
00BH	1	2054	E09000031	49	62.36682375	0.427248412	21.88192241	17.4406004	9.553482417	8.5	max	mean
00BH	10	2050	E09000031	10	53.96420473	0.279386163	15.39047121	16.25344679	8.625980493	8.5	max	mean
00BH	10	2051	E09000031	22	57.49423538	0.343361177	17.2240967	18.95182253	9.97136919	8.5	max	mean
00BH	10	2052	E09000031	34	53.63155956	0.298918761	17.24844087	14.69979025	7.220776443	8.5	max	mean
00BH	10	2053	E09000031	46	59.80216943	0.448243218	17.0560807	31.19710876	14.5112455	8.5	max	mean
00BH	10	2054	E09000031	58	61.07722479	0.536391269	17.34964771	15.67719361	8.13816592	8.5	max	mean
00BH	11	2050	E09000031	11	60.10069071	0.31914964	18.81476444	13.58468081	6.648730302	8.5	max	mean
00BH	11	2051	E09000031	23	58.721451	0.353308299	17.19831117	12.87861071	5.787878426	8.5	max	mean
00BH	11	2052	E09000031	35	62.87931074	0.310276087	17.94103673	12.31542009	5.545324206	8.5	max	mean
00BH	11	2053	E09000031	47	57.34491399	0.471658554	16.37340848	14.08402449	6.935158984	8.5	max	mean
00BH	11	2054	E09000031	59	70.80525831	0.667989659	15.36249278	12.07799994	5.352893567	8.5	max	mean
00BH	12	2050	E09000031	12	51.31933784	0.165362353	29.28130593	15.03551548	8.259514301	8.5	max	mean
00BH	12	2051	E09000031	24	51.52849019	0.281000164	29.71563628	20.84644115	13.53665224	8.5	max	mean
00BH	12	2052	E09000031	36	37.49583789	0.29875823	28.03590584	15.08256755	8.37003654	8.5	max	mean
00BH	12	2053	E09000031	48	51.53891745	0.420893761	28.43770978	16.82013419	9.948338701	8.5	max	mean
00BH	12	2054	E09000031	60	52.48995664	0.174493793	26.73699013	15.80654972	9.026266483	8.5	max	mean
00BH	2	2050	E09000031	2	67.49686759	0.27891707	18.47821266	20.53955269	10.32072438	8.5	max	mean
00BH	2	2051	E09000031	14	65.13120188	0.292315756	21.08613062	13.81169466	5.832115037	8.5	max	mean
00BH	2	2052	E09000031	26	56.36069252	0.281223107	22.78819038	17.30898193	8.283718282	8.5	max	mean
00BH	2	2053	E09000031	38	75.06305504	0.332165562	18.7985083	17.28265599	8.402711183	8.5	max	mean
00BH	2	2054	E09000031	50	71.80307852	0.095002157	20.07002561	58.81329608	43.46897723	8.5	max	mean
00BH	3	2050	E09000031	3	79.45828702	0.276812877	13.03143767	18.09825596	9.344950538	8.5	max	mean
00BH	3	2051	E09000031	15	84.87664844	0.41767472	14.82555023	20.26083033	11.25686298	8.5	max	mean
00BH	3	2052	E09000031	27	75.26064399	0.26732342	14.60409617	31.60356495	18.98132485	8.5	max	mean
00BH	3	2053	E09000031	39	80.41658082	0.646894787	16.18110414	27.80220539	16.04222411	8.5	max	mean
00BH	3	2054	E09000031	51	73.02848471	0.335242913	16.54186646	20.23111737	11.19932798	8.5	max	mean
00BH	4	2050	E09000031	4	93.1798954	0.43275222	16.29384934	26.23840062	16.93355512	8.5	max	mean
00BH	4	2051	E09000031	16	97.32145437	0.270643874	15.30065495	25.72452612	16.64510989	8.5	max	mean
00BH	4	2052	E09000031	28	91.99150391	0.541353905	16.02419427	22.63010362	13.59272804	8.5	max	mean
00BH	4	2053	E09000031	40	91.24481684	0.462673985	16.33873707	46.98544067	36.28870836	8.5	max	mean
00BH	4	2054	E09000031	52	94.8824323	0.304543999	16.90226968	34.70936505	25.18150312	8.5	max	mean
00BH	5	2050	E09000031	5	105.2195944	0.171081924	10.83661465	23.40883846	14.38846191	8.5	max	mean
00BH	5	2051	E09000031	17	99.09062712	0.373405547	9.576000675	19.23054172	10.54213445	8.5	max	mean
00BH	5	2052	E09000031	29	97.17021105	0.541430544	11.73087791	21.06807287	12.2298765	8.5	max	mean
00BH	5	2053	E09000031	41	99.59392646	0.543316824	10.69999895	22.60040646	13.42888181	8.5	max	mean
00BH	5	2054	E09000031	53	103.5871671	0.456891902	11.21972038	23.88830548	14.67846258	8.5	max	mean
00BH	6	2050	E09000031	6	115.5680302	0.525995306	13.41448944	26.19609238	19.02929104	8.5	max	mean
00BH	6	2051	E09000031	18	123.4013489	0.377942274	11.97583604	32.85444771	24.43856541	8.5	max	mean
00BH	6	2052	E09000031	30	112.3969233	0.3677408	12.19396933	26.2947079	18.60316612	8.5	max	mean
00BH	6	2053	E09000031	42	128.9909658	0.370344268	10.72277476	25.97720696	18.69992439	8.5	max	mean
00BH	6	2054	E09000031	54	106.2324847	0.250388714	10.47442153	20.44905014	13.54311004	8.5	max	mean
00BH	7	2050	E09000031	7	103.3827446	0.224947349	10.33700549	17.87511666	11.62876114	8.5	max	mean
00BH	7	2051	E09000031	19	106.9060502	0.425348576	10.08479578	16.90152802	10.7709491	8.5	max	mean
00BH	7	2052	E09000031	31	103.3161396	0.355749051	9.298066631	20.77364962	12.70566253	8.5	max	mean
00BH	7	2053	E09000031	43	102.0496135	0.530965206	9.760502585	16.78108686	10.84599962	8.5	max	mean
00BH	7	2054	E09000031	55	105.2313571	0.354905529	9.911394196	27.77433143	17.71420143	8.5	max	mean
00BH	8	2050	E09000031	8	80.31373756	0.269424888	10.50769906	16.27880136	10.3698165	8.5	max	mean
00BH	8	2051	E09000031	20	85.10261511	0.16234728	11.24754083	14.17512688	8.731875189	8.5	max	mean
00BH	8	2052	E09000031	32	84.91684378	0.381269192	11.28650233	15.21542002	9.428049072	8.5	max	mean
00BH	8	2053	E09000031	44	87.71309145	0.163883583	11.91533356	16.71202561	10.56846963	8.5	max	mean
00BH	8	2054	E09000031	56	87.2016081	0.301383082	10.38760058	17.18445412	10.69903424	8.5	max	mean
00BH	9	2050	E09000031	9	63.9060449	0.000675993	12.38879724	17.06647075	9.327304204	8.5	max	mean
00BH	9	2051	E09000031	21	73.44866689	0.148547751	11.7516307	17.54242471	9.605545449	8.5	max	mean
00BH	9	2052	E09000031	33	76.01889534	0.181388687	12.51736666	20.68264783	12.43393985	8.5	max	mean
00BH	9	2053	E09000031	45	76.21742872	0.207242916	9.986750142	13.10398172	6.144602974	8.5	max	mean
00BH	9	2054	E09000031	57	67.35807165	0.125381042	11.78416357	17.71401955	9.358913008	8.5	max	mean
00BJ	1	2050	E09000032	1	58.17165965	0.309137969	16.61553389	15.92842099	8.047120802	8.5	max	mean
00BJ	1	2051	E09000032	13	59.3636781	0.321986292	20.29086734	23.76631091	14.91816581	8.5	max	mean
00BJ	1	2052	E09000032	25	65.64242591	0.277318608	17.75960159	12.65566621	5.485096582	8.5	max	mean
00BJ	1	2053	E09000032	37	56.44198042	0.251935379	21.60388731	14.7390441	7.123597883	8.5	max	mean
00BJ	1	2054	E09000032	49	62.9605249	0.584705573	22.60284402	17.60245748	9.70848911	8.5	max	mean
00BJ	10	2050	E09000032	10	54.7224924	0.388506688	15.84481602	16.39680284	8.727648581	8.5	max	mean
00BJ	10	2051	E09000032	22	57.27144475	0.491320616	17.77789011	18.82130881	9.973802913	8.5	max	mean
00BJ	10	2052	E09000032	34	54.50131324	0.470631104	17.88814122	14.89743479	7.370377764	8.5	max	mean
00BJ	10	2053	E09000032	46	60.13478913	0.711198956	17.70756211	30.87804345	14.3459588	8.5	max	mean
00BJ	10	2054	E09000032	58	61.19852644	0.780705918	18.02822691	15.74864464	8.207620444	8.5	max	mean
00BJ	11	2050	E09000032	11	59.72342135	0.483896778	19.5006683	13.69648507	6.742278488	8.5	max	mean
00BJ	11	2051	E09000032	23	59.03683281	0.483069008	18.2740757	12.84800399	5.787208652	8.5	max	mean
00BJ	11	2052	E09000032	35	62.57908478	0.52186082	19.64157995	12.23604193	5.473795978	8.5	max	mean
00BJ	11	2053	E09000032	47	57.55912043	0.62815289	16.942427	14.11940587	6.937683098	8.5	max	mean
00BJ	11	2054	E09000032	59	71.62259331	0.894683745	16.31769393	12.11333815	5.381026928	8.5	max	mean
00BJ	12	2050	E09000032	12	50.91462757	0.299204122	30.30016259	14.99797584	8.229641853	8.5	max	mean
00BJ	12	2051	E09000032	24	51.68713262	0.411138993	30.16004187	20.87018228	13.58584758	8.5	max	mean
00BJ	12	2052	E09000032	36	38.6083709	0.413638805	28.95360547	14.92647469	8.197533561	8.5	max	mean
00BJ	12	2053	E09000032	48	51.77012265	0.493309744	28.98072981	16.92718251	10.00565005	8.5	max	mean
00BJ	12	2054	E09000032	60	53.52327279	0.305845531	28.17999283	16.07878353	9.215160016	8.5	max	mean
00BJ	2	2050	E09000032	2	67.44434398	0.383303388	18.67872511	20.63967126	10.35602607	8.5	max	mean
00BJ	2	2051	E09000032	14	64.91248104	0.435043722	21.4248927	13.86385706	5.869099259	8.5	max	mean
00BJ	2	2052	E09000032	26	56.91726224	0.343976976	23.07438423	17.42231925	8.384938922	8.5	max	mean
00BJ	2	2053	E09000032	38	75.21402196	0.487990047	19.18478768	17.27241855	8.385110076	8.5	max	mean
00BJ	2	2054	E09000032	50	72.00595311	0.267380273	20.28816911	60.23460313	44.41601805	8.5	max	mean
00BJ	3	2050	E09000032	3	79.77841396	0.374773544	13.32427594	18.39249279	9.593685192	8.5	max	mean
00BJ	3	2051	E09000032	15	84.58635318	0.464303315	15.47231896	20.76241936	11.67604985	8.5	max	mean
00BJ	3	2052	E09000032	27	74.9505785	0.299190957	15.25093525	31.67944441	19.07334405	8.5	max	mean
00BJ	3	2053	E09000032	39	80.60494466	0.792397011	16.7729383	28.08564192	16.28688485	8.5	max	mean
00BJ	3	2054	E09000032	51	73.17646125	0.457135599	17.0295811	20.69070382	11.53843635	8.5	max	mean
00BJ	4	2050	E09000032	4	93.89479345	0.60577769	16.67232695	25.91586177	16.61170351	8.5	max	mean
00BJ	4	2051	E09000032	16	98.12691523	0.48596212	15.6230691	25.82726049	16.79785062	8.5	max	mean
00BJ	4	2052	E09000032	28	92.44413452	0.766312928	16.98554983	22.68661493	13.64475362	8.5	max	mean
00BJ	4	2053	E09000032	40	90.61623166	0.561577762	17.15935186	47.60522973	36.74586702	8.5	max	mean
00BJ	4	2054	E09000032	52	93.05846965	0.361534318	17.80510654	35.08783534	25.49507959	8.5	max	mean
00BJ	5	2050	E09000032	5	106.67151	0.300027767	11.09694181	23.22128047	14.22648038	8.5	max	mean
00BJ	5	2051	E09000032	17	99.76164738	0.480869434	9.833151033	18.88619029	10.27870752	8.5	max	mean
00BJ	5	2052	E09000032	29	96.74130667	0.732502023	12.30606939	21.00946303	12.2007781	8.5	max	mean
00BJ	5	2053	E09000032	41	99.53658393	0.700797956	11.03744047	22.58553028	13.45513507	8.5	max	mean
00BJ	5	2054	E09000032	53	105.2915755	0.696025966	12.24641583	23.57190221	14.41599301	8.5	max	mean
00BJ	6	2050	E09000032	6	116.9209112	0.659288914	14.02436736	26.50109444	19.33997556	8.5	max	mean
00BJ	6	2051	E09000032	18	124.143456	0.452345898	11.65909905	30.77047091	22.722094	8.5	max	mean
00BJ	6	2052	E09000032	30	113.0288938	0.608511244	12.04812058	26.64366945	19.02457258	8.5	max	mean
00BJ	6	2053	E09000032	42	128.2061864	0.442230297	11.44836818	26.07395954	18.7687017	8.5	max	mean
00BJ	6	2054	E09000032	54	107.5563924	0.361419969	10.77764654	20.35807047	13.4545373	8.5	max	mean
00BJ	7	2050	E09000032	7	103.6756156	0.416682847	10.51359092	18.15817987	11.89176381	8.5	max	mean
00BJ	7	2051	E09000032	19	106.9607884	0.554041896	10.44640515	16.64331836	10.52811938	8.5	max	mean
00BJ	7	2052	E09000032	31	104.7951786	0.524125749	9.796531462	21.40568032	13.0321102	8.5	max	mean
00BJ	7	2053	E09000032	43	102.6277001	0.657890595	9.908289002	16.85799343	10.8989787	8.5	max	mean
00BJ	7	2054	E09000032	55	105.8016739	0.429954127	9.48801073	26.98321066	16.90295132	8.5	max	mean
00BJ	8	2050	E09000032	8	79.98040624	0.355470236	10.66831455	16.25095207	10.2595354	8.5	max	mean
00BJ	8	2051	E09000032	20	85.042012	0.229376763	11.42667915	14.07145328	8.675628854	8.5	max	mean
00BJ	8	2052	E09000032	32	84.90071844	0.48388408	11.63324079	14.97578805	9.172431131	8.5	max	mean
00BJ	8	2053	E09000032	44	88.28968577	0.325049838	12.72127276	16.7475382	10.45268285	8.5	max	mean
00BJ	8	2054	E09000032	56	87.68935173	0.320504526	10.57443825	17.42203229	10.87863847	8.5	max	mean
00BJ	9	2050	E09000032	9	63.84338201	0.044158788	12.6830991	17.00545874	9.258975935	8.5	max	mean
00BJ	9	2051	E09000032	21	73.38222796	0.262045205	12.11231093	17.86783692	9.856288981	8.5	max	mean
00BJ	9	2052	E09000032	33	78.67316475	0.278822819	12.68911668	20.59154186	12.27959339	8.5	max	mean
00BJ	9	2053	E09000032	45	76.42576625	0.31772523	10.06657139	13.00817401	6.068415165	8.5	max	mean
00BJ	9	2054	E09000032	57	67.05755068	0.192478973	12.5891887	17.66520147	9.358297094	8.5	max	mean
00BK	1	2050	E09000033	1	58.19147688	0.233332151	16.36285871	15.88705789	8.04876829	8.5	max	mean
00BK	1	2051	E09000033	13	58.77908682	0.206519716	19.89749155	23.69571833	14.84601346	8.5	max	mean
00BK	1	2052	E09000033	25	65.90288347	0.20786245	17.67367252	12.66816438	5.506053671	8.5	max	mean
00BK	1	2053	E09000033	37	56.04241033	0.218856455	21.23904619	14.71262784	7.100232501	8.5	max	mean
00BK	1	2054	E09000033	49	62.40842493	0.4567425	22.28930716	17.50210294	9.613151312	8.5	max	mean
00BK	10	2050	E09000033	10	54.14620996	0.303062185	15.45870255	16.23890914	8.614332353	8.5	max	mean
00BK	10	2051	E09000033	22	57.46566822	0.357431536	17.33432351	18.78116386	9.855301565	8.5	max	mean
00BK	10	2052	E09000033	34	53.74748962	0.324879571	17.31834336	14.65986984	7.184051891	8.5	max	mean
00BK	10	2053	E09000033	46	59.84398873	0.521367044	17.28648518	31.08978188	14.42172833	8.5	max	mean
00BK	10	2054	E09000033	58	61.01327552	0.572167345	17.50659127	15.60541636	8.082023474	8.5	max	mean
00BK	11	2050	E09000033	11	60.09057973	0.364717201	18.99349848	13.59600786	6.661579482	8.5	max	mean
00BK	11	2051	E09000033	23	58.85152607	0.368242158	17.36492376	12.83334166	5.760553479	8.5	max	mean
00BK	11	2052	E09000033	35	62.8117054	0.351752324	18.27775062	12.30158532	5.532779996	8.5	max	mean
00BK	11	2053	E09000033	47	57.36109225	0.5032936	16.27093719	14.03627876	6.877313828	8.5	max	mean
00BK	11	2054	E09000033	59	70.96664645	0.730565807	15.66229757	12.06293589	5.341855399	8.5	max	mean
00BK	12	2050	E09000033	12	51.12781291	0.19429492	29.28291801	14.95983558	8.202357123	8.5	max	mean
00BK	12	2051	E09000033	24	51.42878145	0.311608338	29.76497798	20.72221387	13.45465906	8.5	max	mean
00BK	12	2052	E09000033	36	37.39882445	0.325123435	28.44509851	14.97416675	8.283524175	8.5	max	mean
00BK	12	2053	E09000033	48	51.66083742	0.432547924	28.35649552	16.84010069	9.958484819	8.5	max	mean
00BK	12	2054	E09000033	60	52.68283764	0.202520626	27.22862044	15.81724967	9.015843853	8.5	max	mean
00BK	2	2050	E09000033	2	67.78325299	0.29778896	18.35475949	20.45718564	10.22277163	8.5	max	mean
00BK	2	2051	E09000033	14	64.79281071	0.30965441	21.15491346	13.83193251	5.846874348	8.5	max	mean
00BK	2	2052	E09000033	26	56.47249366	0.279266045	23.00200831	17.37034291	8.332216838	8.5	max	mean
00BK	2	2053	E09000033	38	75.60184765	0.364848052	18.83078364	17.26683148	8.376618562	8.5	max	mean
00BK	2	2054	E09000033	50	71.84172249	0.145519187	20.29785657	58.99330473	43.57643524	8.5	max	mean
00BK	3	2050	E09000033	3	79.67455243	0.294733206	13.10538335	18.11011245	9.355716975	8.5	max	mean
00BK	3	2051	E09000033	15	84.76953913	0.417644893	14.86758567	20.34770332	11.31186543	8.5	max	mean
00BK	3	2052	E09000033	27	75.28595684	0.256956839	14.72736709	31.68727938	19.02930317	8.5	max	mean
00BK	3	2053	E09000033	39	80.45021426	0.673033595	16.36502386	27.92561894	16.12238036	8.5	max	mean
00BK	3	2054	E09000033	51	73.12526284	0.351928173	16.61818634	20.21911827	11.18195612	8.5	max	mean
00BK	4	2050	E09000033	4	93.82464167	0.449923506	16.20323531	26.12198464	16.83360647	8.5	max	mean
00BK	4	2051	E09000033	16	97.48508123	0.292080061	15.52276669	25.67976732	16.60050629	8.5	max	mean
00BK	4	2052	E09000033	28	92.20098775	0.574905744	16.27604059	22.53909702	13.50611975	8.5	max	mean
00BK	4	2053	E09000033	40	91.09589717	0.467283144	16.56079563	47.14630438	36.37349066	8.5	max	mean
00BK	4	2054	E09000033	52	94.6304095	0.291892885	16.95916421	34.73669564	25.21233741	8.5	max	mean
00BK	5	2050	E09000033	5	105.6727123	0.191451479	10.81928102	23.34654922	14.33924032	8.5	max	mean
00BK	5	2051	E09000033	17	99.53573436	0.391308092	9.587458626	18.96535421	10.34249921	8.5	max	mean
00BK	5	2052	E09000033	29	97.10542519	0.577502065	11.74113041	20.97700079	12.15543494	8.5	max	mean
00BK	5	2053	E09000033	41	99.66597009	0.567194249	10.67753307	22.60366311	13.44144346	8.5	max	mean
00BK	5	2054	E09000033	53	104.5781152	0.508542985	11.64416096	23.61781262	14.44701042	8.5	max	mean
00BK	6	2050	E09000033	6	116.6253076	0.516397445	13.31029676	25.8873984	18.72187206	8.5	max	mean
00BK	6	2051	E09000033	18	124.3536863	0.3525819	11.70762294	31.96509657	23.61832782	8.5	max	mean
00BK	6	2052	E09000033	30	113.4602102	0.351918607	11.63546654	25.98957373	18.33091863	8.5	max	mean
00BK	6	2053	E09000033	42	129.4590665	0.3935827	10.92220942	25.637041	18.37542278	8.5	max	mean
00BK	6	2054	E09000033	54	106.7542269	0.267814348	10.51370861	20.24721206	13.3522939	8.5	max	mean
00BK	7	2050	E09000033	7	103.715731	0.24549573	10.35668758	17.6633043	11.41783627	8.5	max	mean
00BK	7	2051	E09000033	19	107.3805193	0.445066081	10.22484553	16.62001481	10.52737587	8.5	max	mean
00BK	7	2052	E09000033	31	104.5272452	0.370973763	9.356592778	20.82866807	12.65928376	8.5	max	mean
00BK	7	2053	E09000033	43	103.4510833	0.550696176	9.676873299	16.687576	10.76063941	8.5	max	mean
00BK	7	2054	E09000033	55	105.5848022	0.348983394	9.680512921	27.35359921	17.30665887	8.5	max	mean
00BK	8	2050	E09000033	8	81.15080372	0.263316959	10.10761226	15.91247672	10.03204875	8.5	max	mean
00BK	8	2051	E09000033	20	85.25598772	0.158976288	11.20103767	14.02945897	8.594986931	8.5	max	mean
00BK	8	2052	E09000033	32	85.19207001	0.377484273	11.05415629	15.02983047	9.257417971	8.5	max	mean
00BK	8	2053	E09000033	44	88.11343421	0.19565908	11.93051237	16.63225257	10.43165093	8.5	max	mean
00BK	8	2054	E09000033	56	87.71247298	0.293602813	10.32320001	17.16680954	10.69366357	8.5	max	mean
00BK	9	2050	E09000033	9	63.71572673	0.002276713	12.35295868	17.00414772	9.271554772	8.5	max	mean
00BK	9	2051	E09000033	21	73.29994456	0.165350663	11.90213097	17.55367619	9.615099446	8.5	max	mean
00BK	9	2052	E09000033	33	76.60962613	0.189022402	12.49191899	20.51408345	12.24713902	8.5	max	mean
00BK	9	2053	E09000033	45	76.30627683	0.225816832	9.971543248	13.04298722	6.098897886	8.5	max	mean
00BK	9	2054	E09000033	57	67.45237223	0.14112178	11.99779085	17.50394036	9.206285954	8.5	max	mean
00BL	1	2050	E08000001	1	63.69324727	0.141136036	11.8591667	11.46096141	4.596259581	8.5	max	mean
00BL	1	2051	E08000001	13	62.88136095	0.206288177	15.27644847	25.08109646	16.48787612	8.5	max	mean
00BL	1	2052	E08000001	25	71.16838664	0.100746872	11.61660611	10.53237161	4.030789693	8.5	max	mean
00BL	1	2053	E08000001	37	65.28044891	0.142055168	15.83811637	12.39427231	5.387614858	8.5	max	mean
00BL	1	2054	E08000001	49	67.43105858	0.206034818	15.76715915	15.29004215	7.567102978	8.5	max	mean
00BL	10	2050	E08000001	10	59.973257	0.009820709	11.1725	14.41341462	7.150372144	8.5	max	mean
00BL	10	2051	E08000001	22	61.00184736	0.099396082	11.05870471	13.95236506	6.43973334	8.5	max	mean
00BL	10	2052	E08000001	34	57.99358183	0.069884094	10.9039668	10.68091126	4.208047997	8.5	max	mean
00BL	10	2053	E08000001	46	63.76026166	0.239450586	11.68426958	29.31585072	12.8103387	8.5	max	mean
00BL	10	2054	E08000001	58	67.6600407	0.164296519	11.90027803	12.22780329	5.459751683	8.5	max	mean
00BL	11	2050	E08000001	11	64.91325874	0.148538539	11.24220686	11.77275959	5.337731056	8.5	max	mean
00BL	11	2051	E08000001	23	61.58782717	0.205355239	12.69273663	10.82933032	4.308157524	8.5	max	mean
00BL	11	2052	E08000001	35	66.53084361	0.150270461	12.52688673	10.57498074	4.266525006	8.5	max	mean
00BL	11	2053	E08000001	47	64.37184003	0.313708478	11.49283064	11.68720098	5.102185482	8.5	max	mean
00BL	11	2054	E08000001	59	73.18940303	0.256772569	9.53861564	9.112048221	3.224393074	8.5	max	mean
00BL	12	2050	E08000001	12	56.19948159	0.079692728	19.349238	14.57855954	7.934378739	8.5	max	mean
00BL	12	2051	E08000001	24	65.25951804	0.28616383	18.5190676	19.91834156	13.04132745	8.5	max	mean
00BL	12	2052	E08000001	36	41.57731979	0.147351465	23.45417706	13.99581502	7.332259355	8.5	max	mean
00BL	12	2053	E08000001	48	62.27205203	0.180441472	18.42155692	14.9506528	8.306981014	8.5	max	mean
00BL	12	2054	E08000001	60	60.41836726	0.179064494	17.98288508	13.82314754	7.241571757	8.5	max	mean
00BL	2	2050	E08000001	2	77.64021969	0.151198504	11.49869439	14.20327553	5.821847383	8.5	max	mean
00BL	2	2051	E08000001	14	66.61332226	0.066195885	14.72794088	12.43828521	4.820811638	8.5	max	mean
00BL	2	2052	E08000001	26	59.73475542	0.217038103	19.74169343	16.45846329	7.655759705	8.5	max	mean
00BL	2	2053	E08000001	38	81.24848025	0.236311541	11.58191007	13.45137722	5.572731056	8.5	max	mean
00BL	2	2054	E08000001	50	80.23228155	0.08309678	12.68315308	51.54074052	35.16162884	8.5	max	mean
00BL	3	2050	E08000001	3	83.90069371	0.065639468	8.194800362	14.3332637	6.339638624	8.5	max	mean
00BL	3	2051	E08000001	15	84.12392647	0.259259694	10.1814213	18.41620784	9.786769677	8.5	max	mean
00BL	3	2052	E08000001	27	80.13735408	0.213824845	9.117116697	28.53207082	15.97775884	8.5	max	mean
00BL	3	2053	E08000001	39	86.38992888	0.348907382	9.274545262	22.98896802	11.60036061	8.5	max	mean
00BL	3	2054	E08000001	51	77.61110872	0.229280735	10.06613261	17.85659172	9.025543234	8.5	max	mean
00BL	4	2050	E08000001	4	90.33529689	0.124589774	10.57222282	19.51088277	10.83369178	8.5	max	mean
00BL	4	2051	E08000001	16	96.6032135	0.089035387	10.79548457	21.63513114	13.01861766	8.5	max	mean
00BL	4	2052	E08000001	28	97.80889409	0.097142054	8.555631304	18.61333226	10.1251141	8.5	max	mean
00BL	4	2053	E08000001	40	93.3031901	0.277348916	11.1780642	40.89161437	30.06450059	8.5	max	mean
00BL	4	2054	E08000001	52	97.05120786	0.206624125	10.79959021	27.03209972	17.97158243	8.5	max	mean
00BL	5	2050	E08000001	5	108.6162097	0.048937206	8.280502965	16.12484734	8.149321014	8.5	max	mean
00BL	5	2051	E08000001	17	101.6073047	0.135861607	6.567796046	14.16459862	6.667822826	8.5	max	mean
00BL	5	2052	E08000001	29	101.075292	0.198614193	6.84157986	15.47553687	7.573645152	8.5	max	mean
00BL	5	2053	E08000001	41	101.7399799	0.282921955	7.507815007	17.58515703	9.28762146	8.5	max	mean
00BL	5	2054	E08000001	53	109.6125144	0.178618473	7.679841165	18.27949127	9.952371097	8.5	max	mean
00BL	6	2050	E08000001	6	125.114344	0.265483688	8.235749054	17.94108858	11.02518125	8.5	max	mean
00BL	6	2051	E08000001	18	116.8081187	0.214651355	7.964795955	18.80528255	11.90084701	8.5	max	mean
00BL	6	2052	E08000001	30	106.7459518	0.093089632	7.769946496	14.67257198	8.01053589	8.5	max	mean
00BL	6	2053	E08000001	42	122.9290545	0.29729538	7.957901216	18.85172702	11.91135257	8.5	max	mean
00BL	6	2054	E08000001	54	108.6954891	0.042933703	6.759877658	15.99616933	9.506656369	8.5	max	mean
00BL	7	2050	E08000001	7	97.81758315	0.057900049	6.790516346	11.46593928	6.316563295	8.5	max	mean
00BL	7	2051	E08000001	19	113.9437071	0.281142843	7.369243868	13.87636678	8.230247105	8.5	max	mean
00BL	7	2052	E08000001	31	97.76203869	0.162029611	6.967611021	14.37566257	7.886032604	8.5	max	mean
00BL	7	2053	E08000001	43	100.3362067	0.106831958	6.467714925	10.92114304	5.928714252	8.5	max	mean
00BL	7	2054	E08000001	55	107.1380322	0.196161129	7.118382085	17.40757975	10.44577703	8.5	max	mean
00BL	8	2050	E08000001	8	77.43359055	0.104874828	6.786864927	12.28270435	6.798328052	8.5	max	mean
00BL	8	2051	E08000001	20	80.23587774	0.058196883	7.372324897	10.57023461	5.648096673	8.5	max	mean
00BL	8	2052	E08000001	32	78.38805574	0.112930452	7.161256098	11.0206095	5.940390893	8.5	max	mean
00BL	8	2053	E08000001	44	83.36842678	0.035310862	7.544265439	11.82769177	6.628259805	8.5	max	mean
00BL	8	2054	E08000001	56	90.67196606	0.074249024	7.192217873	12.7743262	7.321251085	8.5	max	mean
00BL	9	2050	E08000001	9	69.67289111	0.01031903	8.257196585	12.64471722	5.583502388	8.5	max	mean
00BL	9	2051	E08000001	21	72.70997289	0.013600559	8.602777561	13.25171653	6.230287158	8.5	max	mean
00BL	9	2052	E08000001	33	69.19092306	0.016031134	8.961231756	15.24360862	7.656083836	8.5	max	mean
00BL	9	2053	E08000001	45	74.58130608	0.05779504	6.617351015	10.63192356	4.240083424	8.5	max	mean
00BL	9	2054	E08000001	57	70.5533713	0.003628325	8.155841748	15.04536133	7.185088356	8.5	max	mean
00BM	1	2050	E08000002	1	63.60987325	0.131759464	11.63025228	11.5823986	4.662081389	8.5	max	mean
00BM	1	2051	E08000002	13	63.16928174	0.189795246	15.08469283	25.03389137	16.29692104	8.5	max	mean
00BM	1	2052	E08000002	25	72.18980137	0.087970375	11.39593524	10.45670642	3.988827223	8.5	max	mean
00BM	1	2053	E08000002	37	65.77373628	0.14359499	15.89442336	12.40363552	5.394687914	8.5	max	mean
00BM	1	2054	E08000002	49	67.61238812	0.204035431	15.6207907	15.31683108	7.579464113	8.5	max	mean
00BM	10	2050	E08000002	10	59.95942196	0.00532528	10.94450883	14.42149725	7.146959897	8.5	max	mean
00BM	10	2051	E08000002	22	60.96743245	0.093398459	10.92107585	14.10810463	6.521898254	8.5	max	mean
00BM	10	2052	E08000002	34	58.04167938	0.068041304	10.83805383	10.81570739	4.310539513	8.5	max	mean
00BM	10	2053	E08000002	46	63.86754608	0.237963824	11.66275494	29.35443397	12.81666919	8.5	max	mean
00BM	10	2054	E08000002	58	67.58108594	0.166613843	11.75876707	12.28497078	5.507834068	8.5	max	mean
00BM	11	2050	E08000002	11	65.18099937	0.137364087	11.11109487	11.66857954	5.267825674	8.5	max	mean
00BM	11	2051	E08000002	23	61.72883403	0.195551975	12.52552846	10.81341314	4.306563521	8.5	max	mean
00BM	11	2052	E08000002	35	66.48077977	0.146917813	12.42494191	10.52055044	4.223581411	8.5	max	mean
00BM	11	2053	E08000002	47	64.82742208	0.30132356	11.31512384	11.6587007	5.033013918	8.5	max	mean
00BM	11	2054	E08000002	59	73.38925056	0.239342747	9.397009945	9.106814392	3.228767213	8.5	max	mean
00BM	12	2050	E08000002	12	56.88549657	0.096290619	19.0650105	14.54194798	7.931602993	8.5	max	mean
00BM	12	2051	E08000002	24	65.91186499	0.270764011	17.99374942	19.65799287	12.77420652	8.5	max	mean
00BM	12	2052	E08000002	36	42.02953886	0.143867461	23.26612866	13.87737256	7.210902037	8.5	max	mean
00BM	12	2053	E08000002	48	62.81388049	0.173770605	18.02809817	14.93603297	8.28726592	8.5	max	mean
[truncated: 17,381 more rows]
